# Supplementary material for: Phytochrome A and B Regulate Primary Metabolism in Arabidopsis Leaves in Response to Light
Source: Front Plant Sci. 2017 Aug 9;8:1394. doi: 10.3389/fpls.2017.01394 (PMC5552712; doi:10.3389/fpls.2017.01394)
Supplement: Supplementary file 2 [file Data_Sheet_1.XLSX]

## Sheet: FL1 spectral data
	Light spectral parameters of FL1 lamps
	dark		light	Raw count								Net count									Relative spectral photon distribution										Nλ(relative) *σr								Nλ(relative) *σfr								phytochrome photoequilibrium
	wavelength	counts	wavelength	position1	position2	position3	position4	position5	position6	position7	position8	position1	position2	position3	position4	position5	position6	position7	position8	The mean of net count	position1	position2	position3	position4	position5	position6	position7	position8	σr	σfr	position1	position2	position3	position4	position5	position6	position7	position8	position1	position2	position3	position4	position5	position6	position7	position8	position1	position2	position3
	339.85	0	339.85	0	0	0	0	0	0	0	0	0	0	0	0	0	0	0	0	0	0	0	0	0	0	0	0	0	811	259	0	0	0	0	0	0	0	0	0	0	0	0	0	0	0	0	0.849321	0.85256	0.853164
	340.22	187	340.22	206	198	195	196	195	193	195	194	19	11	8	9	8	6	8	7	9.5	9.301e-05	6.21697e-05	4.91606e-05	5.1406e-05	4.8223e-05	3.68553e-05	5.03522e-05	4.29704e-05	811	259	0.0754312	0.0504196	0.0398692	0.0416902	0.0391088	0.0298896	0.0408356	0.034849	0.0240896	0.016102	0.0127326	0.0133141	0.0124898	0.00954551	0.0130412	0.0111293
	340.6	191	340.6	204	196	193	196	197	201	195	190	13	5	2	5	6	10	4	-1	5.5	6.36385e-05	2.8259e-05	1.22901e-05	2.85589e-05	3.61672e-05	6.14254e-05	2.51761e-05	-6.13862e-06	811	259	0.0516108	0.022918	0.00996731	0.0231612	0.0293316	0.049816	0.0204178	-0.00497842	0.0164824	0.00731907	0.00318315	0.00739675	0.00936731	0.0159092	0.0065206	-0.0015899
	340.97	191	340.97	208	203	200	196	194	198	194	195	17	12	9	5	3	7	3	4	7.5	8.32195e-05	6.78215e-05	5.53057e-05	2.85589e-05	1.80836e-05	4.29978e-05	1.88821e-05	2.45545e-05	811	259	0.067491	0.0550032	0.0448529	0.0231612	0.0146658	0.0348712	0.0153133	0.0199137	0.0215539	0.0175658	0.0143242	0.00739675	0.00468366	0.0111364	0.00489045	0.00635961
	341.35	188	341.35	208	201	202	196	194	198	196	196	20	13	14	8	6	10	8	8	10.875	9.79053e-05	7.34733e-05	8.6031e-05	4.56942e-05	3.61672e-05	6.14254e-05	5.03522e-05	4.9109e-05	811	259	0.0794012	0.0595869	0.0697712	0.037058	0.0293316	0.049816	0.0408356	0.0398274	0.0253575	0.0190296	0.022282	0.0118348	0.00936731	0.0159092	0.0130412	0.0127192
	341.72	192	341.72	207	199	200	202	198	199	195	199	15	7	8	10	6	7	3	7	7.875	7.3429e-05	3.95626e-05	4.91606e-05	5.71177e-05	3.61672e-05	4.29978e-05	1.88821e-05	4.29704e-05	841	257	0.0617538	0.0332721	0.0413441	0.048036	0.0304166	0.0361612	0.0158798	0.0361381	0.0188712	0.0101676	0.0126343	0.0146793	0.00929498	0.0110504	0.00485269	0.0110434
	342.1	197	342.1	211	204	197	203	198	199	193	197	14	7	0	6	1	2	-4	0	3.25	6.85337e-05	3.95626e-05	0	3.42706e-05	6.02787e-06	1.22851e-05	-2.51761e-05	0	841	257	0.0576369	0.0332721	0	0.0288216	0.00506944	0.0103318	-0.0211731	0	0.0176132	0.0101676	0	0.00880755	0.00154916	0.00315727	-0.00647025	0
	342.47	194	342.47	209	201	204	202	201	199	199	193	15	7	10	8	7	5	5	-1	7	7.3429e-05	3.95626e-05	6.14507e-05	4.56942e-05	4.21951e-05	3.07127e-05	3.14701e-05	-6.13862e-06	841	257	0.0617538	0.0332721	0.0516801	0.0384288	0.0354861	0.0258294	0.0264663	-0.00516258	0.0188712	0.0101676	0.0157928	0.0117434	0.0108441	0.00789317	0.00808781	-0.00157763
	342.85	194	342.85	211	208	206	204	204	200	198	200	17	14	12	10	10	6	4	6	9.875	8.32195e-05	7.91251e-05	7.37409e-05	5.71177e-05	6.02787e-05	3.68553e-05	2.51761e-05	3.68317e-05	841	257	0.0699876	0.0665442	0.0620161	0.048036	0.0506944	0.0309953	0.0211731	0.0309755	0.0213874	0.0203352	0.0189514	0.0146793	0.0154916	0.0094718	0.00647025	0.00946576
	343.22	190	343.22	213	207	203	204	201	200	198	196	23	17	13	14	11	10	8	6	12.75	0.000112591	9.60805e-05	7.98859e-05	7.99648e-05	6.63066e-05	6.14254e-05	5.03522e-05	3.68317e-05	879	255	0.0989676	0.0844547	0.0702197	0.0702891	0.0582835	0.053993	0.0442595	0.0323751	0.0287107	0.0245005	0.0203709	0.020391	0.0169082	0.0156635	0.0128398	0.00939209
	343.6	195	343.6	214	206	202	202	208	200	200	200	19	11	7	7	13	5	5	5	9	9.301e-05	6.21697e-05	4.30155e-05	3.99824e-05	7.83623e-05	3.07127e-05	3.14701e-05	3.06931e-05	879	255	0.0817558	0.0546472	0.0378106	0.0351445	0.0688805	0.0269965	0.0276622	0.0269792	0.0237176	0.0158533	0.010969	0.0101955	0.0199824	0.00783174	0.00802487	0.00782674
	343.97	194	343.97	211	205	206	197	201	201	198	204	17	11	12	3	7	7	4	10	8.875	8.32195e-05	6.21697e-05	7.37409e-05	1.71353e-05	4.21951e-05	4.29978e-05	2.51761e-05	6.13862e-05	879	255	0.07315	0.0546472	0.0648182	0.0150619	0.0370895	0.0377951	0.0221298	0.0539585	0.021221	0.0158533	0.0188039	0.00436951	0.0107598	0.0109644	0.0064199	0.0156535
	344.34	193	344.34	210	204	203	208	205	201	202	200	17	11	10	15	12	8	9	7	11.125	8.32195e-05	6.21697e-05	6.14507e-05	8.56766e-05	7.23345e-05	4.91404e-05	5.66462e-05	4.29704e-05	879	255	0.07315	0.0546472	0.0540152	0.0753097	0.063582	0.0431944	0.049792	0.0377709	0.021221	0.0158533	0.0156699	0.0218475	0.0184453	0.0125308	0.0144448	0.0109574
	344.72	196	344.72	205	201	204	204	203	203	205	201	9	5	8	8	7	7	9	5	7.25	4.40574e-05	2.8259e-05	4.91606e-05	4.56942e-05	4.21951e-05	4.29978e-05	5.66462e-05	3.06931e-05	879	255	0.0387264	0.0248396	0.0432122	0.0401652	0.0370895	0.0377951	0.049792	0.0269792	0.0112346	0.00720604	0.0125359	0.011652	0.0107598	0.0109644	0.0144448	0.00782674
	345.09	195	345.09	208	201	200	202	207	202	202	202	13	6	5	7	12	7	7	7	8	6.36385e-05	3.39108e-05	3.07254e-05	3.99824e-05	7.23345e-05	4.29978e-05	4.40581e-05	4.29704e-05	879	255	0.0559382	0.0298076	0.0270076	0.0351445	0.063582	0.0377951	0.0387271	0.0377709	0.0162278	0.00864724	0.00783497	0.0101955	0.0184453	0.0109644	0.0112348	0.0109574
	345.47	192	345.47	205	206	202	205	202	203	199	206	13	14	10	13	10	11	7	14	11.5	6.36385e-05	7.91251e-05	6.14507e-05	7.4253e-05	6.02787e-05	6.7568e-05	4.40581e-05	8.59407e-05	879	255	0.0559382	0.069551	0.0540152	0.0652684	0.052985	0.0593923	0.0387271	0.0755419	0.0162278	0.0201769	0.0156699	0.0189345	0.0153711	0.0172298	0.0112348	0.0219149
	345.84	197	345.84	208	204	202	204	199	197	199	195	11	7	5	7	2	0	2	-2	4	5.38479e-05	3.95626e-05	3.07254e-05	3.99824e-05	1.20557e-05	0	1.2588e-05	-1.22772e-05	952	252	0.0512632	0.0376635	0.0292505	0.0380633	0.0114771	0	0.0119838	-0.0116879	0.0135697	0.00996976	0.00774279	0.0100756	0.00303805	0	0.00317219	-0.00309387
	346.22	193	346.22	212	201	207	202	196	200	197	199	19	8	14	9	3	7	4	6	8.75	9.301e-05	4.52143e-05	8.6031e-05	5.1406e-05	1.80836e-05	4.29978e-05	2.51761e-05	3.68317e-05	952	252	0.0885456	0.0430441	0.0819015	0.0489385	0.0172156	0.0409339	0.0239676	0.0350638	0.0234385	0.011394	0.0216798	0.0129543	0.00455707	0.0108354	0.00634437	0.0092816
	346.59	193	346.59	212	207	205	200	204	203	198	201	19	14	12	7	11	10	5	8	10.75	9.301e-05	7.91251e-05	7.37409e-05	3.99824e-05	6.63066e-05	6.14254e-05	3.14701e-05	4.9109e-05	952	252	0.0885456	0.0753271	0.0702013	0.0380633	0.0631239	0.058477	0.0299595	0.0467517	0.0234385	0.0199395	0.0185827	0.0100756	0.0167093	0.0154792	0.00793046	0.0123755
	346.97	196	346.97	209	205	204	207	205	197	198	198	13	9	8	11	9	1	2	2	6.875	6.36385e-05	5.08661e-05	4.91606e-05	6.28295e-05	5.42509e-05	6.14254e-06	1.2588e-05	1.22772e-05	952	252	0.0605838	0.0484246	0.0468009	0.0598137	0.0516468	0.0058477	0.0119838	0.0116879	0.0160369	0.0128183	0.0123885	0.015833	0.0136712	0.00154792	0.00317219	0.00309387
	347.34	195	347.34	208	208	206	204	200	202	202	199	13	13	11	9	5	7	7	4	8.625	6.36385e-05	7.34733e-05	6.75958e-05	5.1406e-05	3.01394e-05	4.29978e-05	4.40581e-05	2.45545e-05	952	252	0.0605838	0.0699466	0.0643512	0.0489385	0.0286927	0.0409339	0.0419433	0.0233759	0.0160369	0.0185153	0.0170341	0.0129543	0.00759512	0.0108354	0.0111026	0.00618773
	347.71	196	347.71	210	204	205	203	200	200	197	194	14	8	9	7	4	4	1	-2	5.625	6.85337e-05	4.52143e-05	5.53057e-05	3.99824e-05	2.41115e-05	2.45702e-05	6.29402e-06	-1.22772e-05	989	257	0.0677799	0.044717	0.0546973	0.0395426	0.0238463	0.0242999	0.00622478	-0.0121422	0.0176132	0.0116201	0.0142136	0.0102755	0.00619665	0.00631454	0.00161756	-0.00315525
	348.09	197	348.09	214	206	209	201	198	201	202	197	17	9	12	4	1	4	5	0	6.5	8.32195e-05	5.08661e-05	7.37409e-05	2.28471e-05	6.02787e-06	2.45702e-05	3.14701e-05	0	989	257	0.0823041	0.0503066	0.0729297	0.0225958	0.00596157	0.0242999	0.0311239	0	0.0213874	0.0130726	0.0189514	0.0058717	0.00154916	0.00631454	0.00808781	0
	348.46	194	348.46	215	205	201	200	200	204	201	196	21	11	7	6	6	10	7	2	8.75	0.000102801	6.21697e-05	4.30155e-05	3.42706e-05	3.61672e-05	6.14254e-05	4.40581e-05	1.22772e-05	989	257	0.10167	0.0614859	0.0425423	0.0338937	0.0357694	0.0607498	0.0435735	0.0121422	0.0264197	0.0159776	0.011055	0.00880755	0.00929498	0.0157863	0.0113229	0.00315525
	348.84	195	348.84	209	204	203	200	202	204	197	202	14	9	8	5	7	9	2	7	7.625	6.85337e-05	5.08661e-05	4.91606e-05	2.85589e-05	4.21951e-05	5.52829e-05	1.2588e-05	4.29704e-05	989	257	0.0677799	0.0503066	0.0486198	0.0282447	0.041731	0.0546748	0.0124496	0.0424977	0.0176132	0.0130726	0.0126343	0.00733963	0.0108441	0.0142077	0.00323513	0.0110434
	349.21	191	349.21	212	203	200	202	199	205	199	201	21	12	9	11	8	14	8	10	11.625	0.000102801	6.78215e-05	5.53057e-05	6.28295e-05	4.8223e-05	8.59956e-05	5.03522e-05	6.13862e-05	989	257	0.10167	0.0670755	0.0546973	0.0621384	0.0476925	0.0850497	0.0497983	0.060711	0.0264197	0.0174301	0.0142136	0.0161472	0.0123933	0.0221009	0.0129405	0.0157763
	349.59	197	349.59	208	204	202	204	205	201	201	201	11	7	5	7	8	4	4	4	6.25	5.38479e-05	3.95626e-05	3.07254e-05	3.99824e-05	4.8223e-05	2.45702e-05	2.51761e-05	2.45545e-05	1048	261	0.0564326	0.0414616	0.0322002	0.0419016	0.0505377	0.0257495	0.0263845	0.0257331	0.0140543	0.0103258	0.00801932	0.0104354	0.0125862	0.00641282	0.00657096	0.00640872
	349.96	197	349.96	213	201	205	203	200	203	199	199	16	4	8	6	3	6	2	2	5.875	7.83243e-05	2.26072e-05	4.91606e-05	3.42706e-05	1.80836e-05	3.68553e-05	1.2588e-05	1.22772e-05	1048	261	0.0820838	0.0236923	0.0515203	0.0359156	0.0189516	0.0386243	0.0131923	0.0128666	0.0204426	0.00590047	0.0128309	0.00894464	0.00471982	0.00961922	0.00328548	0.00320436
	350.33	196	350.33	207	208	206	206	200	197	199	201	11	12	10	10	4	1	3	5	7	5.38479e-05	6.78215e-05	6.14507e-05	5.71177e-05	2.41115e-05	6.14254e-06	1.88821e-05	3.06931e-05	1048	261	0.0564326	0.0710769	0.0644004	0.0598594	0.0252688	0.00643739	0.0197884	0.0321664	0.0140543	0.0177014	0.0160386	0.0149077	0.0062931	0.0016032	0.00492822	0.0080109
	350.71	193	350.71	210	207	204	206	201	203	201	202	17	14	11	13	8	10	8	9	11.25	8.32195e-05	7.91251e-05	6.75958e-05	7.4253e-05	4.8223e-05	6.14254e-05	5.03522e-05	5.52476e-05	1048	261	0.0872141	0.0829231	0.0708404	0.0778172	0.0505377	0.0643739	0.0527691	0.0578995	0.0217203	0.0206517	0.0176425	0.01938	0.0125862	0.016032	0.0131419	0.0144196
	351.08	200	351.08	209	205	204	201	201	200	197	199	9	5	4	1	1	0	-3	-1	2	4.40574e-05	2.8259e-05	2.45803e-05	5.71177e-06	6.02787e-06	0	-1.88821e-05	-6.13862e-06	1048	261	0.0461721	0.0296154	0.0257601	0.00598594	0.00631721	0	-0.0197884	-0.00643328	0.011499	0.00737559	0.00641546	0.00149077	0.00157327	0	-0.00492822	-0.00160218
	351.46	195	351.46	210	203	202	206	202	203	200	204	15	8	7	11	7	8	5	9	8.75	7.3429e-05	4.52143e-05	4.30155e-05	6.28295e-05	4.21951e-05	4.91404e-05	3.14701e-05	5.52476e-05	1048	261	0.0769536	0.0473846	0.0450803	0.0658453	0.0442205	0.0514991	0.0329807	0.0578995	0.019165	0.0118009	0.011227	0.0163985	0.0110129	0.0128256	0.00821369	0.0144196
	351.83	192	351.83	212	209	206	208	203	202	199	200	20	17	14	16	11	10	7	8	12.875	9.79053e-05	9.60805e-05	8.6031e-05	9.13884e-05	6.63066e-05	6.14254e-05	4.40581e-05	4.9109e-05	1124	271	0.110046	0.107994	0.0966989	0.102721	0.0745286	0.0690422	0.0495213	0.0551985	0.0265323	0.0260378	0.0233144	0.0247662	0.0179691	0.0166463	0.0119398	0.0133085
	352.2	195	352.2	212	207	208	203	200	204	202	201	17	12	13	8	5	9	7	6	9.625	8.32195e-05	6.78215e-05	7.98859e-05	4.56942e-05	3.01394e-05	5.52829e-05	4.40581e-05	3.68317e-05	1124	271	0.0935387	0.0762314	0.0897918	0.0513603	0.0338766	0.062138	0.0495213	0.0413989	0.0225525	0.0183796	0.0216491	0.0123831	0.00816777	0.0149817	0.0119398	0.0099814
	352.58	198	352.58	211	207	207	206	204	207	198	202	13	9	9	8	6	9	0	4	7.25	6.36385e-05	5.08661e-05	5.53057e-05	4.56942e-05	3.61672e-05	5.52829e-05	0	2.45545e-05	1124	271	0.0715296	0.0571735	0.0621636	0.0513603	0.040652	0.062138	0	0.0275992	0.017246	0.0137847	0.0149878	0.0123831	0.00980132	0.0149817	0	0.00665427
	352.95	193	352.95	212	204	212	203	199	202	199	203	19	11	19	10	6	9	6	10	11.25	9.301e-05	6.21697e-05	0.000116756	5.71177e-05	3.61672e-05	5.52829e-05	3.77641e-05	6.13862e-05	1124	271	0.104543	0.0698788	0.131234	0.0642003	0.040652	0.062138	0.0424469	0.0689981	0.0252057	0.016848	0.031641	0.0154789	0.00980132	0.0149817	0.0102341	0.0166357
	353.33	195	353.33	211	209	206	204	205	198	197	200	16	14	11	9	10	3	2	5	8.75	7.83243e-05	7.91251e-05	6.75958e-05	5.1406e-05	6.02787e-05	1.84276e-05	1.2588e-05	3.06931e-05	1124	271	0.0880365	0.0889366	0.0759777	0.0577803	0.0677533	0.0207127	0.014149	0.0344991	0.0212259	0.0214429	0.0183185	0.013931	0.0163355	0.00499389	0.00341136	0.00831783
	353.7	197	353.7	210	210	205	200	199	203	202	198	13	13	8	3	2	6	5	1	6.375	6.36385e-05	7.34733e-05	4.91606e-05	1.71353e-05	1.20557e-05	3.68553e-05	3.14701e-05	6.13862e-06	1190	274	0.0757298	0.0874332	0.0585011	0.020391	0.0143463	0.0438578	0.0374494	0.00730496	0.0174369	0.0201317	0.01347	0.00469508	0.00330327	0.0100983	0.00862281	0.00168198
	354.07	196	354.07	220	206	208	207	203	205	203	202	24	10	12	11	7	9	7	6	10.75	0.000117486	5.65179e-05	7.37409e-05	6.28295e-05	4.21951e-05	5.52829e-05	4.40581e-05	3.68317e-05	1190	274	0.139809	0.0672563	0.0877516	0.0747671	0.0502122	0.0657866	0.0524292	0.0438298	0.0321913	0.0154859	0.020205	0.0172153	0.0115615	0.0151475	0.0120719	0.0100919
	354.45	196	354.45	209	206	203	209	197	204	198	200	13	10	7	13	1	8	2	4	7.25	6.36385e-05	5.65179e-05	4.30155e-05	7.4253e-05	6.02787e-06	4.91404e-05	1.2588e-05	2.45545e-05	1190	274	0.0757298	0.0672563	0.0511885	0.0883611	0.00717317	0.058477	0.0149798	0.0292198	0.0174369	0.0154859	0.0117862	0.0203453	0.00165164	0.0134645	0.00344912	0.00672793
	354.82	196	354.82	210	210	202	197	201	197	203	201	14	14	6	1	5	1	7	5	6.625	6.85337e-05	7.91251e-05	3.68704e-05	5.71177e-06	3.01394e-05	6.14254e-06	4.40581e-05	3.06931e-05	1190	274	0.0815551	0.0941589	0.0438758	0.00679701	0.0358658	0.00730963	0.0524292	0.0365248	0.0187782	0.0216803	0.0101025	0.00156503	0.00825819	0.00168306	0.0120719	0.00840991
	355.19	193	355.19	209	211	206	201	205	202	201	201	16	18	13	8	12	9	8	8	11.5	7.83243e-05	0.000101732	7.98859e-05	4.56942e-05	7.23345e-05	5.52829e-05	5.03522e-05	4.9109e-05	1190	274	0.0932059	0.121061	0.0950643	0.0543761	0.086078	0.0657866	0.0599191	0.0584397	0.0214608	0.0278746	0.0218887	0.0125202	0.0198196	0.0151475	0.0137965	0.0134559
	355.57	200	355.57	214	205	204	203	203	208	199	203	14	5	4	3	3	8	-1	3	4.875	6.85337e-05	2.8259e-05	2.45803e-05	1.71353e-05	1.80836e-05	4.91404e-05	-6.29402e-06	1.84159e-05	1263	282	0.0865581	0.0356911	0.0310449	0.0216419	0.0228396	0.0620643	-0.00794935	0.0232592	0.0193265	0.00796903	0.00693164	0.00483216	0.00509958	0.0138576	-0.00177491	0.00519327
	355.94	193	355.94	207	208	208	206	204	200	205	200	14	15	15	13	11	7	12	7	11.75	6.85337e-05	8.47769e-05	9.21761e-05	7.4253e-05	6.63066e-05	4.29978e-05	7.55282e-05	4.29704e-05	1263	282	0.0865581	0.107073	0.116418	0.0937816	0.0837452	0.0543062	0.0953921	0.0542716	0.0193265	0.0239071	0.0259937	0.0209394	0.0186985	0.0121254	0.021299	0.0121176
	356.31	201	356.31	213	202	201	209	205	204	202	204	12	1	0	8	4	3	1	3	4	5.87432e-05	5.65179e-06	0	4.56942e-05	2.41115e-05	1.84276e-05	6.29402e-06	1.84159e-05	1263	282	0.0741926	0.00713821	0	0.0577117	0.0304528	0.0232741	0.00794935	0.0232592	0.0165656	0.00159381	0	0.0128858	0.00679944	0.00519659	0.00177491	0.00519327
	356.69	193	356.69	211	207	207	202	203	202	200	205	18	14	14	9	10	9	7	12	11.625	8.81148e-05	7.91251e-05	8.6031e-05	5.1406e-05	6.02787e-05	5.52829e-05	4.40581e-05	7.36635e-05	1263	282	0.111289	0.099935	0.108657	0.0649257	0.076132	0.0698223	0.0556454	0.093037	0.0248484	0.0223133	0.0242607	0.0144965	0.0169986	0.0155898	0.0124244	0.0207731
	357.06	197	357.06	211	209	202	203	200	201	201	201	14	12	5	6	3	4	4	4	6.5	6.85337e-05	6.78215e-05	3.07254e-05	3.42706e-05	1.80836e-05	2.45702e-05	2.51761e-05	2.45545e-05	1263	282	0.0865581	0.0856586	0.0388061	0.0432838	0.0228396	0.0310321	0.0317974	0.0310123	0.0193265	0.0191257	0.00866455	0.00966432	0.00509958	0.00692879	0.00709965	0.00692437
	357.44	194	357.44	210	210	205	207	200	201	200	202	16	16	11	13	6	7	6	8	10.375	7.83243e-05	9.04287e-05	6.75958e-05	7.4253e-05	3.61672e-05	4.29978e-05	3.77641e-05	4.9109e-05	1263	282	0.0989235	0.114211	0.0853735	0.0937816	0.0456792	0.0543062	0.0476961	0.0620246	0.0220874	0.0255009	0.019062	0.0209394	0.0101992	0.0121254	0.0106495	0.0138487
	357.81	200	357.81	209	205	204	202	204	201	202	200	9	5	4	2	4	1	2	0	3.375	4.40574e-05	2.8259e-05	2.45803e-05	1.14235e-05	2.41115e-05	6.14254e-06	1.2588e-05	0	1326	291	0.0584201	0.0374714	0.0325935	0.0151476	0.0319718	0.00814501	0.0166917	0	0.0128207	0.00822336	0.00715286	0.00332425	0.00701644	0.00178748	0.00366312	0
	358.18	196	358.18	215	211	202	207	210	204	200	205	19	15	6	11	14	8	4	9	10.75	9.301e-05	8.47769e-05	3.68704e-05	6.28295e-05	8.43902e-05	4.91404e-05	2.51761e-05	5.52476e-05	1326	291	0.123331	0.112414	0.0488902	0.0833119	0.111901	0.0651601	0.0333835	0.0732583	0.0270659	0.0246701	0.0107293	0.0182834	0.0245576	0.0142998	0.00732624	0.0160771
	358.56	196	358.56	214	204	206	209	204	200	198	202	18	8	10	13	8	4	2	6	8.625	8.81148e-05	4.52143e-05	6.14507e-05	7.4253e-05	4.8223e-05	2.45702e-05	1.2588e-05	3.68317e-05	1326	291	0.11684	0.0599542	0.0814837	0.0984595	0.0639437	0.0325801	0.0166917	0.0488389	0.0256414	0.0131574	0.0178822	0.0216076	0.0140329	0.00714992	0.00366312	0.010718
	358.93	196	358.93	213	208	207	208	200	201	205	200	17	12	11	12	4	5	9	4	9.25	8.32195e-05	6.78215e-05	6.75958e-05	6.85413e-05	2.41115e-05	3.07127e-05	5.66462e-05	2.45545e-05	1326	291	0.110349	0.0899313	0.089632	0.0908857	0.0319718	0.0407251	0.0751128	0.0325593	0.0242169	0.0197361	0.0196704	0.0199455	0.00701644	0.0089374	0.016484	0.00714536
	359.3	196	359.3	206	206	202	210	206	204	204	207	10	10	6	14	10	8	8	11	9.625	4.89527e-05	5.65179e-05	3.68704e-05	7.99648e-05	6.02787e-05	4.91404e-05	5.03522e-05	6.75248e-05	1326	291	0.0649112	0.0749428	0.0488902	0.106033	0.0799296	0.0651601	0.066767	0.0895379	0.0142452	0.0164467	0.0107293	0.0232698	0.0175411	0.0142998	0.0146525	0.0196497
	359.68	194	359.68	215	207	205	206	207	207	204	201	21	13	11	12	13	13	10	7	12.5	0.000102801	7.34733e-05	6.75958e-05	6.85413e-05	7.83623e-05	7.98531e-05	6.29402e-05	4.29704e-05	1389	301	0.14279	0.102054	0.0938906	0.0952038	0.108845	0.110916	0.0874239	0.0596858	0.030943	0.0221155	0.0203463	0.0206309	0.0235871	0.0240358	0.018945	0.0129341
	360.05	193	360.05	213	203	206	205	205	202	199	208	20	10	13	12	12	9	6	15	12.125	9.79053e-05	5.65179e-05	7.98859e-05	6.85413e-05	7.23345e-05	5.52829e-05	3.77641e-05	9.20793e-05	1389	301	0.13599	0.0785034	0.110962	0.0952038	0.100473	0.0767879	0.0524544	0.127898	0.0294695	0.0170119	0.0240457	0.0206309	0.0217727	0.0166402	0.011367	0.0277159
	360.42	195	360.42	215	208	205	206	207	207	202	202	20	13	10	11	12	12	7	7	11.5	9.79053e-05	7.34733e-05	6.14507e-05	6.28295e-05	7.23345e-05	7.37105e-05	4.40581e-05	4.29704e-05	1389	301	0.13599	0.102054	0.0853551	0.0872702	0.100473	0.102384	0.0611967	0.0596858	0.0294695	0.0221155	0.0184967	0.0189117	0.0217727	0.0221869	0.0132615	0.0129341
	360.8	198	360.8	214	209	202	205	202	203	205	205	16	11	4	7	4	5	7	7	7.625	7.83243e-05	6.21697e-05	2.45803e-05	3.99824e-05	2.41115e-05	3.07127e-05	4.40581e-05	4.29704e-05	1389	301	0.108792	0.0863537	0.034142	0.0555356	0.0334909	0.04266	0.0611967	0.0596858	0.0235756	0.0187131	0.00739867	0.0120347	0.00725756	0.00924453	0.0132615	0.0129341
	361.17	199	361.17	215	206	208	200	206	204	196	203	16	7	9	1	7	5	-3	4	5.75	7.83243e-05	3.95626e-05	5.53057e-05	5.71177e-06	4.21951e-05	3.07127e-05	-1.88821e-05	2.45545e-05	1389	301	0.108792	0.0549524	0.0768196	0.00793365	0.058609	0.04266	-0.0262272	0.0341062	0.0235756	0.0119083	0.016647	0.00171924	0.0127007	0.00924453	-0.0056835	0.0073909
	361.54	196	361.54	214	205	205	206	201	205	199	201	18	9	9	10	5	9	3	5	8.5	8.81148e-05	5.08661e-05	5.53057e-05	5.71177e-05	3.01394e-05	5.52829e-05	1.88821e-05	3.06931e-05	1436	312	0.126533	0.0730438	0.0794189	0.0820211	0.0432801	0.0793862	0.0271146	0.0440753	0.0274918	0.0158702	0.0172554	0.0178207	0.00940348	0.0172483	0.0058912	0.00957625
	361.91	195	361.91	213	209	208	206	203	202	204	206	18	14	13	11	8	7	9	11	11.375	8.81148e-05	7.91251e-05	7.98859e-05	6.28295e-05	4.8223e-05	4.29978e-05	5.66462e-05	6.75248e-05	1436	312	0.126533	0.113624	0.114716	0.0902232	0.0692482	0.0617449	0.0813439	0.0969657	0.0274918	0.024687	0.0249244	0.0196028	0.0150456	0.0134153	0.0176736	0.0210678
	362.29	196	362.29	210	210	204	204	203	201	202	205	14	14	8	8	7	5	6	9	8.875	6.85337e-05	7.91251e-05	4.91606e-05	4.56942e-05	4.21951e-05	3.07127e-05	3.77641e-05	5.52476e-05	1436	312	0.0984144	0.113624	0.0705946	0.0656168	0.0605922	0.0441035	0.0542293	0.0793356	0.0213825	0.024687	0.0153381	0.0142566	0.0131649	0.00958237	0.0117824	0.0172373
	362.66	195	362.66	216	208	207	206	206	205	202	202	21	13	12	11	11	10	7	7	11.5	0.000102801	7.34733e-05	7.37409e-05	6.28295e-05	6.63066e-05	6.14254e-05	4.40581e-05	4.29704e-05	1436	312	0.147622	0.105508	0.105892	0.0902232	0.0952163	0.0882069	0.0632675	0.0617054	0.0320738	0.0229237	0.0230072	0.0196028	0.0206877	0.0191647	0.0137461	0.0134068
	363.03	191	363.03	205	207	204	207	200	204	200	202	14	16	13	16	9	13	9	11	12.625	6.85337e-05	9.04287e-05	7.98859e-05	9.13884e-05	5.42509e-05	7.98531e-05	5.66462e-05	6.75248e-05	1436	312	0.0984144	0.129856	0.114716	0.131234	0.0779042	0.114669	0.0813439	0.0969657	0.0213825	0.0282138	0.0249244	0.0285132	0.0169263	0.0249142	0.0176736	0.0210678
	363.41	197	363.41	215	206	206	209	206	202	201	202	18	9	9	12	9	5	4	5	8.875	8.81148e-05	5.08661e-05	5.53057e-05	6.85413e-05	5.42509e-05	3.07127e-05	2.51761e-05	3.06931e-05	1436	312	0.126533	0.0730438	0.0794189	0.0984253	0.0779042	0.0441035	0.0361528	0.0440753	0.0274918	0.0158702	0.0172554	0.0213849	0.0169263	0.00958237	0.00785494	0.00957625
	363.78	196	363.78	215	210	204	208	201	198	200	203	19	14	8	12	5	2	4	7	8.875	9.301e-05	7.91251e-05	4.91606e-05	6.85413e-05	3.01394e-05	1.22851e-05	2.51761e-05	4.29704e-05	1468	326	0.136539	0.116156	0.0721677	0.100619	0.0442446	0.0180345	0.0369585	0.0630805	0.0303213	0.0257948	0.0160264	0.0223445	0.00982543	0.00400494	0.0082074	0.0140083
	364.15	197	364.15	216	206	204	212	204	201	205	201	19	9	7	15	7	4	8	4	9.125	9.301e-05	5.08661e-05	4.30155e-05	8.56766e-05	4.21951e-05	2.45702e-05	5.03522e-05	2.45545e-05	1468	326	0.136539	0.0746715	0.0631468	0.125773	0.0619424	0.036069	0.073917	0.036046	0.0303213	0.0165824	0.0140231	0.0279306	0.0137556	0.00800988	0.0164148	0.00800476
	364.53	192	364.53	218	205	206	205	208	207	203	204	26	13	14	13	16	15	11	12	15	0.000127277	7.34733e-05	8.6031e-05	7.4253e-05	9.6446e-05	9.21382e-05	6.92342e-05	7.36635e-05	1468	326	0.186843	0.107859	0.126294	0.109003	0.141583	0.135259	0.101636	0.108138	0.0414923	0.0239523	0.0280461	0.0242065	0.0314414	0.030037	0.0225704	0.0240143
	364.9	196	364.9	220	212	215	214	206	206	207	208	24	16	19	18	10	10	11	12	15	0.000117486	9.04287e-05	0.000116756	0.000102812	6.02787e-05	6.14254e-05	6.92342e-05	7.36635e-05	1468	326	0.17247	0.132749	0.171398	0.150928	0.0884892	0.0901725	0.101636	0.108138	0.0383006	0.0294798	0.0380626	0.0335167	0.0196509	0.0200247	0.0225704	0.0240143
	365.27	196	365.27	220	224	219	216	213	214	212	214	24	28	23	20	17	18	16	18	20.5	0.000117486	0.00015825	0.000141337	0.000114235	0.000102474	0.000110566	0.000100704	0.000110495	1468	326	0.17247	0.232311	0.207482	0.167698	0.150432	0.162311	0.147834	0.162207	0.0383006	0.0515896	0.0460758	0.0372408	0.0334065	0.0360444	0.0328296	0.0360214
	365.64	195	365.64	220	221	231	227	225	220	217	224	25	26	36	32	30	25	22	29	28.125	0.000122382	0.000146947	0.000221223	0.000182777	0.000180836	0.000153564	0.000138468	0.00017802	1484	335	0.181614	0.218069	0.328294	0.271241	0.268361	0.227888	0.205487	0.264182	0.0409979	0.0492271	0.0741096	0.0612302	0.0605801	0.0514438	0.0463869	0.0596367
	366.02	196	366.02	219	221	224	227	225	218	214	232	23	25	28	31	29	22	18	36	26.5	0.000112591	0.000141295	0.000172062	0.000177065	0.000174808	0.000135136	0.000113292	0.00022099	1484	335	0.167085	0.209682	0.25534	0.262764	0.259416	0.200542	0.168126	0.32795	0.037718	0.0473338	0.0576408	0.0593168	0.0585608	0.0452705	0.0379529	0.0740318
	366.39	199	366.39	219	223	218	230	220	220	212	218	20	24	19	31	21	21	13	19	21	9.79053e-05	0.000135643	0.000116756	0.000177065	0.000126585	0.000128993	8.18222e-05	0.000116634	1484	335	0.145291	0.201294	0.173266	0.262764	0.187853	0.191426	0.121424	0.173085	0.0327983	0.0454404	0.0391134	0.0593168	0.0424061	0.0432128	0.0274105	0.0390723
	366.76	199	366.76	213	217	218	214	211	213	208	210	14	18	19	15	12	14	9	11	14	6.85337e-05	0.000101732	0.000116756	8.56766e-05	7.23345e-05	8.59956e-05	5.66462e-05	6.75248e-05	1484	335	0.101704	0.150971	0.173266	0.127144	0.107344	0.127617	0.0840629	0.100207	0.0229588	0.0340803	0.0391134	0.0287017	0.024232	0.0288085	0.0189765	0.0226208
	367.13	204	367.13	215	209	211	213	215	207	206	210	11	5	7	9	11	3	2	6	6.75	5.38479e-05	2.8259e-05	4.30155e-05	5.1406e-05	6.63066e-05	1.84276e-05	1.2588e-05	3.68317e-05	1484	335	0.0799103	0.0419363	0.063835	0.0762864	0.098399	0.0273466	0.0186806	0.0546583	0.0180391	0.00946675	0.0144102	0.017221	0.0222127	0.00617326	0.00421699	0.0123386
	367.51	196	367.51	212	212	206	204	207	201	207	210	16	16	10	8	11	5	11	14	11.375	7.83243e-05	9.04287e-05	6.14507e-05	4.56942e-05	6.63066e-05	3.07127e-05	6.92342e-05	8.59407e-05	1517	349	0.118818	0.13718	0.0932208	0.0693181	0.100587	0.0465912	0.105028	0.130372	0.0273352	0.0315596	0.0214463	0.0159473	0.023141	0.0107187	0.0241627	0.0299933
	367.88	195	367.88	217	205	202	205	206	204	205	205	22	10	7	10	11	9	10	10	11.125	0.000107696	5.65179e-05	4.30155e-05	5.71177e-05	6.63066e-05	5.52829e-05	6.29402e-05	6.13862e-05	1517	349	0.163375	0.0857377	0.0652545	0.0866476	0.100587	0.0838642	0.0954803	0.0931229	0.0375859	0.0197248	0.0150124	0.0199341	0.023141	0.0192937	0.0219661	0.0214238
	368.25	202	368.25	209	208	208	206	207	206	204	202	7	6	6	4	5	4	2	0	4.25	3.42669e-05	3.39108e-05	3.68704e-05	2.28471e-05	3.01394e-05	2.45702e-05	1.2588e-05	0	1517	349	0.0519828	0.0514426	0.0559325	0.034659	0.0457214	0.037273	0.0190961	0	0.0119591	0.0118349	0.0128678	0.00797363	0.0105186	0.00857499	0.00439323	0
	368.63	200	368.63	216	209	203	206	202	205	204	204	16	9	3	6	2	5	4	4	6.125	7.83243e-05	5.08661e-05	1.84352e-05	3.42706e-05	1.20557e-05	3.07127e-05	2.51761e-05	2.45545e-05	1517	349	0.118818	0.0771639	0.0279662	0.0519886	0.0182886	0.0465912	0.0381921	0.0372492	0.0273352	0.0177523	0.00643389	0.0119605	0.00420746	0.0107187	0.00878645	0.00856952
	369	194	369	211	208	205	202	201	206	195	203	17	14	11	8	7	12	1	9	9.875	8.32195e-05	7.91251e-05	6.75958e-05	4.56942e-05	4.21951e-05	7.37105e-05	6.29402e-06	5.52476e-05	1517	349	0.126244	0.120033	0.102543	0.0693181	0.06401	0.111819	0.00954803	0.0838106	0.0290436	0.0276147	0.0235909	0.0159473	0.0147261	0.025725	0.00219661	0.0192814
	369.37	197	369.37	211	210	210	211	208	204	203	206	14	13	13	14	11	7	6	9	10.875	6.85337e-05	7.34733e-05	7.98859e-05	7.99648e-05	6.63066e-05	4.29978e-05	3.77641e-05	5.52476e-05	1517	349	0.103966	0.111459	0.121187	0.121307	0.100587	0.0652277	0.0572882	0.0838106	0.0239183	0.0256422	0.0278802	0.0279077	0.023141	0.0150062	0.0131797	0.0192814
	369.74	198	369.74	216	207	204	202	204	201	203	202	18	9	6	4	6	3	5	4	6.875	8.81148e-05	5.08661e-05	3.68704e-05	2.28471e-05	3.61672e-05	1.84276e-05	3.14701e-05	2.45545e-05	1529	365	0.134728	0.0777743	0.0563749	0.0349332	0.0552997	0.0281758	0.0481178	0.0375438	0.0321619	0.0185661	0.0134577	0.00833919	0.013201	0.00672609	0.0114866	0.00896239
	370.12	196	370.12	214	207	204	202	203	204	204	203	18	11	8	6	7	8	8	7	9.125	8.81148e-05	6.21697e-05	4.91606e-05	3.42706e-05	4.21951e-05	4.91404e-05	5.03522e-05	4.29704e-05	1529	365	0.134728	0.0950575	0.0751665	0.0523998	0.0645163	0.0751356	0.0769884	0.0657017	0.0321619	0.0226919	0.0179436	0.0125088	0.0154012	0.0179362	0.0183785	0.0156842
	370.49	197	370.49	211	213	207	210	204	207	207	203	14	16	10	13	7	10	10	6	10.75	6.85337e-05	9.04287e-05	6.14507e-05	7.4253e-05	4.21951e-05	6.14254e-05	6.29402e-05	3.68317e-05	1529	365	0.104788	0.138265	0.0939582	0.113533	0.0645163	0.0939195	0.0962355	0.0563157	0.0250148	0.0330065	0.0224295	0.0271024	0.0154012	0.0224203	0.0229732	0.0134436
	370.86	198	370.86	213	204	208	203	202	203	204	202	15	6	10	5	4	5	6	4	6.875	7.3429e-05	3.39108e-05	6.14507e-05	2.85589e-05	2.41115e-05	3.07127e-05	3.77641e-05	2.45545e-05	1529	365	0.112273	0.0518495	0.0939582	0.0436665	0.0368665	0.0469597	0.0577413	0.0375438	0.0268016	0.0123774	0.0224295	0.010424	0.00880069	0.0112101	0.0137839	0.00896239
	371.23	197	371.23	209	212	205	206	202	202	199	205	12	15	8	9	5	5	2	8	8	5.87432e-05	8.47769e-05	4.91606e-05	5.1406e-05	3.01394e-05	3.07127e-05	1.2588e-05	4.9109e-05	1529	365	0.0898183	0.129624	0.0751665	0.0785997	0.0460831	0.0469597	0.0192471	0.0750876	0.0214413	0.0309436	0.0179436	0.0187632	0.0110009	0.0112101	0.00459463	0.0179248
	371.6	194	371.6	210	205	207	205	207	206	205	203	16	11	13	11	13	12	11	9	12	7.83243e-05	6.21697e-05	7.98859e-05	6.28295e-05	7.83623e-05	7.37105e-05	6.92342e-05	5.52476e-05	1540	381	0.120619	0.0957414	0.123024	0.0967574	0.120678	0.113514	0.106621	0.0850813	0.0298415	0.0236867	0.0304365	0.023938	0.0298561	0.0280837	0.0263782	0.0210493
	371.98	200	371.98	210	204	204	207	205	205	204	203	10	4	4	7	5	5	4	3	5.25	4.89527e-05	2.26072e-05	2.45803e-05	3.99824e-05	3.01394e-05	3.07127e-05	2.51761e-05	1.84159e-05	1540	381	0.0753871	0.034815	0.0378536	0.0615729	0.0464146	0.0472976	0.0387712	0.0283604	0.018651	0.00861333	0.00936509	0.0152333	0.0114831	0.0117015	0.00959208	0.00701645
	372.35	198	372.35	210	205	211	207	204	202	203	200	12	7	13	9	6	4	5	2	7.25	5.87432e-05	3.95626e-05	7.98859e-05	5.1406e-05	3.61672e-05	2.45702e-05	3.14701e-05	1.22772e-05	1540	381	0.0904645	0.0609263	0.123024	0.0791652	0.0556975	0.0378381	0.0484639	0.018907	0.0223812	0.0150733	0.0304365	0.0195857	0.0137797	0.00936124	0.0119901	0.00467763
	372.72	196	372.72	215	208	209	203	204	206	207	207	19	12	13	7	8	10	11	11	11.375	9.301e-05	6.78215e-05	7.98859e-05	3.99824e-05	4.8223e-05	6.14254e-05	6.92342e-05	6.75248e-05	1540	381	0.143235	0.104445	0.123024	0.0615729	0.0742634	0.0945952	0.106621	0.103988	0.0354368	0.02584	0.0304365	0.0152333	0.018373	0.0234031	0.0263782	0.025727
	373.09	200	373.09	213	204	209	199	204	202	204	202	13	4	9	-1	4	2	4	2	4.625	6.36385e-05	2.26072e-05	5.53057e-05	-5.71177e-06	2.41115e-05	1.22851e-05	2.51761e-05	1.22772e-05	1540	381	0.0980032	0.034815	0.0851707	-0.00879613	0.0371317	0.018919	0.0387712	0.018907	0.0242463	0.00861333	0.0210715	-0.00217619	0.00918648	0.00468062	0.00959208	0.00467763
	373.47	190	373.47	212	210	205	208	201	197	205	201	22	20	15	18	11	7	15	11	14.875	0.000107696	0.000113036	9.21761e-05	0.000102812	6.63066e-05	4.29978e-05	9.44103e-05	6.75248e-05	1540	381	0.165852	0.174075	0.141951	0.15833	0.102112	0.0662166	0.145392	0.103988	0.0410321	0.0430667	0.0351191	0.0391713	0.0252628	0.0163822	0.0359703	0.025727
	373.84	197	373.84	215	207	205	200	207	206	200	198	18	10	8	3	10	9	3	1	7.75	8.81148e-05	5.65179e-05	4.91606e-05	1.71353e-05	6.02787e-05	5.52829e-05	1.88821e-05	6.13862e-06	1545	397	0.136137	0.0873202	0.0759531	0.0264741	0.0931306	0.0854121	0.0291728	0.00948417	0.0349816	0.0224376	0.0195168	0.00680272	0.0239307	0.0219473	0.00749618	0.00243703
	374.21	193	374.21	219	204	211	210	205	205	203	200	26	11	18	17	12	12	10	7	14.125	0.000127277	6.21697e-05	0.000110611	9.71001e-05	7.23345e-05	7.37105e-05	6.29402e-05	4.29704e-05	1545	397	0.196643	0.0960522	0.170894	0.15002	0.111757	0.113883	0.0972426	0.0663892	0.0505289	0.0246814	0.0439127	0.0385488	0.0287168	0.0292631	0.0249873	0.0170592
	374.58	196	374.58	210	207	205	206	204	204	201	202	14	11	9	10	8	8	5	6	8.875	6.85337e-05	6.21697e-05	5.53057e-05	5.71177e-05	4.8223e-05	4.91404e-05	3.14701e-05	3.68317e-05	1545	397	0.105885	0.0960522	0.0854472	0.0882469	0.0745045	0.0759218	0.0486213	0.056905	0.0272079	0.0246814	0.0219563	0.0226757	0.0191445	0.0195087	0.0124936	0.0146222
	374.95	200	374.95	213	206	208	199	202	203	204	201	13	6	8	-1	2	3	4	1	4.5	6.36385e-05	3.39108e-05	4.91606e-05	-5.71177e-06	1.20557e-05	1.84276e-05	2.51761e-05	6.13862e-06	1545	397	0.0983214	0.0523921	0.0759531	-0.00882469	0.0186261	0.0284707	0.038897	0.00948417	0.0252645	0.0134626	0.0195168	-0.00226757	0.00478613	0.00731577	0.0099949	0.00243703
	375.33	194	375.33	211	203	208	205	204	200	204	199	17	9	14	11	10	6	10	5	10.25	8.32195e-05	5.08661e-05	8.6031e-05	6.28295e-05	6.02787e-05	3.68553e-05	6.29402e-05	3.06931e-05	1545	397	0.128574	0.0785882	0.132918	0.0970716	0.0931306	0.0569414	0.0972426	0.0474209	0.0330381	0.0201939	0.0341543	0.0249433	0.0239307	0.0146315	0.0249873	0.0121852
	375.7	192	375.7	214	207	208	206	208	204	201	204	22	15	16	14	16	12	9	12	14.5	0.000107696	8.47769e-05	9.83212e-05	7.99648e-05	9.6446e-05	7.37105e-05	5.66462e-05	7.36635e-05	1577	411	0.169836	0.133693	0.155052	0.126105	0.152095	0.116242	0.089331	0.116167	0.044263	0.0348433	0.04041	0.0328655	0.0396393	0.030295	0.0232816	0.0302757
	376.07	196	376.07	215	208	204	204	207	206	201	202	19	12	8	8	11	10	5	6	9.875	9.301e-05	6.78215e-05	4.91606e-05	4.56942e-05	6.63066e-05	6.14254e-05	3.14701e-05	3.68317e-05	1577	411	0.146677	0.106955	0.0775262	0.0720597	0.104566	0.0968679	0.0496283	0.0580836	0.0382271	0.0278746	0.020205	0.0187803	0.027252	0.0252459	0.0129342	0.0151378
	376.44	195	376.44	212	210	205	202	204	205	204	201	17	15	10	7	9	10	9	6	10.375	8.32195e-05	8.47769e-05	6.14507e-05	3.99824e-05	5.42509e-05	6.14254e-05	5.66462e-05	3.68317e-05	1577	411	0.131237	0.133693	0.0969078	0.0630523	0.0855536	0.0968679	0.089331	0.0580836	0.0342032	0.0348433	0.0252562	0.0164328	0.0222971	0.0252459	0.0232816	0.0151378
	376.81	198	376.81	214	206	208	202	203	206	206	201	16	8	10	4	5	8	8	3	7.75	7.83243e-05	4.52143e-05	6.14507e-05	2.28471e-05	3.01394e-05	4.91404e-05	5.03522e-05	1.84159e-05	1577	411	0.123517	0.071303	0.0969078	0.0360299	0.0475298	0.0774943	0.0794053	0.0290418	0.0321913	0.0185831	0.0252562	0.00939015	0.0123873	0.0201967	0.0206947	0.00756892
	377.18	196	377.18	215	205	210	205	206	203	198	203	19	9	14	9	10	7	2	7	9.625	9.301e-05	5.08661e-05	8.6031e-05	5.1406e-05	6.02787e-05	4.29978e-05	1.2588e-05	4.29704e-05	1577	411	0.146677	0.0802159	0.135671	0.0810672	0.0950596	0.0678075	0.0198513	0.0677643	0.0382271	0.020906	0.0353587	0.0211278	0.0247746	0.0176721	0.00517368	0.0176608
	377.56	194	377.56	213	207	209	204	207	201	204	205	19	13	15	10	13	7	10	11	12.25	9.301e-05	7.34733e-05	9.21761e-05	5.71177e-05	7.83623e-05	4.29978e-05	6.29402e-05	6.75248e-05	1577	426	0.146677	0.115867	0.145362	0.0900747	0.123577	0.0678075	0.0992567	0.106487	0.0396223	0.0312996	0.039267	0.0243322	0.0333824	0.0183171	0.0268125	0.0287656
	377.93	197	377.93	212	204	207	204	201	201	199	201	15	7	10	7	4	4	2	4	6.625	7.3429e-05	3.95626e-05	6.14507e-05	3.99824e-05	2.41115e-05	2.45702e-05	1.2588e-05	2.45545e-05	1577	426	0.115798	0.0623901	0.0969078	0.0630523	0.0380238	0.0387472	0.0198513	0.0387224	0.0312807	0.0168536	0.026178	0.0170325	0.0102715	0.0104669	0.0053625	0.0104602
	378.3	197	378.3	210	209	206	200	205	206	201	198	13	12	9	3	8	9	4	1	7.375	6.36385e-05	6.78215e-05	5.53057e-05	1.71353e-05	4.8223e-05	5.52829e-05	2.51761e-05	6.13862e-06	1577	426	0.100358	0.106955	0.087217	0.0270224	0.0760476	0.0871811	0.0397027	0.00968061	0.02711	0.028892	0.0235602	0.00729965	0.020543	0.0235505	0.010725	0.00261505
	378.67	195	378.67	211	209	208	206	205	202	198	208	16	14	13	11	10	7	3	13	10.875	7.83243e-05	7.91251e-05	7.98859e-05	6.28295e-05	6.02787e-05	4.29978e-05	1.88821e-05	7.98021e-05	1577	426	0.123517	0.12478	0.12598	0.0990821	0.0950596	0.0678075	0.029777	0.125848	0.0333661	0.0337073	0.0340314	0.0267654	0.0256787	0.0183171	0.00804376	0.0339957
	379.04	196	379.04	217	207	207	208	204	202	200	200	21	11	11	12	8	6	4	4	9.625	0.000102801	6.21697e-05	6.75958e-05	6.85413e-05	4.8223e-05	3.68553e-05	2.51761e-05	2.45545e-05	1577	426	0.162117	0.0980417	0.106599	0.10809	0.0760476	0.0581208	0.0397027	0.0387224	0.043793	0.0264843	0.0287958	0.0291986	0.020543	0.0157003	0.010725	0.0104602
	379.41	195	379.41	210	203	207	204	205	199	204	201	15	8	12	9	10	4	9	6	9.125	7.3429e-05	4.52143e-05	7.37409e-05	5.1406e-05	6.02787e-05	2.45702e-05	5.66462e-05	3.68317e-05	1577	426	0.115798	0.071303	0.116289	0.0810672	0.0950596	0.0387472	0.089331	0.0580836	0.0312807	0.0192613	0.0314136	0.0218989	0.0256787	0.0104669	0.0241313	0.0156903
	379.79	195	379.79	216	206	208	205	204	204	204	202	21	11	13	10	9	9	9	7	11.125	0.000102801	6.21697e-05	7.98859e-05	5.71177e-05	5.42509e-05	5.52829e-05	5.66462e-05	4.29704e-05	1586	442	0.163042	0.0986012	0.126699	0.0905887	0.0860419	0.0876787	0.0898408	0.068151	0.0454379	0.027479	0.0353096	0.025246	0.0239789	0.024435	0.0250376	0.0189929
	380.16	196	380.16	212	207	206	206	211	202	201	206	16	11	10	10	15	6	5	10	10.375	7.83243e-05	6.21697e-05	6.14507e-05	5.71177e-05	9.04181e-05	3.68553e-05	3.14701e-05	6.13862e-05	1586	442	0.124222	0.0986012	0.0974609	0.0905887	0.143403	0.0584524	0.0499116	0.0973586	0.0346193	0.027479	0.0271612	0.025246	0.0399648	0.01629	0.0139098	0.0271327
	380.53	198	380.53	214	206	208	203	206	201	199	203	16	8	10	5	8	3	1	5	7	7.83243e-05	4.52143e-05	6.14507e-05	2.85589e-05	4.8223e-05	1.84276e-05	6.29402e-06	3.06931e-05	1586	442	0.124222	0.0717099	0.0974609	0.0452944	0.0764817	0.0292262	0.00998231	0.0486793	0.0346193	0.0199847	0.0271612	0.012623	0.0213146	0.00814501	0.00278196	0.0135664
	380.9	197	380.9	211	210	210	204	205	205	202	202	14	13	13	7	8	8	5	5	9.125	6.85337e-05	7.34733e-05	7.98859e-05	3.99824e-05	4.8223e-05	4.91404e-05	3.14701e-05	3.06931e-05	1586	442	0.108694	0.116529	0.126699	0.0634121	0.0764817	0.0779366	0.0499116	0.0486793	0.0302919	0.0324752	0.0353096	0.0176722	0.0213146	0.02172	0.0139098	0.0135664
	381.27	195	381.27	215	210	207	209	207	208	204	203	20	15	12	14	12	13	9	8	12.875	9.79053e-05	8.47769e-05	7.37409e-05	7.99648e-05	7.23345e-05	7.98531e-05	5.66462e-05	4.9109e-05	1586	442	0.155278	0.134456	0.116953	0.126824	0.114722	0.126647	0.0898408	0.0778868	0.0432741	0.0374714	0.0325935	0.0353444	0.0319718	0.0352951	0.0250376	0.0217062
	381.64	194	381.64	213	206	204	207	201	199	204	201	19	12	10	13	7	5	10	7	10.375	9.301e-05	6.78215e-05	6.14507e-05	7.4253e-05	4.21951e-05	3.07127e-05	6.29402e-05	4.29704e-05	1572	451	0.146212	0.106615	0.0966005	0.116726	0.0663307	0.0482804	0.098942	0.0675494	0.0419475	0.0305875	0.0277143	0.0334881	0.01903	0.0138514	0.028386	0.0193796
	382.02	202	382.02	219	206	208	206	207	202	200	199	17	4	6	4	5	0	-2	-3	3.875	8.32195e-05	2.26072e-05	3.68704e-05	2.28471e-05	3.01394e-05	0	-1.2588e-05	-1.84159e-05	1572	451	0.130821	0.0355385	0.0579603	0.0359156	0.0473791	0	-0.0197884	-0.0289497	0.037532	0.0101958	0.0166286	0.010304	0.0135929	0	-0.0056772	-0.00830556
	382.39	196	382.39	211	207	208	206	206	201	202	205	15	11	12	10	10	5	6	9	9.75	7.3429e-05	6.21697e-05	7.37409e-05	5.71177e-05	6.02787e-05	3.07127e-05	3.77641e-05	5.52476e-05	1572	451	0.11543	0.0977308	0.115921	0.0897891	0.0947582	0.0482804	0.0593652	0.0868492	0.0331165	0.0280385	0.0332571	0.0257601	0.0271857	0.0138514	0.0170316	0.0249167
	382.76	194	382.76	214	208	207	211	203	205	209	202	20	14	13	17	9	11	15	8	13.375	9.79053e-05	7.91251e-05	7.98859e-05	9.71001e-05	5.42509e-05	6.7568e-05	9.44103e-05	4.9109e-05	1572	451	0.153907	0.124385	0.125581	0.152641	0.0852823	0.106217	0.148413	0.0771993	0.0441553	0.0356854	0.0360286	0.0437922	0.0244671	0.0304732	0.042579	0.0221481
	383.13	196	383.13	215	206	204	206	206	203	196	205	19	10	8	10	10	7	0	9	9.125	9.301e-05	5.65179e-05	4.91606e-05	5.71177e-05	6.02787e-05	4.29978e-05	0	5.52476e-05	1572	451	0.146212	0.0888462	0.0772804	0.0897891	0.0947582	0.0675926	0	0.0868492	0.0419475	0.0254896	0.0221714	0.0257601	0.0271857	0.019392	0	0.0249167
	383.5	197	383.5	213	209	207	205	207	200	206	203	16	12	10	8	10	3	9	6	9.25	7.83243e-05	6.78215e-05	6.14507e-05	4.56942e-05	6.02787e-05	1.84276e-05	5.66462e-05	3.68317e-05	1557	464	0.121951	0.105598	0.0956788	0.0711458	0.093854	0.0286918	0.0881981	0.057347	0.0363425	0.0314692	0.0285131	0.0212021	0.0279693	0.00855042	0.0262838	0.0170899
	383.87	198	383.87	220	208	207	205	201	206	203	202	22	10	9	7	3	8	5	4	8.5	0.000107696	5.65179e-05	5.53057e-05	3.99824e-05	1.80836e-05	4.91404e-05	3.14701e-05	2.45545e-05	1557	464	0.167682	0.0879984	0.0861109	0.0622526	0.0281562	0.0765115	0.0489989	0.0382313	0.0499709	0.0262243	0.0256618	0.0185518	0.0083908	0.0228011	0.0146021	0.0113933
	384.24	198	384.24	212	206	207	206	208	205	205	202	14	8	9	8	10	7	7	4	8.375	6.85337e-05	4.52143e-05	5.53057e-05	4.56942e-05	6.02787e-05	4.29978e-05	4.40581e-05	2.45545e-05	1557	464	0.106707	0.0703987	0.0861109	0.0711458	0.093854	0.0669476	0.0685985	0.0382313	0.0317996	0.0209795	0.0256618	0.0212021	0.0279693	0.019951	0.020443	0.0113933
	384.61	194	384.61	212	208	205	207	202	205	200	198	18	14	11	13	8	11	6	4	10.625	8.81148e-05	7.91251e-05	6.75958e-05	7.4253e-05	4.8223e-05	6.7568e-05	3.77641e-05	2.45545e-05	1557	464	0.137195	0.123198	0.105247	0.115612	0.0750832	0.105203	0.0587987	0.0382313	0.0408853	0.036714	0.0313645	0.0344534	0.0223755	0.0313515	0.0175225	0.0113933
	384.98	196	384.98	214	209	211	205	207	203	201	203	18	13	15	9	11	7	5	7	10.625	8.81148e-05	7.34733e-05	9.21761e-05	5.1406e-05	6.63066e-05	4.29978e-05	3.14701e-05	4.29704e-05	1557	464	0.137195	0.114398	0.143518	0.0800391	0.103239	0.0669476	0.0489989	0.0669048	0.0408853	0.0340916	0.0427697	0.0238524	0.0307663	0.019951	0.0146021	0.0199382
	385.36	191	385.36	217	211	207	205	201	203	200	202	26	20	16	14	10	12	9	11	14.75	0.000127277	0.000113036	9.83212e-05	7.99648e-05	6.02787e-05	7.37105e-05	5.66462e-05	6.75248e-05	1557	464	0.19817	0.175997	0.153086	0.124505	0.093854	0.114767	0.0881981	0.105136	0.0590565	0.0524486	0.045621	0.0371037	0.0279693	0.0342017	0.0262838	0.0313315
	385.73	195	385.73	212	209	206	202	204	206	204	203	17	14	11	7	9	11	9	8	10.75	8.32195e-05	7.91251e-05	6.75958e-05	3.99824e-05	5.42509e-05	6.7568e-05	5.66462e-05	4.9109e-05	1505	485	0.125245	0.119083	0.101732	0.0601735	0.0816475	0.10169	0.0852525	0.073909	0.0403615	0.0383757	0.032784	0.0193915	0.0263117	0.0327705	0.0274734	0.0238179
	386.1	196	386.1	216	207	203	203	201	202	199	206	20	11	7	7	5	6	3	10	8.625	9.79053e-05	6.21697e-05	4.30155e-05	3.99824e-05	3.01394e-05	3.68553e-05	1.88821e-05	6.13862e-05	1505	485	0.147348	0.0935654	0.0647383	0.0601735	0.0453597	0.0554672	0.0284175	0.0923863	0.0474841	0.0301523	0.0208625	0.0193915	0.0146176	0.0178748	0.0091578	0.0297723
	386.47	191	386.47	211	207	205	204	201	205	203	200	20	16	14	13	10	14	12	9	13.5	9.79053e-05	9.04287e-05	8.6031e-05	7.4253e-05	6.02787e-05	8.59956e-05	7.55282e-05	5.52476e-05	1505	485	0.147348	0.136095	0.129477	0.111751	0.0907195	0.129423	0.11367	0.0831476	0.0474841	0.0438579	0.041725	0.0360127	0.0292352	0.0417079	0.0366312	0.0267951
	386.84	197	386.84	214	205	207	205	201	203	196	203	17	8	10	8	4	6	-1	6	7.25	8.32195e-05	4.52143e-05	6.14507e-05	4.56942e-05	2.41115e-05	3.68553e-05	-6.29402e-06	3.68317e-05	1505	485	0.125245	0.0680476	0.0924833	0.0687697	0.0362878	0.0554672	-0.0094725	0.0554318	0.0403615	0.021929	0.0298036	0.0221617	0.0116941	0.0178748	-0.0030526	0.0178634
	387.21	192	387.21	212	206	207	201	203	204	201	207	20	14	15	9	11	12	9	15	13.125	9.79053e-05	7.91251e-05	9.21761e-05	5.1406e-05	6.63066e-05	7.37105e-05	5.66462e-05	9.20793e-05	1505	485	0.147348	0.119083	0.138725	0.077366	0.0997914	0.110934	0.0852525	0.138579	0.0474841	0.0383757	0.0447054	0.0249319	0.0321587	0.0357496	0.0274734	0.0446585
	387.58	195	387.58	213	204	210	202	200	201	201	203	18	9	15	7	5	6	6	8	9.25	8.81148e-05	5.08661e-05	9.21761e-05	3.99824e-05	3.01394e-05	3.68553e-05	3.77641e-05	4.9109e-05	1464	496	0.129	0.074468	0.134946	0.0585342	0.044124	0.0539561	0.0552867	0.0718955	0.0437049	0.0252296	0.0457193	0.0198313	0.0149491	0.0182802	0.018731	0.0243581
	387.95	194	387.95	219	209	206	202	200	204	202	199	25	15	12	8	6	10	8	5	11.125	0.000122382	8.47769e-05	7.37409e-05	4.56942e-05	3.61672e-05	6.14254e-05	5.03522e-05	3.06931e-05	1464	496	0.179167	0.124113	0.107957	0.0668963	0.0529488	0.0899268	0.0737155	0.0449347	0.0607013	0.0420493	0.0365755	0.0226643	0.0179389	0.030467	0.0249747	0.0152238
	388.32	193	388.32	215	209	205	209	203	203	204	206	22	16	12	16	10	10	11	13	13.75	0.000107696	9.04287e-05	7.37409e-05	9.13884e-05	6.02787e-05	6.14254e-05	6.92342e-05	7.98021e-05	1464	496	0.157667	0.132388	0.107957	0.133793	0.0882481	0.0899268	0.101359	0.11683	0.0534171	0.0448526	0.0365755	0.0453286	0.0298982	0.030467	0.0343402	0.0395818
	388.69	194	388.69	216	206	207	201	203	202	199	199	22	12	13	7	9	8	5	5	10.125	0.000107696	6.78215e-05	7.98859e-05	3.99824e-05	5.42509e-05	4.91404e-05	3.14701e-05	3.06931e-05	1464	496	0.157667	0.0992907	0.116953	0.0585342	0.0794233	0.0719415	0.0460722	0.0449347	0.0534171	0.0336395	0.0396234	0.0198313	0.0269084	0.0243736	0.0156092	0.0152238
	389.06	193	389.06	213	209	206	204	208	205	198	203	20	16	13	11	15	12	5	10	12.75	9.79053e-05	9.04287e-05	7.98859e-05	6.28295e-05	9.04181e-05	7.37105e-05	3.14701e-05	6.13862e-05	1464	496	0.143333	0.132388	0.116953	0.0919824	0.132372	0.107912	0.0460722	0.0898694	0.048561	0.0448526	0.0396234	0.0311634	0.0448474	0.0365604	0.0156092	0.0304476
	389.44	195	389.44	215	204	203	203	203	205	206	205	20	9	8	8	8	10	11	10	10.5	9.79053e-05	5.08661e-05	4.91606e-05	4.56942e-05	4.8223e-05	6.14254e-05	6.92342e-05	6.13862e-05	1464	496	0.143333	0.074468	0.0719711	0.0668963	0.0705984	0.0899268	0.101359	0.0898694	0.048561	0.0252296	0.0243836	0.0226643	0.0239186	0.030467	0.0343402	0.0304476
	389.81	197	389.81	217	209	203	206	203	200	199	203	20	12	6	9	6	3	2	6	8	9.79053e-05	6.78215e-05	3.68704e-05	5.1406e-05	3.61672e-05	1.84276e-05	1.2588e-05	3.68317e-05	1381	511	0.135207	0.0936615	0.0509181	0.0709916	0.049947	0.0254486	0.0173841	0.0508646	0.0500296	0.0346568	0.0188408	0.0262684	0.0184815	0.00941652	0.00643249	0.018821
	390.18	197	390.18	211	207	205	205	196	206	203	199	14	10	8	8	-1	9	6	2	7	6.85337e-05	5.65179e-05	4.91606e-05	4.56942e-05	-6.02787e-06	5.52829e-05	3.77641e-05	1.22772e-05	1381	511	0.0946451	0.0780513	0.0678908	0.0631037	-0.00832449	0.0763457	0.0521522	0.0169549	0.0350207	0.0288807	0.0251211	0.0233497	-0.00308024	0.0282496	0.0192975	0.00627367
	390.55	194	390.55	214	205	202	200	207	208	201	201	20	11	8	6	13	14	7	7	10.75	9.79053e-05	6.21697e-05	4.91606e-05	3.42706e-05	7.83623e-05	8.59956e-05	4.40581e-05	4.29704e-05	1381	511	0.135207	0.0858564	0.0678908	0.0473277	0.108218	0.11876	0.0608443	0.0593421	0.0500296	0.0317687	0.0251211	0.0175123	0.0400432	0.0439438	0.0225137	0.0219579
	390.92	193	390.92	213	202	206	203	201	203	203	201	20	9	13	10	8	10	10	8	11	9.79053e-05	5.08661e-05	7.98859e-05	5.71177e-05	4.8223e-05	6.14254e-05	6.29402e-05	4.9109e-05	1381	511	0.135207	0.0702461	0.110322	0.0788796	0.0665959	0.0848285	0.0869204	0.0678195	0.0500296	0.0259926	0.0408217	0.0291872	0.0246419	0.0313884	0.0321624	0.0250947
	391.29	199	391.29	217	208	208	207	204	201	200	203	18	9	9	8	5	2	1	4	7	8.81148e-05	5.08661e-05	5.53057e-05	4.56942e-05	3.01394e-05	1.22851e-05	6.29402e-06	2.45545e-05	1381	511	0.121687	0.0702461	0.0763771	0.0631037	0.0416225	0.0169657	0.00869204	0.0339097	0.0450267	0.0259926	0.0282612	0.0233497	0.0154012	0.00627768	0.00321624	0.0125473
	391.66	198	391.66	212	203	209	206	209	204	199	203	14	5	11	8	11	6	1	5	7.625	6.85337e-05	2.8259e-05	6.75958e-05	4.56942e-05	6.63066e-05	3.68553e-05	6.29402e-06	3.06931e-05	1294	524	0.0886826	0.0365671	0.087469	0.0591283	0.0858007	0.0476907	0.00814446	0.0397169	0.0359117	0.0148077	0.0354202	0.0239438	0.0347447	0.0193122	0.00329807	0.0160832
	392.03	196	392.03	213	208	206	207	204	201	202	199	17	12	10	11	8	5	6	3	9	8.32195e-05	6.78215e-05	6.14507e-05	6.28295e-05	4.8223e-05	3.07127e-05	3.77641e-05	1.84159e-05	1294	524	0.107686	0.087761	0.0795172	0.0813014	0.0624005	0.0397423	0.0488668	0.0238301	0.043607	0.0355385	0.0322002	0.0329227	0.0252688	0.0160935	0.0197884	0.00964991
	392.4	196	392.4	216	205	205	206	201	206	200	202	20	9	9	10	5	10	4	6	9.125	9.79053e-05	5.08661e-05	5.53057e-05	5.71177e-05	3.01394e-05	6.14254e-05	2.51761e-05	3.68317e-05	1294	524	0.126689	0.0658208	0.0715655	0.0739103	0.0390003	0.0794845	0.0325778	0.0476603	0.0513024	0.0266539	0.0289802	0.0299297	0.015793	0.0321869	0.0131923	0.0192998
	392.77	197	392.77	212	208	203	202	206	206	203	199	15	11	6	5	9	9	6	2	7.875	7.3429e-05	6.21697e-05	3.68704e-05	2.85589e-05	5.42509e-05	5.52829e-05	3.77641e-05	1.22772e-05	1294	524	0.0950171	0.0804476	0.0477103	0.0369552	0.0702006	0.0715361	0.0488668	0.0158868	0.0384768	0.0325769	0.0193201	0.0149648	0.0284274	0.0289682	0.0197884	0.00643328
	393.14	191	393.14	215	206	206	202	203	205	205	200	24	15	15	11	12	14	14	9	14.25	0.000117486	8.47769e-05	9.21761e-05	6.28295e-05	7.23345e-05	8.59956e-05	8.81163e-05	5.52476e-05	1294	524	0.152027	0.109701	0.119276	0.0813014	0.0936008	0.111278	0.114022	0.0714904	0.0615629	0.0444231	0.0483003	0.0329227	0.0379033	0.0450617	0.0461729	0.0289497
	393.51	194	393.51	216	208	210	204	206	202	198	202	22	14	16	10	12	8	4	8	11.75	0.000107696	7.91251e-05	9.83212e-05	5.71177e-05	7.23345e-05	4.91404e-05	2.51761e-05	4.9109e-05	1215	534	0.13085	0.096137	0.11946	0.069398	0.0878864	0.0597055	0.0305889	0.0596674	0.0575096	0.0422528	0.0525035	0.0305009	0.0386266	0.0262409	0.013444	0.0262242
	393.88	193	393.88	213	207	209	207	204	203	203	201	20	14	16	14	11	10	10	8	12.875	9.79053e-05	7.91251e-05	9.83212e-05	7.99648e-05	6.63066e-05	6.14254e-05	6.29402e-05	4.9109e-05	1215	534	0.118955	0.096137	0.11946	0.0971573	0.0805625	0.0746319	0.0764723	0.0596674	0.0522814	0.0422528	0.0525035	0.0427012	0.0354077	0.0328012	0.0336101	0.0262242
	394.25	193	394.25	213	208	207	204	204	204	203	198	20	15	14	11	11	11	10	5	12.125	9.79053e-05	8.47769e-05	8.6031e-05	6.28295e-05	6.63066e-05	6.7568e-05	6.29402e-05	3.06931e-05	1215	534	0.118955	0.103004	0.104528	0.0763378	0.0805625	0.0820951	0.0764723	0.0372921	0.0522814	0.0452709	0.0459406	0.033551	0.0354077	0.0360813	0.0336101	0.0163901
	394.62	192	394.62	211	211	206	207	206	202	201	205	19	19	14	15	14	10	9	13	14.125	9.301e-05	0.000107384	8.6031e-05	8.56766e-05	8.43902e-05	6.14254e-05	5.66462e-05	7.98021e-05	1215	534	0.113007	0.130472	0.104528	0.104097	0.102534	0.0746319	0.0688251	0.0969595	0.0496674	0.0573431	0.0459406	0.0457513	0.0450644	0.0328012	0.0302491	0.0426143
	394.99	192	394.99	214	207	206	200	207	209	203	199	22	15	14	8	15	17	11	7	13.625	0.000107696	8.47769e-05	8.6031e-05	4.56942e-05	9.04181e-05	0.000104423	6.92342e-05	4.29704e-05	1215	534	0.13085	0.103004	0.104528	0.0555184	0.109858	0.126874	0.0841196	0.052209	0.0575096	0.0452709	0.0459406	0.0244007	0.0482833	0.055762	0.0369711	0.0229462
	395.36	196	395.36	212	204	211	204	204	201	203	204	16	8	15	8	8	5	7	8	9.375	7.83243e-05	4.52143e-05	9.21761e-05	4.56942e-05	4.8223e-05	3.07127e-05	4.40581e-05	4.9109e-05	1215	534	0.095164	0.0549354	0.111994	0.0555184	0.0585909	0.037316	0.0535306	0.0596674	0.0418252	0.0241445	0.049222	0.0244007	0.0257511	0.0164006	0.023527	0.0262242
	395.73	192	395.73	210	205	202	204	202	199	202	202	18	13	10	12	10	7	10	10	11.25	8.81148e-05	7.34733e-05	6.14507e-05	6.85413e-05	6.02787e-05	4.29978e-05	6.29402e-05	6.13862e-05	1097	540	0.0966619	0.0806002	0.0674114	0.0751898	0.0661258	0.0471686	0.0690454	0.0673407	0.047582	0.0396756	0.0331834	0.0370123	0.0325505	0.0232188	0.0339877	0.0331486
	396.1	194	396.1	218	206	210	205	206	199	199	201	24	12	16	11	12	5	5	7	11.5	0.000117486	6.78215e-05	9.83212e-05	6.28295e-05	7.23345e-05	3.07127e-05	3.14701e-05	4.29704e-05	1097	540	0.128883	0.0744002	0.107858	0.068924	0.0793509	0.0336919	0.0345227	0.0471385	0.0634426	0.0366236	0.0530934	0.0339279	0.0390606	0.0165849	0.0169939	0.023204
	396.47	191	396.47	217	205	211	204	205	201	204	202	26	14	20	13	14	10	13	11	15.125	0.000127277	7.91251e-05	0.000122901	7.4253e-05	8.43902e-05	6.14254e-05	8.18222e-05	6.75248e-05	1097	540	0.139623	0.0868002	0.134823	0.0814556	0.0925761	0.0673837	0.089759	0.0740748	0.0687295	0.0427276	0.0663668	0.0400966	0.0455707	0.0331697	0.044184	0.0364634
	396.84	193	396.84	218	206	205	202	206	202	204	200	25	13	12	9	13	9	11	7	12.375	0.000122382	7.34733e-05	7.37409e-05	5.1406e-05	7.83623e-05	5.52829e-05	6.92342e-05	4.29704e-05	1097	540	0.134253	0.0806002	0.0808937	0.0563923	0.0859635	0.0606453	0.0759499	0.0471385	0.0660861	0.0396756	0.0398201	0.0277592	0.0423157	0.0298528	0.0373865	0.023204
	397.21	199	397.21	214	209	204	206	205	201	202	199	15	10	5	7	6	2	3	0	6	7.3429e-05	5.65179e-05	3.07254e-05	3.99824e-05	3.61672e-05	1.22851e-05	1.88821e-05	0	1097	540	0.0805516	0.0620002	0.0337057	0.0438607	0.0396755	0.0134767	0.0207136	0	0.0396517	0.0305197	0.0165917	0.0215905	0.0195303	0.00663395	0.0101963	0
	397.58	193	397.58	216	208	202	206	201	206	201	205	23	15	9	13	8	13	8	12	12.625	0.000112591	8.47769e-05	5.53057e-05	7.4253e-05	4.8223e-05	7.98531e-05	5.03522e-05	7.36635e-05	1004	553	0.113041	0.085116	0.0555269	0.0745501	0.0484159	0.0801725	0.0505536	0.0739581	0.0622629	0.0468816	0.030584	0.0410619	0.0266673	0.0441587	0.0278447	0.0407359
	397.95	197	397.95	216	208	207	207	204	204	202	203	19	11	10	10	7	7	5	6	9.375	9.301e-05	6.21697e-05	6.14507e-05	5.71177e-05	4.21951e-05	4.29978e-05	3.14701e-05	3.68317e-05	1004	553	0.0933821	0.0624184	0.0616965	0.0573462	0.0423639	0.0431698	0.031596	0.0369791	0.0514346	0.0343799	0.0339823	0.0315861	0.0233339	0.0237778	0.017403	0.0203679
	398.32	191	398.32	213	210	204	207	201	206	203	201	22	19	13	16	10	15	12	10	14.625	0.000107696	0.000107384	7.98859e-05	9.13884e-05	6.02787e-05	9.21382e-05	7.55282e-05	6.13862e-05	1004	553	0.108127	0.107814	0.0802055	0.0917539	0.0605198	0.0925067	0.0758303	0.0616318	0.0595558	0.0593834	0.0441769	0.0505378	0.0333341	0.0509524	0.0417671	0.0339466
	398.69	194	398.69	218	210	205	202	208	204	202	202	24	16	11	8	14	10	8	8	12.375	0.000117486	9.04287e-05	6.75958e-05	4.56942e-05	8.43902e-05	6.14254e-05	5.03522e-05	4.9109e-05	1004	553	0.117956	0.0907904	0.0678662	0.045877	0.0847278	0.0616711	0.0505536	0.0493054	0.06497	0.0500071	0.0373805	0.0252689	0.0466678	0.0339683	0.0278447	0.0271573
	399.06	194	399.06	214	209	204	204	206	201	203	204	20	15	10	10	12	7	9	10	11.625	9.79053e-05	8.47769e-05	6.14507e-05	5.71177e-05	7.23345e-05	4.29978e-05	5.66462e-05	6.13862e-05	1004	553	0.0982969	0.085116	0.0616965	0.0573462	0.0726238	0.0431698	0.0568728	0.0616318	0.0541416	0.0468816	0.0339823	0.0315861	0.040001	0.0237778	0.0313253	0.0339466
	399.43	195	399.43	211	206	205	210	205	200	202	201	16	11	10	15	10	5	7	6	10	7.83243e-05	6.21697e-05	6.14507e-05	8.56766e-05	6.02787e-05	3.07127e-05	4.40581e-05	3.68317e-05	1004	553	0.0786375	0.0624184	0.0616965	0.0860193	0.0605198	0.0308356	0.0442344	0.0369791	0.0433133	0.0343799	0.0339823	0.0473792	0.0333341	0.0169841	0.0243641	0.0203679
	399.8	200	399.8	210	207	210	207	205	203	202	202	10	7	10	7	5	3	2	2	5.75	4.89527e-05	3.95626e-05	6.14507e-05	3.99824e-05	3.01394e-05	1.84276e-05	1.2588e-05	1.22772e-05	904	559	0.0442532	0.0357645	0.0555515	0.0361441	0.027246	0.0166586	0.0113796	0.0110986	0.0273645	0.0221155	0.034351	0.0223502	0.0168479	0.010301	0.00703671	0.00686298
	400.17	192	400.17	207	208	204	203	208	204	205	199	15	16	12	11	16	12	13	7	12.75	7.3429e-05	9.04287e-05	7.37409e-05	6.28295e-05	9.6446e-05	7.37105e-05	8.18222e-05	4.29704e-05	904	559	0.0663798	0.0817475	0.0666618	0.0567979	0.0871872	0.0666343	0.0739673	0.0388452	0.0410468	0.0505496	0.0412211	0.0351217	0.0539133	0.0412042	0.0457386	0.0240204
	400.54	198	400.54	213	211	204	201	203	204	200	201	15	13	6	3	5	6	2	3	6.625	7.3429e-05	7.34733e-05	3.68704e-05	1.71353e-05	3.01394e-05	3.68553e-05	1.2588e-05	1.84159e-05	904	559	0.0663798	0.0664199	0.0333309	0.0154903	0.027246	0.0333172	0.0113796	0.0166479	0.0410468	0.0410716	0.0206106	0.00957864	0.0168479	0.0206021	0.00703671	0.0102945
	400.91	192	400.91	223	210	206	205	204	203	202	203	31	18	14	13	12	11	10	11	15	0.000151753	0.000101732	8.6031e-05	7.4253e-05	7.23345e-05	6.7568e-05	6.29402e-05	6.75248e-05	904	559	0.137185	0.091966	0.077772	0.0671248	0.0653904	0.0610815	0.0568979	0.0610425	0.0848301	0.0568683	0.0480913	0.0415075	0.040435	0.0377705	0.0351836	0.0377464
	401.28	190	401.28	217	213	209	206	204	201	199	204	27	23	19	16	14	11	9	14	16.625	0.000132172	0.000129991	0.000116756	9.13884e-05	8.43902e-05	6.7568e-05	5.66462e-05	8.59407e-05	904	559	0.119484	0.117512	0.105548	0.0826151	0.0762888	0.0610815	0.0512081	0.0776904	0.0738842	0.0726651	0.0652668	0.0510861	0.0471741	0.0377705	0.0316652	0.0480409
	401.65	195	401.65	217	211	205	209	205	202	199	200	22	16	10	14	10	7	4	5	11	0.000107696	9.04287e-05	6.14507e-05	7.99648e-05	6.02787e-05	4.29978e-05	2.51761e-05	3.06931e-05	810	563	0.0872336	0.0732472	0.0497751	0.0647715	0.0488258	0.0348282	0.0203926	0.0248614	0.0606328	0.0509114	0.0345968	0.0450202	0.0339369	0.0242078	0.0141741	0.0172802
	402.02	193	402.02	213	207	209	209	205	204	201	200	20	14	16	16	12	11	8	7	13	9.79053e-05	7.91251e-05	9.83212e-05	9.13884e-05	7.23345e-05	6.7568e-05	5.03522e-05	4.29704e-05	810	563	0.0793033	0.0640913	0.0796401	0.0740246	0.0585909	0.0547301	0.0407852	0.034806	0.0551207	0.0445474	0.0553548	0.0514516	0.0407243	0.0380408	0.0283483	0.0241923
	402.39	190	402.39	221	212	208	209	207	202	203	203	31	22	18	19	17	12	13	13	18.125	0.000151753	0.000124339	0.000110611	0.000108524	0.000102474	7.37105e-05	8.18222e-05	7.98021e-05	810	563	0.12292	0.100715	0.0895952	0.0879042	0.0830038	0.0597055	0.066276	0.0646397	0.0854371	0.0700031	0.0622742	0.0610988	0.0576928	0.041499	0.0460659	0.0449286
	402.76	192	402.76	221	208	202	205	208	208	208	205	29	16	10	13	16	16	16	13	16.125	0.000141963	9.04287e-05	6.14507e-05	7.4253e-05	9.6446e-05	9.82807e-05	0.000100704	7.98021e-05	810	563	0.11499	0.0732472	0.0497751	0.060145	0.0781212	0.0796074	0.0815705	0.0646397	0.079925	0.0509114	0.0345968	0.0418045	0.0542991	0.055332	0.0566965	0.0449286
	403.13	198	403.13	216	210	212	207	206	204	200	205	18	12	14	9	8	6	2	7	9.5	8.81148e-05	6.78215e-05	8.6031e-05	5.1406e-05	4.8223e-05	3.68553e-05	1.2588e-05	4.29704e-05	810	563	0.071373	0.0549354	0.0696851	0.0416388	0.0390606	0.0298528	0.0101963	0.034806	0.0496086	0.0381835	0.0484355	0.0289416	0.0271495	0.0207495	0.00708707	0.0241923
	403.5	196	403.5	221	210	207	215	204	204	206	203	25	14	11	19	8	8	10	7	12.75	0.000122382	7.91251e-05	6.75958e-05	0.000108524	4.8223e-05	4.91404e-05	6.29402e-05	4.29704e-05	733	568	0.0897057	0.0579987	0.0495477	0.0795479	0.0353474	0.0360199	0.0461352	0.0314973	0.0695128	0.0449431	0.0383944	0.0616414	0.0273907	0.0279117	0.03575	0.0244072
	403.87	193	403.87	222	212	212	214	210	206	212	210	29	19	19	21	17	13	19	17	19.25	0.000141963	0.000107384	0.000116756	0.000119947	0.000102474	7.98531e-05	0.000119586	0.000104357	733	568	0.104059	0.0787125	0.0855824	0.0879213	0.0751133	0.0585323	0.0876568	0.0764934	0.0806348	0.0609942	0.0663176	0.06813	0.0582051	0.0453565	0.0679251	0.0592745
	404.24	193	404.24	232	222	216	214	216	213	211	218	39	29	23	21	23	20	18	25	24.75	0.000190915	0.000163902	0.000141337	0.000119947	0.000138641	0.000122851	0.000113292	0.000153466	733	568	0.139941	0.12014	0.1036	0.0879213	0.101624	0.0900497	0.0830433	0.11249	0.10844	0.0930963	0.0802792	0.06813	0.0787481	0.0697793	0.06435	0.0871684
	404.61	198	404.61	278	258	258	260	251	249	247	248	80	60	60	62	53	51	49	50	58.125	0.000391621	0.000339108	0.000368704	0.00035413	0.000319477	0.00031327	0.000308407	0.000306931	733	568	0.287058	0.248566	0.27026	0.259577	0.234177	0.229627	0.226062	0.224981	0.222441	0.192613	0.209424	0.201146	0.181463	0.177937	0.175175	0.174337
	404.98	194	404.98	386	411	406	438	379	380	372	420	192	217	212	244	185	186	178	226	205	0.000939891	0.00122644	0.00130276	0.00139367	0.00111516	0.00114251	0.00112034	0.00138733	733	568	0.68894	0.89898	0.95492	1.02156	0.81741	0.837462	0.821206	1.01691	0.533858	0.696617	0.739965	0.791606	0.633409	0.648947	0.63635	0.788003
	405.35	195	405.35	412	478	474	529	447	451	451	511	217	283	279	334	252	256	256	316	274.125	0.00106227	0.00159946	0.00171448	0.00190773	0.00151902	0.00157249	0.00161127	0.0019398	733	568	0.778646	1.1724	1.25671	1.39837	1.11344	1.15264	1.18106	1.42188	0.603371	0.908492	0.973822	1.08359	0.862806	0.893175	0.915201	1.10181
	405.72	199	405.72	356	420	414	469	398	405	399	452	157	221	215	270	199	206	200	253	215.125	0.000768557	0.00124905	0.00132119	0.00154218	0.00119955	0.00126536	0.0012588	0.00155307	668	571	0.513396	0.834363	0.882555	1.03018	0.801297	0.845263	0.840881	1.03745	0.438846	0.713205	0.7544	0.880584	0.684941	0.722523	0.718777	0.886804
	406.08	193	406.08	258	283	271	305	268	279	270	289	65	90	78	112	75	86	77	96	84.875	0.000318192	0.000508661	0.000479316	0.000639719	0.00045209	0.000528259	0.000484639	0.000589308	668	571	0.212552	0.339786	0.320183	0.427332	0.301996	0.352877	0.323739	0.393658	0.181688	0.290446	0.273689	0.365279	0.258144	0.301636	0.276729	0.336495
	406.45	196	406.45	222	224	217	224	216	215	213	223	26	28	21	28	20	19	17	27	23.25	0.000127277	0.00015825	0.000129047	0.00015993	0.000120557	0.000116708	0.000106998	0.000165743	668	571	0.085021	0.105711	0.0862031	0.106833	0.0805324	0.0779612	0.0714749	0.110716	0.0726751	0.0903609	0.0736856	0.0913198	0.0688383	0.0666405	0.061096	0.0946391
	406.82	198	406.82	217	215	210	211	209	208	209	210	19	17	12	13	11	10	11	12	13.125	9.301e-05	9.60805e-05	7.37409e-05	7.4253e-05	6.63066e-05	6.14254e-05	6.92342e-05	7.36635e-05	668	571	0.0621307	0.0641818	0.0492589	0.049601	0.0442928	0.0410322	0.0462485	0.0492072	0.0531087	0.054862	0.042106	0.0423985	0.0378611	0.0350739	0.0395327	0.0420618
	407.19	192	407.19	219	209	216	217	211	204	207	212	27	17	24	25	19	12	15	20	19.875	0.000132172	9.60805e-05	0.000147482	0.000142794	0.00011453	7.37105e-05	9.44103e-05	0.000122772	668	571	0.088291	0.0641818	0.0985178	0.0953866	0.0765058	0.0492386	0.0630661	0.082012	0.0754703	0.054862	0.0842121	0.0815356	0.0653964	0.0420887	0.0539083	0.0701031
	407.56	191	407.56	219	215	212	211	209	208	207	205	28	24	21	20	18	17	16	14	19.75	0.000137067	0.000135643	0.000129047	0.000114235	0.000108502	0.000104423	0.000100704	8.59407e-05	604	573	0.0827887	0.0819284	0.0779441	0.0689982	0.065535	0.0630716	0.0608254	0.0519082	0.0785396	0.0777235	0.0739437	0.0654569	0.0621715	0.0598345	0.0577036	0.049244
	407.93	193	407.93	230	222	222	220	211	219	212	220	37	29	29	27	18	26	19	27	26.5	0.000181125	0.000163902	0.000178207	0.000154218	0.000108502	0.000159706	0.000119586	0.000165743	604	573	0.109399	0.0989968	0.107637	0.0931476	0.065535	0.0964625	0.0722302	0.100109	0.103785	0.0939158	0.102113	0.0883668	0.0621715	0.0915116	0.068523	0.0949706
	408.3	201	408.3	235	229	223	231	228	223	223	229	34	28	22	30	27	22	22	28	26.625	0.000166439	0.00015825	0.000135192	0.000171353	0.000162753	0.000135136	0.000138468	0.000171881	604	573	0.100529	0.0955831	0.0816557	0.103497	0.0983026	0.0816221	0.0836349	0.103816	0.0953696	0.0906774	0.0774648	0.0981854	0.0932572	0.0774329	0.0793424	0.0984881
	408.67	199	408.67	231	234	224	236	231	222	224	230	32	35	25	37	32	23	25	31	30	0.000156649	0.000197813	0.000153627	0.000211336	0.000192892	0.000141279	0.00015735	0.000190297	604	573	0.0946157	0.119479	0.0927906	0.127647	0.116507	0.0853322	0.0950397	0.11494	0.0897596	0.113347	0.0880282	0.121095	0.110527	0.0809526	0.0901618	0.10904
	409.04	199	409.04	224	226	217	224	218	212	210	216	25	27	18	25	19	13	11	17	19.375	0.000122382	0.000152598	0.000110611	0.000142794	0.00011453	7.98531e-05	6.92342e-05	0.000104357	604	573	0.0739185	0.0921694	0.0668092	0.0862478	0.0691759	0.0482313	0.0418175	0.0630314	0.0701247	0.0874389	0.0633803	0.0818211	0.0656255	0.0457558	0.0396712	0.0597963
	409.41	197	409.41	223	209	211	217	215	205	207	208	26	12	14	20	18	8	10	11	14.875	0.000127277	6.78215e-05	8.6031e-05	0.000114235	0.000108502	4.91404e-05	6.29402e-05	6.75248e-05	604	573	0.0768753	0.0409642	0.0519627	0.0689982	0.065535	0.0296808	0.0380159	0.040785	0.0729297	0.0388617	0.0492958	0.0654569	0.0621715	0.0281574	0.0360647	0.0386917
	409.77	196	409.77	215	210	206	214	209	208	210	208	19	14	10	18	13	12	14	12	14	9.301e-05	7.91251e-05	6.14507e-05	0.000102812	7.83623e-05	7.37105e-05	8.81163e-05	7.36635e-05	561	570	0.0521786	0.0443892	0.0344739	0.0576775	0.0439613	0.0413516	0.0494332	0.0413252	0.0530157	0.0451013	0.0350269	0.0586028	0.0446665	0.042015	0.0502263	0.0419882
	410.14	198	410.14	221	218	210	211	208	205	210	213	23	20	12	13	10	7	12	15	14	0.000112591	0.000113036	7.37409e-05	7.4253e-05	6.02787e-05	4.29978e-05	7.55282e-05	9.20793e-05	561	570	0.0631636	0.0634131	0.0413686	0.041656	0.0338164	0.0241218	0.0423713	0.0516565	0.0641769	0.0644304	0.0420323	0.0423242	0.0343589	0.0245088	0.0430511	0.0524852
	410.51	191	410.51	217	213	210	213	210	212	209	207	26	22	19	22	19	21	18	16	20.375	0.000127277	0.000124339	0.000116756	0.000125659	0.00011453	0.000128993	0.000113292	9.8218e-05	561	570	0.0714023	0.0697544	0.0655003	0.0704947	0.0642511	0.0723653	0.063557	0.0551003	0.0725478	0.0708735	0.0665511	0.0716256	0.0652819	0.0735263	0.0645766	0.0559842
	410.88	193	410.88	221	212	215	212	209	206	209	207	28	19	22	19	16	13	16	14	18.375	0.000137067	0.000107384	0.000135192	0.000108524	9.6446e-05	7.98531e-05	0.000100704	8.59407e-05	561	570	0.0768948	0.0602425	0.0758425	0.0608818	0.0541062	0.0447976	0.0564951	0.0482127	0.0781284	0.0612089	0.0770592	0.0618585	0.0549742	0.0455163	0.0574015	0.0489862
	411.25	195	411.25	222	214	211	212	211	205	210	207	27	19	16	17	16	10	15	12	16.5	0.000132172	0.000107384	9.83212e-05	9.71001e-05	9.6446e-05	6.14254e-05	9.44103e-05	7.36635e-05	561	570	0.0741486	0.0602425	0.0551582	0.0544732	0.0541062	0.0344597	0.0529642	0.0413252	0.0753381	0.0612089	0.0560431	0.0553471	0.0549742	0.0350125	0.0538139	0.0419882
	411.62	198	411.62	222	219	214	215	210	206	210	209	24	21	16	17	12	8	12	11	15.125	0.000117486	0.000118688	9.83212e-05	9.71001e-05	7.23345e-05	4.91404e-05	7.55282e-05	6.75248e-05	519	564	0.0609754	0.0615989	0.0510287	0.050395	0.0375416	0.0255038	0.0391991	0.0350454	0.0662623	0.0669398	0.0554531	0.0547645	0.0407966	0.0277152	0.0425979	0.038084
	411.99	196	411.99	221	215	211	213	212	212	214	210	25	19	15	17	16	16	18	14	17.5	0.000122382	0.000107384	9.21761e-05	9.71001e-05	9.6446e-05	9.82807e-05	0.000113292	8.59407e-05	519	564	0.0635161	0.0557323	0.0478394	0.050395	0.0500555	0.0510077	0.0587987	0.0446032	0.0690232	0.0605646	0.0519873	0.0547645	0.0543955	0.0554303	0.0638969	0.0484706
	412.36	195	412.36	219	215	213	213	209	212	209	210	24	20	18	18	14	17	14	15	17.5	0.000117486	0.000113036	0.000110611	0.000102812	8.43902e-05	0.000104423	8.81163e-05	9.20793e-05	519	564	0.0609754	0.0586656	0.0574073	0.0533594	0.0437985	0.0541957	0.0457323	0.0477892	0.0662623	0.0637522	0.0623848	0.0579859	0.0475961	0.0588947	0.0496976	0.0519327
	412.72	196	412.72	220	218	216	214	215	207	210	214	24	22	20	18	19	11	14	18	18.25	0.000117486	0.000124339	0.000122901	0.000102812	0.00011453	6.7568e-05	8.81163e-05	0.000110495	519	564	0.0609754	0.0645322	0.0637859	0.0533594	0.0594409	0.0350678	0.0457323	0.057347	0.0662623	0.0701274	0.0693164	0.0579859	0.0645947	0.0381083	0.0496976	0.0623193
	413.09	197	413.09	218	210	213	215	214	212	213	210	21	13	16	18	17	15	16	13	16.125	0.000102801	7.34733e-05	9.83212e-05	0.000102812	0.000102474	9.21382e-05	0.000100704	7.98021e-05	519	564	0.0533535	0.0381326	0.0510287	0.0533594	0.0531839	0.0478197	0.0522655	0.0414173	0.0579795	0.0414389	0.0554531	0.0579859	0.0577952	0.0519659	0.0567972	0.0450084
	413.46	197	413.46	224	220	213	213	212	213	212	211	27	23	16	16	15	16	15	14	17.75	0.000132172	0.000129991	9.83212e-05	9.13884e-05	9.04181e-05	9.82807e-05	9.44103e-05	8.59407e-05	519	564	0.0685974	0.0674655	0.0510287	0.0474306	0.046927	0.0510077	0.0489989	0.0446032	0.0745451	0.0733151	0.0554531	0.051543	0.0509958	0.0554303	0.0532474	0.0484706
	413.83	193	413.83	222	214	211	214	212	215	210	212	29	21	18	21	19	22	17	19	20.75	0.000141963	0.000118688	0.000110611	0.000119947	0.00011453	0.000135136	0.000106998	0.000116634	471	557	0.0668644	0.0559019	0.0520979	0.0564951	0.0539434	0.063649	0.0503962	0.0549345	0.0790732	0.066109	0.0616105	0.0668106	0.063793	0.0752707	0.0595981	0.064965
	414.2	197	414.2	224	219	212	215	212	211	212	212	27	22	15	18	15	14	15	15	17.625	0.000132172	0.000124339	9.21761e-05	0.000102812	9.04181e-05	8.59956e-05	9.44103e-05	9.20793e-05	471	557	0.0622531	0.0585639	0.0434149	0.0484244	0.0425869	0.0405039	0.0444672	0.0433694	0.0736199	0.0692571	0.0513421	0.0572662	0.0503629	0.0478996	0.0525865	0.0512882
	414.57	194	414.57	221	216	212	215	217	215	211	206	27	22	18	21	23	21	17	12	20.125	0.000132172	0.000124339	0.000110611	0.000119947	0.000138641	0.000128993	0.000106998	7.36635e-05	471	557	0.0622531	0.0585639	0.0520979	0.0564951	0.0652999	0.0607559	0.0503962	0.0346955	0.0736199	0.0692571	0.0616105	0.0668106	0.0772231	0.0718493	0.0595981	0.0410306
	414.94	195	414.94	223	217	217	214	213	212	209	215	28	22	22	19	18	17	14	20	20	0.000137067	0.000124339	0.000135192	0.000108524	0.000108502	0.000104423	8.81163e-05	0.000122772	471	557	0.0645588	0.0585639	0.0636752	0.0511147	0.0511043	0.0491833	0.0415028	0.0578258	0.0763466	0.0692571	0.0753017	0.0604477	0.0604355	0.0581637	0.0490808	0.0683843
	415.3	194	415.3	223	221	219	218	211	214	210	210	29	27	25	24	17	20	16	16	21.75	0.000141963	0.000152598	0.000153627	0.000137083	0.000102474	0.000122851	0.000100704	9.8218e-05	471	557	0.0668644	0.0718739	0.0723582	0.0645659	0.0482652	0.0578628	0.0474317	0.0462607	0.0790732	0.0849973	0.0855701	0.076355	0.0570779	0.0684279	0.0560923	0.0547074
	415.67	197	415.67	224	219	218	219	215	210	212	216	27	22	21	22	18	13	15	19	19.625	0.000132172	0.000124339	0.000129047	0.000125659	0.000108502	7.98531e-05	9.44103e-05	0.000116634	427	543	0.0564375	0.0530929	0.0551029	0.0536564	0.0463302	0.0340973	0.0403132	0.0498026	0.0717695	0.0675163	0.0700723	0.0682328	0.0589164	0.0433602	0.0512648	0.0633322
	416.04	196	416.04	220	220	216	219	210	214	217	213	24	24	20	23	14	18	21	17	20.125	0.000117486	0.000135643	0.000122901	0.000131371	8.43902e-05	0.000110566	0.000132174	0.000104357	427	543	0.0501667	0.0579196	0.0524789	0.0560953	0.0360346	0.0472116	0.0564385	0.0445603	0.0637951	0.0736542	0.0667355	0.0713343	0.0458239	0.0600372	0.0717707	0.0566656
	416.41	198	416.41	226	220	217	212	215	216	218	210	28	22	19	14	17	18	20	12	18.75	0.000137067	0.000124339	0.000116756	7.99648e-05	0.000102474	0.000110566	0.00012588	7.36635e-05	427	543	0.0585278	0.0530929	0.049855	0.034145	0.0437563	0.0472116	0.0537509	0.0314543	0.0744276	0.0675163	0.0633987	0.0434209	0.0556433	0.0600372	0.068353	0.0399993
	416.78	198	416.78	225	224	214	223	217	219	212	219	27	26	16	25	19	21	14	21	21.125	0.000132172	0.000146947	9.83212e-05	0.000142794	0.00011453	0.000128993	8.81163e-05	0.000128911	427	543	0.0564375	0.0627462	0.0419831	0.0609732	0.0489041	0.0550802	0.0376256	0.055045	0.0717695	0.079792	0.0533884	0.0775373	0.0621896	0.0700434	0.0478471	0.0699987
	417.15	195	417.15	223	224	215	212	216	218	214	215	28	29	20	17	21	23	19	20	22.125	0.000137067	0.000163902	0.000122901	9.71001e-05	0.000126585	0.000141279	0.000119586	0.000122772	427	543	0.0585278	0.0699862	0.0524789	0.0414618	0.0540519	0.0603259	0.0510634	0.0524238	0.0744276	0.0889988	0.0667355	0.0527254	0.0687358	0.0767142	0.0649354	0.0666654
	417.51	190	417.51	228	218	218	220	219	220	212	215	38	28	28	30	29	30	22	25	28.75	0.00018602	0.00015825	0.000172062	0.000171353	0.000174808	0.000184276	0.000138468	0.000153466	408	528	0.0758962	0.0645661	0.0702013	0.0699121	0.0713218	0.0751847	0.0564951	0.0626139	0.0982186	0.0835561	0.0908488	0.0904745	0.0922988	0.0972979	0.0731113	0.0810298
	417.88	191	417.88	225	226	215	223	217	220	213	222	34	35	24	32	26	29	22	31	29.125	0.000166439	0.000197813	0.000147482	0.000182777	0.000156725	0.000178134	0.000138468	0.000190297	408	528	0.0679071	0.0807076	0.0601726	0.0745729	0.0639437	0.0726786	0.0564951	0.0776413	0.0878798	0.104445	0.0778704	0.0965061	0.0827506	0.0940546	0.0731113	0.100477
	418.25	196	418.25	226	224	215	224	219	212	218	214	30	28	19	28	23	16	22	18	23	0.000146858	0.00015825	0.000116756	0.00015993	0.000138641	9.82807e-05	0.000138468	0.000110495	408	528	0.0599181	0.0645661	0.0476366	0.0652513	0.0565656	0.0400985	0.0564951	0.045082	0.077541	0.0835561	0.0616474	0.0844428	0.0732025	0.0518922	0.0731113	0.0583415
	418.62	193	418.62	228	224	219	224	223	222	219	217	35	31	26	31	30	29	26	24	29	0.000171334	0.000175206	0.000159772	0.000177065	0.000180836	0.000178134	0.000163644	0.000147327	408	528	0.0699044	0.0714839	0.0651869	0.0722425	0.0737812	0.0726786	0.066767	0.0601094	0.0904645	0.0925085	0.0843596	0.0934903	0.0954815	0.0940546	0.0864043	0.0777886
	418.99	195	418.99	227	224	218	221	226	220	222	213	32	29	23	26	31	25	27	18	26.375	0.000156649	0.000163902	0.000141337	0.000148506	0.000186864	0.000153564	0.000169939	0.000110495	408	528	0.0639126	0.066872	0.0576654	0.0605905	0.0762405	0.0626539	0.0693349	0.045082	0.0827104	0.0865403	0.0746258	0.0784112	0.0986642	0.0810816	0.0897275	0.0583415
	419.35	195	419.35	228	220	219	221	217	215	218	217	33	25	24	26	22	20	23	22	24.375	0.000161544	0.000141295	0.000147482	0.000148506	0.000132613	0.000122851	0.000144762	0.00013505	408	528	0.0659099	0.0576483	0.0601726	0.0605905	0.0541062	0.0501232	0.0590631	0.0551003	0.0852951	0.0746037	0.0778704	0.0784112	0.0700198	0.0648653	0.0764346	0.0713062
	419.72	193	419.72	230	228	222	227	225	221	216	217	37	35	29	34	32	28	23	24	30.25	0.000181125	0.000197813	0.000178207	0.0001942	0.000192892	0.000171991	0.000144762	0.000147327	366	507	0.0662917	0.0723995	0.0652238	0.0710773	0.0705984	0.0629488	0.0529831	0.0539217	0.0918303	0.100291	0.090351	0.0984595	0.0977962	0.0871996	0.0733946	0.0746948
	420.09	197	420.09	230	227	220	224	221	220	219	224	33	30	23	27	24	23	22	27	26.125	0.000161544	0.000169554	0.000141337	0.000154218	0.000144669	0.000141279	0.000138468	0.000165743	366	507	0.059125	0.0620567	0.0517292	0.0564437	0.0529488	0.0517079	0.0506794	0.0606619	0.0819027	0.0859638	0.0716577	0.0781885	0.0733472	0.0716282	0.0702035	0.0840316
	420.46	192	420.46	230	223	229	222	225	217	223	224	38	31	37	30	33	25	31	32	32.125	0.00018602	0.000175206	0.000227368	0.000171353	0.00019892	0.000153564	0.000195115	0.000196436	366	507	0.0680834	0.0641252	0.0832166	0.0627153	0.0728046	0.0562043	0.0714119	0.0718955	0.0943122	0.0888292	0.115275	0.0868761	0.100852	0.0778567	0.0989231	0.099593
	420.83	191	420.83	230	227	225	225	218	219	218	224	39	36	34	34	27	28	27	33	32.25	0.000190915	0.000203465	0.000208932	0.0001942	0.000162753	0.000171991	0.000169939	0.000202575	366	507	0.069875	0.074468	0.0764693	0.0710773	0.0595674	0.0629488	0.0621975	0.0741423	0.0967941	0.103157	0.105929	0.0984595	0.0825156	0.0871996	0.0861588	0.102705
	421.19	196	421.19	232	229	225	228	222	223	223	219	36	33	29	32	26	27	27	23	29.125	0.00017623	0.000186509	0.000178207	0.000182777	0.000156725	0.000165849	0.000169939	0.000141188	366	507	0.0645	0.0682624	0.0652238	0.0668963	0.0573612	0.0607006	0.0621975	0.0516749	0.0893484	0.0945601	0.090351	0.0926678	0.0794594	0.0840853	0.0861588	0.0715825
	421.56	196	421.56	232	225	229	230	220	220	222	223	36	29	33	34	24	24	26	27	29.125	0.00017623	0.000163902	0.000202787	0.0001942	0.000144669	0.000147421	0.000163644	0.000165743	348	489	0.0613279	0.0570379	0.07057	0.0675817	0.0503448	0.0513025	0.0569483	0.0576785	0.0861763	0.0801481	0.099163	0.0949639	0.0707431	0.0720889	0.0800222	0.0810482
	421.93	199	421.93	236	225	224	228	217	225	219	223	37	26	25	29	18	26	20	24	25.625	0.000181125	0.000146947	0.000153627	0.000165641	0.000108502	0.000159706	0.00012588	0.000147327	348	489	0.0630314	0.0511374	0.0534621	0.0576432	0.0377586	0.0555777	0.0438064	0.0512698	0.08857	0.0718569	0.0751235	0.0809986	0.0530573	0.0780963	0.0615555	0.0720429
	422.3	196	422.3	230	228	226	229	218	223	218	227	34	32	30	33	22	27	22	31	28.875	0.000166439	0.000180857	0.000184352	0.000188488	0.000132613	0.000165849	0.000138468	0.000190297	348	489	0.0579208	0.0629384	0.0641546	0.065594	0.0461494	0.0577153	0.048187	0.0662235	0.0813887	0.0884393	0.0901482	0.0921709	0.0648479	0.0811	0.0677111	0.0930554
	422.67	195	422.67	235	235	225	226	226	226	223	226	40	40	30	31	31	31	28	31	32.75	0.000195811	0.000226072	0.000184352	0.000177065	0.000186864	0.000190419	0.000176233	0.000190297	348	489	0.0681421	0.078673	0.0641546	0.0616186	0.0650287	0.0662658	0.0613289	0.0662235	0.0957514	0.110549	0.0901482	0.0865848	0.0913765	0.0931148	0.0861777	0.0930554
	423.03	192	423.03	236	229	221	225	230	221	221	227	44	37	29	33	38	29	29	35	34.25	0.000215392	0.000209116	0.000178207	0.000188488	0.000229059	0.000178134	0.000182527	0.000214852	348	489	0.0749563	0.0727725	0.0620161	0.065594	0.0797126	0.0619906	0.0635192	0.0747684	0.105327	0.102258	0.0871433	0.0921709	0.11201	0.0871074	0.0892555	0.105063
	423.4	197	423.4	238	229	224	232	224	225	230	228	41	32	27	35	27	28	33	31	31.75	0.000200706	0.000180857	0.000165917	0.000199912	0.000162753	0.000171991	0.000207703	0.000190297	348	489	0.0698457	0.0629384	0.0577391	0.0695694	0.0566379	0.0598529	0.0722805	0.0662235	0.0981452	0.0884393	0.0811334	0.097757	0.079586	0.0841037	0.101567	0.0930554
	423.77	190	423.77	241	230	229	231	230	226	227	228	51	40	39	41	40	36	37	38	40.25	0.000249659	0.000226072	0.000239658	0.000234183	0.000241115	0.000221132	0.000232879	0.000233268	320	454	0.0798907	0.072343	0.0766905	0.0749385	0.0771568	0.0707621	0.0745212	0.0746456	0.113345	0.102637	0.108805	0.106319	0.109466	0.100394	0.105727	0.105904
	424.14	193	424.14	240	235	224	231	229	221	229	228	47	42	31	38	36	28	36	35	36.625	0.000230077	0.000237375	0.000190497	0.000217047	0.000217003	0.000171991	0.000226585	0.000214852	320	454	0.0736248	0.0759601	0.0609591	0.0694552	0.0694411	0.0550372	0.0725071	0.0687526	0.104455	0.107768	0.0864858	0.0985395	0.0985196	0.078084	0.102869	0.0975427
	424.5	198	424.5	232	237	232	231	227	225	227	227	34	39	34	33	29	27	29	29	31.75	0.000166439	0.00022042	0.000208932	0.000188488	0.000174808	0.000165849	0.000182527	0.00017802	320	454	0.0532605	0.0705344	0.0668584	0.0603163	0.0559387	0.0530716	0.0584085	0.0569664	0.0755633	0.100071	0.0948553	0.0855738	0.079363	0.0752953	0.0828671	0.0808211
	424.87	195	424.87	241	231	231	235	228	221	225	235	46	36	36	40	33	26	30	40	35.875	0.000225182	0.000203465	0.000221223	0.000228471	0.00019892	0.000159706	0.000188821	0.000245545	320	454	0.0720583	0.0651087	0.0707912	0.0731107	0.0636543	0.051106	0.0604226	0.0785744	0.102233	0.0923729	0.100435	0.103726	0.0903096	0.0725066	0.0857245	0.111477
	425.24	195	425.24	242	237	227	230	229	227	231	228	47	42	32	35	34	32	36	33	36.375	0.000230077	0.000237375	0.000196642	0.000199912	0.000204948	0.000196561	0.000226585	0.000202575	320	454	0.0736248	0.0759601	0.0629255	0.0639719	0.0655833	0.0628996	0.0725071	0.0648239	0.104455	0.107768	0.0892756	0.0907601	0.0930462	0.0892389	0.102869	0.0919688
	425.61	200	425.61	237	238	231	236	233	232	231	233	37	38	31	36	33	32	31	33	33.875	0.000181125	0.000214768	0.000190497	0.000205624	0.00019892	0.000196561	0.000195115	0.000202575	308	431	0.0557864	0.0661486	0.0586732	0.0633321	0.0612673	0.0605409	0.0600953	0.062393	0.0780648	0.0925651	0.0821043	0.0886239	0.0857344	0.084718	0.0840944	0.0873096
	425.97	195	425.97	240	239	235	236	229	226	225	227	45	44	40	41	34	31	30	32	37.125	0.000220287	0.000248679	0.000245803	0.000234183	0.000204948	0.000190419	0.000188821	0.000196436	308	431	0.0678484	0.0765931	0.0757073	0.0721283	0.0631239	0.058649	0.0581567	0.0605023	0.0949437	0.107181	0.105941	0.100933	0.0883324	0.0820705	0.0813817	0.0846639
	426.34	193	426.34	241	233	231	240	233	231	226	233	48	40	38	47	40	38	33	40	40.5	0.000234973	0.000226072	0.000233513	0.000268453	0.000241115	0.000233417	0.000207703	0.000245545	308	431	0.0723716	0.0696301	0.0719219	0.0826836	0.0742634	0.0718923	0.0639724	0.0756278	0.101273	0.0974369	0.100644	0.115703	0.103921	0.100603	0.0895198	0.10583
	426.71	197	426.71	246	239	232	245	238	233	230	234	49	42	35	48	41	36	33	37	40.125	0.000239868	0.000237375	0.000215078	0.000274165	0.000247143	0.000221132	0.000207703	0.000227129	308	431	0.0738794	0.0731116	0.0662439	0.0844428	0.07612	0.0681085	0.0639724	0.0699557	0.103383	0.102309	0.0926984	0.118165	0.106519	0.0953077	0.0895198	0.0978926
	427.08	200	427.08	244	240	233	240	236	236	235	236	44	40	33	40	36	36	35	36	37.5	0.000215392	0.000226072	0.000202787	0.000228471	0.000217003	0.000221132	0.000220291	0.00022099	308	431	0.0663406	0.0696301	0.0624585	0.070369	0.0668371	0.0681085	0.0678495	0.068065	0.0928338	0.0974369	0.0874014	0.098471	0.0935285	0.0953077	0.0949453	0.0952469
	427.44	193	427.44	239	238	238	239	239	239	224	233	46	45	45	46	46	46	31	40	43.125	0.000225182	0.000254331	0.000276528	0.000262742	0.000277282	0.000282557	0.000195115	0.000245545	308	431	0.0693561	0.0783339	0.0851707	0.0809244	0.0854029	0.0870276	0.0600953	0.0756278	0.0970535	0.109617	0.119184	0.113242	0.119509	0.121782	0.0840944	0.10583
	427.81	194	427.81	248	244	236	241	242	236	235	233	54	50	42	47	48	42	41	39	45.375	0.000264344	0.00028259	0.000258093	0.000268453	0.000289338	0.000257987	0.000258055	0.000239406	292	401	0.0771886	0.0825162	0.0753632	0.0783884	0.0844867	0.0753322	0.075352	0.0699066	0.106002	0.113318	0.103495	0.10765	0.116024	0.103453	0.10348	0.0960019
	428.18	195	428.18	248	240	240	245	238	239	228	238	53	45	45	50	43	44	33	43	44.5	0.000259449	0.000254331	0.000276528	0.000285589	0.000259199	0.000270272	0.000207703	0.000263961	292	401	0.0757591	0.0742646	0.0807463	0.0833919	0.075686	0.0789194	0.0606492	0.0770765	0.104039	0.101987	0.110888	0.114521	0.103939	0.108379	0.0832888	0.105848
	428.54	198	428.54	242	243	240	245	239	237	239	239	44	45	42	47	41	39	41	41	42.5	0.000215392	0.000254331	0.000258093	0.000268453	0.000247143	0.000239559	0.000258055	0.000251684	292	401	0.0628944	0.0742646	0.0753632	0.0783884	0.0721657	0.0699513	0.075352	0.0734916	0.0863721	0.101987	0.103495	0.10765	0.0991043	0.0960632	0.10348	0.100925
	428.91	195	428.91	249	246	240	249	235	235	239	242	54	51	45	54	40	40	44	47	46.875	0.000264344	0.000288241	0.000276528	0.000308436	0.000241115	0.000245702	0.000276937	0.000288515	292	401	0.0771886	0.0841665	0.0807463	0.0900632	0.0704056	0.0717449	0.0808656	0.0842465	0.106002	0.115585	0.110888	0.123683	0.0966871	0.0985264	0.111052	0.115695
	429.28	197	429.28	251	247	244	254	237	238	238	241	54	50	47	57	40	41	41	44	46.75	0.000264344	0.00028259	0.000288818	0.000325571	0.000241115	0.000251844	0.000258055	0.000270099	292	401	0.0771886	0.0825162	0.084335	0.0950667	0.0704056	0.0735385	0.075352	0.078869	0.106002	0.113318	0.115816	0.130554	0.0966871	0.10099	0.10348	0.10831
	429.65	198	429.65	252	250	240	246	241	244	241	247	54	52	42	48	43	46	43	49	47.125	0.000264344	0.000293893	0.000258093	0.000274165	0.000259199	0.000282557	0.000270643	0.000300792	274	377	0.0724304	0.0805267	0.0707175	0.0751212	0.0710204	0.0774206	0.0741561	0.0824171	0.0996578	0.110798	0.0973011	0.10336	0.0977178	0.106524	0.102032	0.113399
	430.01	194	430.01	249	240	244	253	242	240	238	243	55	46	50	59	48	46	44	49	49.625	0.00026924	0.000259982	0.000307254	0.000336995	0.000289338	0.000282557	0.000276937	0.000300792	274	377	0.0737717	0.0712352	0.0841875	0.0923365	0.0792786	0.0774206	0.0758807	0.0824171	0.101503	0.0980134	0.115835	0.127047	0.10908	0.106524	0.104405	0.113399
	430.38	194	430.38	250	247	243	255	241	242	240	246	56	53	49	61	47	48	46	52	51.5	0.000274135	0.000299545	0.000301109	0.000348418	0.00028331	0.000294842	0.000289525	0.000319208	274	377	0.075113	0.0820753	0.0825037	0.0954666	0.0776269	0.0807867	0.0793298	0.0874631	0.103349	0.112928	0.113518	0.131354	0.106808	0.111155	0.109151	0.120342
	430.75	195	430.75	251	250	248	242	245	237	240	248	56	55	53	47	50	42	45	53	50.125	0.000274135	0.000310849	0.000325689	0.000268453	0.000301394	0.000257987	0.000283231	0.000325347	274	377	0.075113	0.0851725	0.0892387	0.0735562	0.0825819	0.0706884	0.0776053	0.0891451	0.103349	0.11719	0.122785	0.101207	0.113625	0.097261	0.106778	0.122656
	431.11	196	431.11	248	252	243	249	245	245	240	248	52	56	47	53	49	49	44	52	50.25	0.000254554	0.0003165	0.000288818	0.000302724	0.000295366	0.000300985	0.000276937	0.000319208	274	377	0.0697477	0.0867211	0.0791362	0.0829464	0.0809302	0.0824698	0.0758807	0.0874631	0.0959668	0.119321	0.108885	0.114127	0.111353	0.113471	0.104405	0.120342
	431.48	194	431.48	253	254	248	248	242	242	230	248	59	60	54	54	48	48	36	54	51.625	0.000288821	0.000339108	0.000331834	0.000308436	0.000289338	0.000294842	0.000226585	0.000331486	274	377	0.0791369	0.0929155	0.0909225	0.0845114	0.0792786	0.0807867	0.0620842	0.0908271	0.108885	0.127844	0.125101	0.11628	0.10908	0.111155	0.0854224	0.12497
	431.85	195	431.85	256	252	240	250	243	240	248	246	61	57	45	55	48	45	53	51	51.875	0.000298611	0.000322152	0.000276528	0.000314147	0.000289338	0.000276414	0.000333583	0.00031307	263	353	0.0785347	0.084726	0.0727269	0.0826208	0.0760959	0.072697	0.0877323	0.0823373	0.10541	0.11372	0.0976145	0.110894	0.102136	0.0975743	0.117755	0.110514
	432.21	191	432.21	254	257	247	247	245	247	243	244	63	66	56	56	54	56	52	53	57	0.000308402	0.000373018	0.000344124	0.000319859	0.000325505	0.000343982	0.000327289	0.000325347	263	353	0.0811097	0.0981038	0.0905046	0.084123	0.0856079	0.0904674	0.086077	0.0855663	0.108866	0.131675	0.121476	0.11291	0.114903	0.121426	0.115533	0.114847
	432.58	193	432.58	258	249	245	253	243	243	247	253	65	56	52	60	50	50	54	60	55.875	0.000318192	0.0003165	0.000319544	0.000342706	0.000301394	0.000307127	0.000339877	0.000368317	263	353	0.0836846	0.0832396	0.08404	0.0901318	0.0792665	0.0807745	0.0893877	0.0968675	0.112322	0.111725	0.112799	0.120975	0.106392	0.108416	0.119977	0.130016
	432.95	198	432.95	257	253	247	256	244	249	246	251	59	55	49	58	46	51	48	53	52.375	0.000288821	0.000310849	0.000301109	0.000331283	0.000277282	0.00031327	0.000302113	0.000325347	263	353	0.0759598	0.0817532	0.0791916	0.0871274	0.0729252	0.0823899	0.0794557	0.0855663	0.101954	0.10973	0.106291	0.116943	0.0978806	0.110584	0.106646	0.114847
	433.32	194	433.32	256	256	255	257	250	248	247	250	62	62	61	63	56	54	53	56	58.375	0.000303506	0.000350411	0.000374849	0.000359842	0.000337561	0.000331697	0.000333583	0.000343763	263	353	0.0798222	0.0921581	0.0985854	0.0946384	0.0887785	0.0872364	0.0877323	0.0904096	0.107138	0.123695	0.132322	0.127024	0.119159	0.117089	0.117755	0.121348
	433.68	192	433.68	265	260	253	265	252	255	250	257	73	68	61	73	60	63	58	65	65.125	0.000357354	0.000384322	0.000374849	0.000416959	0.000361672	0.00038698	0.000365053	0.00039901	244	325	0.0871945	0.0937745	0.0914633	0.101738	0.0882481	0.0944232	0.089073	0.0973586	0.11614	0.124905	0.121826	0.135512	0.117544	0.125769	0.118642	0.129678
	434.05	197	434.05	262	262	256	258	255	255	251	252	65	65	59	61	58	58	54	55	59.375	0.000318192	0.000367367	0.000362559	0.000348418	0.000349617	0.000356268	0.000339877	0.000337624	244	325	0.0776389	0.0896374	0.0884645	0.085014	0.0853065	0.0869293	0.08293	0.0823803	0.103412	0.119394	0.117832	0.113236	0.113625	0.115787	0.11046	0.109728
	434.42	194	434.42	271	269	260	268	260	267	259	259	77	75	66	74	66	73	65	65	70.125	0.000376935	0.000423884	0.000405575	0.000422671	0.00039784	0.000448406	0.000409111	0.00039901	244	325	0.0919723	0.103428	0.0989603	0.103132	0.0970729	0.109411	0.0998231	0.0973586	0.122504	0.137762	0.131812	0.137368	0.129298	0.145732	0.132961	0.129678
	434.78	194	434.78	273	276	270	274	274	272	265	276	79	82	76	80	80	78	71	82	78.5	0.000386726	0.000463447	0.000467026	0.000456942	0.00048223	0.000479118	0.000446875	0.000503367	244	325	0.0943611	0.113081	0.113954	0.111494	0.117664	0.116905	0.109038	0.122822	0.125686	0.15062	0.151783	0.148506	0.156725	0.155713	0.145234	0.163594
	435.15	193	435.15	292	290	284	290	278	282	279	284	99	97	91	97	85	89	86	91	91.875	0.000484631	0.000548224	0.000559202	0.000554042	0.000512369	0.000546686	0.000541286	0.000558615	244	325	0.11825	0.133767	0.136445	0.135186	0.125018	0.133391	0.132074	0.136302	0.157505	0.178173	0.181741	0.180064	0.16652	0.177673	0.175918	0.18155
	435.51	198	435.51	318	317	296	314	302	298	289	304	120	119	98	116	104	100	91	106	106.75	0.000587432	0.000672563	0.000602217	0.000662566	0.000626899	0.000614254	0.000572756	0.000650694	244	300	0.143333	0.164105	0.146941	0.161666	0.152963	0.149878	0.139752	0.158769	0.17623	0.201769	0.180665	0.19877	0.18807	0.184276	0.171827	0.195208
	435.88	199	435.88	624	559	530	585	524	519	503	541	425	360	331	386	325	320	304	342	349.125	0.00208049	0.00203465	0.00203402	0.00220474	0.00195906	0.00196561	0.00191338	0.00209941	244	300	0.507639	0.496453	0.496301	0.537958	0.47801	0.47961	0.466865	0.512256	0.624146	0.610394	0.610206	0.661423	0.587718	0.589684	0.574015	0.629823
	436.25	194	436.25	1108	1161	1074	1262	1084	1063	1046	1162	914	967	880	1068	890	869	852	968	926	0.00447427	0.00546528	0.00540766	0.00610017	0.00536481	0.00533787	0.0053625	0.00594219	244	300	1.09172	1.33353	1.31947	1.48844	1.30901	1.30244	1.30845	1.44989	1.34228	1.63959	1.6223	1.83005	1.60944	1.60136	1.60875	1.78266
	436.61	196	436.61	1295	1389	1294	1488	1303	1289	1256	1426	1099	1193	1098	1292	1107	1093	1060	1230	1146.5	0.0053799	0.00674259	0.00674729	0.00737961	0.00667286	0.0067138	0.00667166	0.00755051	244	300	1.31269	1.64519	1.64634	1.80062	1.62818	1.63817	1.62789	1.84232	1.61397	2.02278	2.02419	2.21388	2.00186	2.01414	2.0015	2.26515
	436.98	196	436.98	1014	1078	1043	1238	1072	1066	1036	1173	818	882	847	1042	876	870	840	977	894	0.00400433	0.00498488	0.00520488	0.00595167	0.00528042	0.00534401	0.00528698	0.00599743	244	300	0.977056	1.21631	1.26999	1.45221	1.28842	1.30394	1.29002	1.46337	1.2013	1.49546	1.56146	1.7855	1.58412	1.6032	1.58609	1.79923
	437.35	192	437.35	440	476	470	516	477	496	474	518	248	284	278	324	285	304	282	326	291.375	0.00121403	0.00160511	0.00170833	0.00185061	0.00171794	0.00186733	0.00177491	0.00200119	244	300	0.296222	0.391647	0.416833	0.45155	0.419178	0.455629	0.433079	0.488291	0.364208	0.481533	0.512499	0.555184	0.515383	0.5602	0.532474	0.600357
	437.71	198	437.71	312	311	309	325	310	312	311	313	114	113	111	127	112	114	113	115	114.875	0.00055806	0.000638653	0.000682103	0.000725395	0.000675122	0.00070025	0.000711224	0.000705942	230	273	0.128354	0.14689	0.156884	0.166841	0.155278	0.161058	0.163582	0.162367	0.15235	0.174352	0.186214	0.198033	0.184308	0.191168	0.194164	0.192722
	438.08	195	438.08	286	283	278	295	280	270	269	276	91	88	83	100	85	75	74	81	84.625	0.000445469	0.000497358	0.000510041	0.000571177	0.000512369	0.000460691	0.000465757	0.000497228	230	273	0.102458	0.114392	0.117309	0.131371	0.117845	0.105959	0.107124	0.114363	0.121613	0.135779	0.139241	0.155931	0.139877	0.125769	0.127152	0.135743
	438.45	191	438.45	280	276	270	273	271	264	264	270	89	85	79	82	80	73	73	79	80	0.000435679	0.000480402	0.000485461	0.000468365	0.00048223	0.000448406	0.000459463	0.000484951	230	273	0.100206	0.110493	0.111656	0.107724	0.110913	0.103133	0.105677	0.111539	0.11894	0.13115	0.132531	0.127864	0.131649	0.122415	0.125434	0.132392
	438.81	197	438.81	279	280	268	277	270	269	267	267	82	83	71	80	73	72	70	70	75.125	0.000401412	0.000469099	0.0004363	0.000456942	0.000440035	0.000442263	0.000440581	0.000429704	230	273	0.0923247	0.107893	0.100349	0.105097	0.101208	0.101721	0.101334	0.0988318	0.109585	0.128064	0.11911	0.124745	0.120129	0.120738	0.120279	0.117309
	439.18	197	439.18	273	273	265	270	267	258	261	268	76	76	68	73	70	61	64	71	69.875	0.00037204	0.000429536	0.000417865	0.000416959	0.000421951	0.000374695	0.000402817	0.000435842	230	273	0.0855692	0.0987933	0.0961089	0.0959007	0.0970488	0.0861799	0.092648	0.100244	0.101567	0.117263	0.114077	0.11383	0.115193	0.102292	0.109969	0.118985
	439.54	199	439.54	277	265	268	280	267	265	262	268	78	66	69	81	68	66	63	69	70	0.000381831	0.000373018	0.00042401	0.000462654	0.000409895	0.000405408	0.000396523	0.000423565	230	261	0.0878211	0.0857942	0.0975223	0.10641	0.0942759	0.0932438	0.0912003	0.0974199	0.0996578	0.0973578	0.110667	0.120753	0.106983	0.105811	0.103493	0.11055
	439.91	194	439.91	272	276	266	277	265	269	264	264	78	82	72	83	71	75	70	70	75.125	0.000381831	0.000463447	0.000442445	0.000474077	0.000427979	0.000460691	0.000440581	0.000429704	230	261	0.0878211	0.106593	0.101762	0.109038	0.0984352	0.105959	0.101334	0.0988318	0.0996578	0.12096	0.115478	0.123734	0.111703	0.12024	0.114992	0.112153
	440.28	194	440.28	277	282	271	279	270	268	260	280	83	88	77	85	76	74	66	86	79.375	0.000406307	0.000497358	0.000473171	0.000485501	0.000458118	0.000454548	0.000415405	0.000527922	230	261	0.0934506	0.114392	0.108829	0.111665	0.105367	0.104546	0.0955432	0.121422	0.106046	0.12981	0.123498	0.126716	0.119569	0.118637	0.108421	0.137788
	440.64	191	440.64	272	279	269	278	262	266	265	267	81	88	78	87	71	75	74	76	78.75	0.000396517	0.000497358	0.000479316	0.000496924	0.000427979	0.000460691	0.000465757	0.000466535	230	261	0.0911988	0.114392	0.110243	0.114293	0.0984352	0.105959	0.107124	0.107303	0.103491	0.12981	0.125101	0.129697	0.111703	0.12024	0.121563	0.121766
	441.01	197	441.01	274	274	265	277	271	267	265	271	77	77	68	80	74	70	68	74	73.5	0.000376935	0.000435188	0.000417865	0.000456942	0.000446063	0.000429978	0.000427993	0.000454258	230	261	0.0866952	0.100093	0.0961089	0.105097	0.102594	0.098895	0.0984385	0.104479	0.0983802	0.113584	0.109063	0.119262	0.116422	0.112224	0.111706	0.118561
	441.37	195	441.37	272	270	266	275	265	256	261	266	77	75	71	80	70	61	66	71	71.375	0.000376935	0.000423884	0.0004363	0.000456942	0.000421951	0.000374695	0.000415405	0.000435842	230	261	0.0866952	0.0974934	0.100349	0.105097	0.0970488	0.0861799	0.0955432	0.100244	0.0983802	0.110634	0.113874	0.119262	0.110129	0.0977954	0.108421	0.113755
	441.74	198	441.74	273	278	267	279	266	269	264	270	75	80	69	81	68	71	66	72	72.75	0.000367145	0.000452143	0.00042401	0.000462654	0.000409895	0.000436121	0.000415405	0.000441981	209	233	0.0767333	0.094498	0.0886181	0.0966946	0.0856681	0.0911492	0.0868197	0.092374	0.0855448	0.105349	0.0987943	0.107798	0.0955056	0.101616	0.0967894	0.102982
	442.11	199	442.11	277	279	262	273	274	270	268	270	78	80	63	74	75	71	69	71	72.625	0.000381831	0.000452143	0.00038714	0.000422671	0.00045209	0.000436121	0.000434287	0.000435842	209	233	0.0798026	0.094498	0.0809122	0.0883383	0.0944869	0.0911492	0.090766	0.091091	0.0889666	0.105349	0.0902035	0.0984824	0.105337	0.101616	0.101189	0.101551
	442.47	198	442.47	281	284	265	274	271	276	271	274	83	86	67	76	73	78	73	76	76.5	0.000406307	0.000486054	0.00041172	0.000434095	0.000440035	0.000479118	0.000459463	0.000466535	209	233	0.0849182	0.101585	0.0860495	0.0907258	0.0919673	0.100136	0.0960278	0.0975059	0.0946695	0.113251	0.0959307	0.101144	0.102528	0.111635	0.107055	0.108703
	442.84	195	442.84	281	280	271	280	273	266	268	273	86	85	76	85	78	71	73	78	79	0.000420993	0.000480402	0.000467026	0.000485501	0.000470174	0.000436121	0.000459463	0.000478813	209	233	0.0879875	0.100404	0.0976083	0.10147	0.0982664	0.0911492	0.0960278	0.100072	0.0980913	0.111934	0.108817	0.113122	0.109551	0.101616	0.107055	0.111563
	443.2	200	443.2	279	279	268	278	277	265	271	279	79	79	68	78	77	65	71	79	74.5	0.000386726	0.000446492	0.000417865	0.000445518	0.000464146	0.000399265	0.000446875	0.000484951	209	233	0.0808257	0.0933168	0.0873338	0.0931133	0.0970066	0.0834465	0.0933969	0.101355	0.0901072	0.104033	0.0973625	0.103806	0.108146	0.0930288	0.104122	0.112994
	443.57	197	443.57	277	279	273	278	270	264	268	274	80	82	76	81	73	67	71	77	75.875	0.000391621	0.000463447	0.000467026	0.000462654	0.000440035	0.00041155	0.000446875	0.000472674	196	217	0.0767578	0.0908356	0.091537	0.0906801	0.0862468	0.0806639	0.0875876	0.0926441	0.0849818	0.100568	0.101345	0.100396	0.0954875	0.0893064	0.0969719	0.10257
	443.94	199	443.94	275	281	271	280	270	270	268	271	76	82	72	81	71	71	69	72	74.25	0.00037204	0.000463447	0.000442445	0.000462654	0.000427979	0.000436121	0.000434287	0.000441981	196	217	0.0729199	0.0908356	0.0867193	0.0906801	0.0838839	0.0854796	0.0851203	0.0866282	0.0807327	0.100568	0.0960106	0.100396	0.0928714	0.0946382	0.0942403	0.0959098
	444.3	202	444.3	275	281	267	284	271	273	271	277	73	79	65	82	69	71	69	75	72.875	0.000357354	0.000446492	0.00039943	0.000468365	0.000415923	0.000436121	0.000434287	0.000460397	196	217	0.0700415	0.0875124	0.0782882	0.0917996	0.081521	0.0854796	0.0851203	0.0902377	0.0775459	0.0968887	0.0866763	0.101635	0.0902553	0.0946382	0.0942403	0.0999061
	444.67	197	444.67	288	285	281	292	272	278	271	282	91	88	84	95	75	81	74	85	84.125	0.000445469	0.000497358	0.000516186	0.000542618	0.00045209	0.000497546	0.000465757	0.000521783	196	217	0.087312	0.0974821	0.101172	0.106353	0.0886097	0.097519	0.0912884	0.102269	0.0966668	0.107927	0.112012	0.117748	0.0981036	0.107967	0.101069	0.113227
	445.03	195	445.03	288	279	272	286	277	270	275	273	93	84	77	91	82	75	80	78	82.5	0.00045526	0.000474751	0.000473171	0.000519771	0.000494286	0.000460691	0.000503522	0.000478813	196	217	0.0892309	0.0930511	0.0927414	0.101875	0.09688	0.0902954	0.0986902	0.0938473	0.0987914	0.103021	0.102678	0.11279	0.10726	0.0999699	0.109264	0.103902
	445.4	197	445.4	285	282	274	281	267	275	268	275	88	85	77	84	70	78	71	78	78.875	0.000430783	0.000480402	0.000473171	0.000479789	0.000421951	0.000479118	0.000446875	0.000478813	196	217	0.0844335	0.0941589	0.0927414	0.0940386	0.0827024	0.0939072	0.0875876	0.0938473	0.09348	0.104247	0.102678	0.104114	0.0915634	0.103969	0.0969719	0.103902
	445.76	195	445.76	285	286	271	283	278	272	271	276	90	91	76	88	83	77	76	81	82.75	0.000440574	0.000514313	0.000467026	0.000502636	0.000500313	0.000472976	0.000478345	0.000497228	184	202	0.0810656	0.0946336	0.0859327	0.092485	0.0920577	0.0870276	0.0880156	0.09149	0.0889959	0.103891	0.0943392	0.101532	0.101063	0.0955411	0.0966258	0.10044
	446.13	198	446.13	286	290	273	286	281	279	276	282	88	92	75	88	83	81	78	84	83.625	0.000430783	0.000519965	0.00046088	0.000502636	0.000500313	0.000497546	0.000490933	0.000515644	184	202	0.0792641	0.0956736	0.084802	0.092485	0.0920577	0.0915485	0.0903318	0.0948785	0.0870182	0.105033	0.0930979	0.101532	0.101063	0.100504	0.0991686	0.10416
	446.5	197	446.5	283	284	278	288	276	275	262	275	86	87	81	91	79	78	65	78	80.625	0.000420993	0.000491706	0.000497751	0.000519771	0.000476202	0.000479118	0.000409111	0.000478813	184	202	0.0774627	0.0904739	0.0915862	0.0956379	0.0876212	0.0881578	0.0752765	0.0881015	0.0850406	0.0993246	0.100546	0.104994	0.0961928	0.0967819	0.0826405	0.0967201
	446.86	200	446.86	283	286	266	286	274	276	269	267	83	86	66	86	74	76	69	67	75.875	0.000406307	0.000486054	0.000405575	0.000491212	0.000446063	0.000466833	0.000434287	0.000411288	184	202	0.0747605	0.089434	0.0746258	0.0903831	0.0820755	0.0858973	0.0799089	0.0756769	0.082074	0.0981829	0.0819261	0.0992249	0.0901046	0.0943003	0.087726	0.0830801
	447.23	198	447.23	279	284	265	278	275	269	273	276	81	86	67	80	77	71	75	78	76.875	0.000396517	0.000486054	0.00041172	0.000456942	0.000464146	0.000436121	0.000472051	0.000478813	184	202	0.072959	0.089434	0.0757565	0.0840773	0.0854029	0.0802462	0.0868575	0.0881015	0.0800963	0.0981829	0.0831674	0.0923022	0.0937575	0.0880964	0.0953544	0.0967201
	447.59	195	447.59	285	289	282	288	280	280	271	278	90	94	87	93	85	85	76	83	86.625	0.000440574	0.000531269	0.000534621	0.000531195	0.000512369	0.000522116	0.000478345	0.000509506	172	186	0.0757787	0.0913782	0.0919549	0.0913655	0.0881275	0.089804	0.0822754	0.087635	0.0819467	0.0988159	0.0994396	0.0988022	0.0953007	0.0971136	0.0889722	0.0947681
	447.96	194	447.96	288	290	279	287	278	275	276	283	94	96	85	93	84	81	82	89	88	0.000460155	0.000542572	0.000522331	0.000531195	0.000506341	0.000497546	0.00051611	0.000546337	172	186	0.0791467	0.0933224	0.089841	0.0913655	0.0870907	0.0855779	0.0887708	0.09397	0.0855888	0.100918	0.0971536	0.0988022	0.0941795	0.0925436	0.0959964	0.101619
	448.32	194	448.32	293	286	284	290	286	278	278	280	99	92	90	96	92	84	84	86	90.375	0.000484631	0.000519965	0.000553057	0.00054833	0.000554564	0.000515974	0.000528698	0.000527922	172	186	0.0833566	0.089434	0.0951257	0.0943128	0.0953851	0.0887475	0.090936	0.0908025	0.0901414	0.0967135	0.102869	0.101989	0.103149	0.0959711	0.0983377	0.0981934
	448.69	197	448.69	285	289	270	288	274	276	271	283	88	92	73	91	77	79	74	86	82.5	0.000430783	0.000519965	0.00044859	0.000519771	0.000464146	0.000485261	0.000465757	0.000527922	172	186	0.0740947	0.089434	0.0771575	0.0894007	0.0798331	0.0834649	0.0801103	0.0908025	0.0801257	0.0967135	0.0834378	0.0966775	0.0863312	0.0902585	0.0866309	0.0981934
	449.05	196	449.05	285	279	269	280	270	270	271	273	89	83	73	84	74	74	75	77	78.625	0.000435679	0.000469099	0.00044859	0.000479789	0.000446063	0.000454548	0.000472051	0.000472674	172	186	0.0749367	0.080685	0.0771575	0.0825237	0.0767228	0.0781823	0.0811928	0.0812999	0.0810362	0.0872524	0.0834378	0.0892407	0.0829676	0.084546	0.0878016	0.0879173
	449.42	192	449.42	287	292	276	285	281	274	276	278	95	100	84	93	89	82	84	86	89.125	0.00046505	0.000565179	0.000516186	0.000531195	0.000536481	0.000503689	0.000528698	0.000527922	172	186	0.0799886	0.0972108	0.088784	0.0913655	0.0922747	0.0866344	0.090936	0.0908025	0.0864993	0.105123	0.0960106	0.0988022	0.0997854	0.0936861	0.0983377	0.0981934
	449.78	197	449.78	281	288	275	294	280	278	269	277	84	91	78	97	83	81	72	80	83.25	0.000411202	0.000514313	0.000479316	0.000554042	0.000500313	0.000497546	0.000453169	0.00049109	162	169	0.0666148	0.0833187	0.0776491	0.0897548	0.0810508	0.0806025	0.0734134	0.0795565	0.0694932	0.0869189	0.0810044	0.0936331	0.084553	0.0840853	0.0765856	0.0829942
	450.15	192	450.15	290	285	273	284	274	276	280	287	98	93	81	92	82	84	88	95	89.125	0.000479736	0.000525617	0.000497751	0.000525483	0.000494286	0.000515974	0.000553874	0.000583169	162	169	0.0777172	0.0851499	0.0806356	0.0851283	0.0800743	0.0835877	0.0897275	0.0944734	0.0810754	0.0888292	0.0841199	0.0888066	0.0835343	0.0871996	0.0936046	0.0985556
	450.51	198	450.51	282	289	268	287	277	276	273	281	84	91	70	89	79	78	75	83	81.125	0.000411202	0.000514313	0.000430155	0.000508348	0.000476202	0.000479118	0.000472051	0.000509506	162	169	0.0666148	0.0833187	0.0696851	0.0823523	0.0771447	0.0776172	0.0764723	0.0825399	0.0694932	0.0869189	0.0726962	0.0859108	0.0804781	0.080971	0.0797767	0.0861065
	450.88	196	450.88	285	286	266	285	277	269	267	281	89	90	70	89	81	73	71	85	81	0.000435679	0.000508661	0.000430155	0.000508348	0.000488258	0.000448406	0.000446875	0.000521783	162	169	0.0705799	0.0824031	0.0696851	0.0823523	0.0790977	0.0726417	0.0723938	0.0845288	0.0736297	0.0859638	0.0726962	0.0859108	0.0825156	0.0757806	0.0755219	0.0881813
	451.24	194	451.24	284	284	272	281	280	271	272	281	90	90	78	87	86	77	78	87	84.125	0.000440574	0.000508661	0.000479316	0.000496924	0.000518397	0.000472976	0.000490933	0.00053406	162	169	0.071373	0.0824031	0.0776491	0.0805017	0.0839803	0.0766221	0.0795312	0.0865177	0.074457	0.0859638	0.0810044	0.0839802	0.0876091	0.0799329	0.0829678	0.0902562
	451.61	199	451.61	292	293	281	287	282	274	278	281	93	94	82	88	83	75	79	82	84.5	0.00045526	0.000531269	0.000503896	0.000502636	0.000500313	0.000460691	0.000497227	0.000503367	162	155	0.0737521	0.0860655	0.0816311	0.081427	0.0810508	0.0746319	0.0805509	0.0815455	0.0705653	0.0823466	0.0781039	0.0779086	0.0775486	0.0714071	0.0770703	0.0780219
	451.97	192	451.97	289	293	286	300	277	282	279	285	97	101	94	108	85	90	87	93	94.375	0.000474841	0.000570831	0.000577637	0.000616871	0.000512369	0.000552829	0.00054758	0.000570892	162	155	0.0769242	0.0924746	0.0935772	0.0999332	0.0830038	0.0895583	0.0887079	0.0924845	0.0736003	0.0884788	0.0895337	0.0956151	0.0794172	0.0856885	0.0848748	0.0884882
	452.34	197	452.34	290	289	279	281	284	272	275	279	93	92	82	84	87	75	78	82	84.125	0.00045526	0.000519965	0.000503896	0.000479789	0.000524425	0.000460691	0.000490933	0.000503367	162	155	0.0737521	0.0842343	0.0816311	0.0777258	0.0849568	0.0746319	0.0795312	0.0815455	0.0705653	0.0805946	0.0781039	0.0743673	0.0812859	0.0714071	0.0760947	0.0780219
	452.7	196	452.7	287	296	279	293	273	278	280	282	91	100	83	97	77	82	84	86	87.5	0.000445469	0.000565179	0.000510041	0.000554042	0.000464146	0.000503689	0.000528698	0.000527922	162	155	0.072166	0.091559	0.0826266	0.0897548	0.0751917	0.0815976	0.085649	0.0855233	0.0690477	0.0876028	0.0790564	0.0858765	0.0719427	0.0780717	0.0819481	0.0818278
	453.07	197	453.07	289	288	272	292	275	276	277	285	92	91	75	95	78	79	80	88	84.75	0.000450364	0.000514313	0.00046088	0.000542618	0.000470174	0.000485261	0.000503522	0.000540199	162	155	0.072959	0.0833187	0.0746626	0.0879042	0.0761682	0.0786123	0.0815705	0.0875122	0.0698065	0.0797185	0.0714365	0.0841059	0.072877	0.0752154	0.0780458	0.0837308
	453.43	194	453.43	287	296	277	287	272	281	279	275	93	102	83	93	78	87	85	81	87.75	0.00045526	0.000576483	0.000510041	0.000531195	0.000470174	0.000534401	0.000534992	0.000497228	162	155	0.0737521	0.0933902	0.0826266	0.0860536	0.0761682	0.086573	0.0866686	0.080551	0.0705653	0.0893548	0.0790564	0.0823352	0.072877	0.0828322	0.0829237	0.0770704
	453.8	196	453.8	279	288	273	286	275	278	268	273	83	92	77	90	79	82	72	77	81.5	0.000406307	0.000519965	0.000473171	0.00051406	0.000476202	0.000503689	0.000453169	0.000472674	150	144	0.0609461	0.0779947	0.0709756	0.0771089	0.0714303	0.0755533	0.0679754	0.0709011	0.0585082	0.074875	0.0681366	0.0740246	0.0685731	0.0725312	0.0652564	0.068065
	454.16	196	454.16	280	289	278	291	278	280	272	276	84	93	82	95	82	84	76	80	84.5	0.000411202	0.000525617	0.000503896	0.000542618	0.000494286	0.000515974	0.000478345	0.00049109	150	144	0.0616803	0.0788425	0.0755844	0.0813928	0.0741428	0.0773961	0.0717518	0.0736635	0.0592131	0.0756888	0.072561	0.078137	0.0711771	0.0743002	0.0688817	0.0707169
	454.53	193	454.53	290	284	277	292	277	278	271	275	97	91	84	99	84	85	78	82	87.5	0.000474841	0.000514313	0.000516186	0.000565465	0.000506341	0.000522116	0.000490933	0.000503367	150	144	0.0712261	0.077147	0.0774279	0.0848198	0.0759512	0.0783174	0.07364	0.0755051	0.0683771	0.0740611	0.0743308	0.081427	0.0729132	0.0751847	0.0706944	0.0724849
	454.89	197	454.89	287	287	277	286	281	273	278	277	90	90	80	89	84	76	81	80	83.75	0.000440574	0.000508661	0.000491606	0.000508348	0.000506341	0.000466833	0.000509816	0.00049109	150	144	0.0660861	0.0762992	0.0737409	0.0762522	0.0759512	0.070025	0.0764723	0.0736635	0.0634426	0.0732472	0.0707912	0.0732021	0.0729132	0.067224	0.0734134	0.0707169
	455.26	196	455.26	286	280	265	278	274	269	275	276	90	84	69	82	78	73	79	80	79.375	0.000440574	0.000474751	0.00042401	0.000468365	0.000470174	0.000448406	0.000497227	0.00049109	150	144	0.0660861	0.0712126	0.0636015	0.0702548	0.0705261	0.0672609	0.0745841	0.0736635	0.0634426	0.0683641	0.0610574	0.0674446	0.0677051	0.0645704	0.0716008	0.0707169
	455.62	195	455.62	276	279	272	281	267	273	268	269	81	84	77	86	72	78	73	74	78.125	0.000396517	0.000474751	0.000473171	0.000491212	0.000434007	0.000479118	0.000459463	0.000454258	143	132	0.0567019	0.0678893	0.0676634	0.0702434	0.062063	0.0685139	0.0657033	0.0649589	0.0523402	0.0626671	0.0624585	0.06484	0.0572889	0.0632436	0.0606492	0.0599621
	455.99	199	455.99	282	283	277	284	273	270	269	274	83	84	78	85	74	71	70	75	77.5	0.000406307	0.000474751	0.000479316	0.000485501	0.000446063	0.000436121	0.000440581	0.000460397	143	132	0.0581019	0.0678893	0.0685421	0.0694266	0.063787	0.0623652	0.0630031	0.0658367	0.0536325	0.0626671	0.0632697	0.0640861	0.0588803	0.0575679	0.0581567	0.0607724
	456.35	194	456.35	282	285	272	280	280	278	272	276	88	91	78	86	86	84	78	82	84.125	0.000430783	0.000514313	0.000479316	0.000491212	0.000518397	0.000515974	0.000490933	0.000503367	143	132	0.061602	0.0735468	0.0685421	0.0702434	0.0741308	0.0737842	0.0702035	0.0719815	0.0568634	0.0678893	0.0632697	0.06484	0.0684284	0.0681085	0.0648032	0.0664444
	456.72	197	456.72	288	287	274	282	271	275	270	281	91	90	77	85	74	78	73	84	81.5	0.000445469	0.000508661	0.000473171	0.000485501	0.000446063	0.000479118	0.000459463	0.000515644	143	132	0.0637021	0.0727386	0.0676634	0.0694266	0.063787	0.0685139	0.0657033	0.0737371	0.0588019	0.0671433	0.0624585	0.0640861	0.0588803	0.0632436	0.0606492	0.068065
	457.08	194	457.08	286	288	279	286	281	274	272	275	92	94	85	92	87	80	78	81	86.125	0.000450364	0.000531269	0.000522331	0.000525483	0.000524425	0.000491404	0.000490933	0.000497228	143	132	0.0644021	0.0759714	0.0746934	0.0751441	0.0749928	0.0702707	0.0702035	0.0711037	0.0594481	0.0701274	0.0689477	0.0693638	0.0692241	0.0648653	0.0648032	0.0656342
	457.44	193	457.44	281	281	272	284	276	269	271	265	88	88	79	91	83	76	78	72	81.875	0.000430783	0.000497358	0.000485461	0.000519771	0.000500313	0.000466833	0.000490933	0.000441981	143	132	0.061602	0.0711222	0.0694209	0.0743273	0.0715448	0.0667572	0.0702035	0.0632033	0.0568634	0.0656512	0.0640808	0.0686098	0.0660414	0.061622	0.0648032	0.0583415
	457.81	191	457.81	283	283	271	289	278	275	270	272	92	92	80	98	87	84	79	81	86.625	0.000450364	0.000519965	0.000491606	0.000559754	0.000524425	0.000515974	0.000497227	0.000497228	128	126	0.0576466	0.0665555	0.0629255	0.0716485	0.0671264	0.0660446	0.0636451	0.0636452	0.0567459	0.0655156	0.0619423	0.070529	0.0660775	0.0650127	0.0626507	0.0626508
	458.17	192	458.17	283	283	274	282	281	267	272	268	91	91	82	90	89	75	80	76	84.25	0.000445469	0.000514313	0.000503896	0.00051406	0.000536481	0.000460691	0.000503522	0.000466535	128	126	0.0570201	0.0658321	0.0644987	0.0657996	0.0686695	0.0589684	0.0644508	0.0597165	0.0561291	0.0648035	0.0634909	0.0647715	0.0675966	0.058047	0.0634437	0.0587834
	458.54	193	458.54	291	291	272	285	279	274	273	275	98	98	79	92	86	81	80	82	87	0.000479736	0.000553876	0.000485461	0.000525483	0.000518397	0.000497546	0.000503522	0.000503367	128	126	0.0614062	0.0708961	0.062139	0.0672618	0.0663548	0.0636859	0.0644508	0.064431	0.0604467	0.0697883	0.0611681	0.0662109	0.065318	0.0626908	0.0634437	0.0634242
	458.9	192	458.9	283	279	266	285	275	272	270	275	91	87	74	93	83	80	78	83	83.625	0.000445469	0.000491706	0.000454735	0.000531195	0.000500313	0.000491404	0.000490933	0.000509506	128	126	0.0570201	0.0629384	0.0582061	0.0679929	0.0640401	0.0628996	0.0628395	0.0652167	0.0561291	0.061955	0.0572967	0.0669306	0.0630395	0.0619168	0.0618576	0.0641977
	459.27	196	459.27	289	287	272	284	276	276	275	275	93	91	76	88	80	80	79	79	83.25	0.00045526	0.000514313	0.000467026	0.000502636	0.00048223	0.000491404	0.000497227	0.000484951	128	126	0.0582732	0.0658321	0.0597793	0.0643374	0.0617254	0.0628996	0.0636451	0.0620737	0.0573627	0.0648035	0.0588452	0.0633321	0.060761	0.0619168	0.0626507	0.0611038
	459.63	197	459.63	283	282	274	283	275	271	273	275	86	85	77	86	78	74	76	78	80	0.000420993	0.000480402	0.000473171	0.000491212	0.000470174	0.000454548	0.000478345	0.000478813	128	112	0.0538871	0.0614915	0.0605658	0.0628752	0.0601823	0.0581822	0.0612282	0.061288	0.0471512	0.0538051	0.0529951	0.0550158	0.0526595	0.0509094	0.0535747	0.053627
	459.99	194	459.99	279	278	274	279	269	268	267	271	85	84	80	85	75	74	73	77	79.125	0.000416098	0.000474751	0.000491606	0.000485501	0.00045209	0.000454548	0.000459463	0.000472674	128	112	0.0532605	0.0607681	0.0629255	0.0621441	0.0578676	0.0581822	0.0588113	0.0605023	0.0466029	0.0531721	0.0550599	0.0543761	0.0506341	0.0509094	0.0514599	0.0529395
	460.36	198	460.36	282	289	276	284	284	272	273	276	84	91	78	86	86	74	75	78	81.5	0.000411202	0.000514313	0.000479316	0.000491212	0.000518397	0.000454548	0.000472051	0.000478813	128	112	0.0526339	0.0658321	0.0613524	0.0628752	0.0663548	0.0581822	0.0604226	0.061288	0.0460547	0.0576031	0.0536834	0.0550158	0.0580605	0.0509094	0.0528698	0.053627
	460.72	197	460.72	292	286	281	287	279	279	273	279	95	89	84	90	82	82	76	82	85	0.00046505	0.00050301	0.000516186	0.00051406	0.000494286	0.000503689	0.000478345	0.000503367	128	112	0.0595264	0.0643852	0.0660718	0.0657996	0.0632686	0.0644721	0.0612282	0.064431	0.0520856	0.0563371	0.0578128	0.0575747	0.05536	0.0564131	0.0535747	0.0563771
	461.09	192	461.09	286	287	273	286	275	270	276	272	94	95	81	94	83	78	84	80	86.125	0.000460155	0.00053692	0.000497751	0.000536907	0.000500313	0.000479118	0.000528698	0.00049109	128	112	0.0588998	0.0687258	0.0637121	0.068724	0.0640401	0.0613272	0.0676733	0.0628595	0.0515374	0.0601351	0.0557481	0.0601335	0.0560351	0.0536613	0.0592141	0.0550021
	461.45	195	461.45	278	282	275	279	271	266	268	274	83	87	80	84	76	71	73	79	79.125	0.000406307	0.000491706	0.000491606	0.000479789	0.000458118	0.000436121	0.000459463	0.000484951	128	112	0.0520073	0.0629384	0.0629255	0.061413	0.0586391	0.0558234	0.0588113	0.0620737	0.0455064	0.0550711	0.0550599	0.0537364	0.0513093	0.0488455	0.0514599	0.0543145
	461.81	195	461.81	279	285	278	281	278	273	270	274	84	90	83	86	83	78	75	79	82.25	0.000411202	0.000508661	0.000510041	0.000491212	0.000500313	0.000479118	0.000472051	0.000484951	119	106	0.0489331	0.0605307	0.0606949	0.0584543	0.0595373	0.0570151	0.0561741	0.0577092	0.0435874	0.0539181	0.0540644	0.0520685	0.0530332	0.0507866	0.0500374	0.0514048
	462.18	196	462.18	294	284	271	284	274	271	266	270	98	88	75	88	78	75	70	74	80.75	0.000479736	0.000497358	0.00046088	0.000502636	0.000470174	0.000460691	0.000440581	0.000454258	119	106	0.0570886	0.0591856	0.0548448	0.0598137	0.0559507	0.0548222	0.0524292	0.0540567	0.050852	0.0527199	0.0488533	0.0532794	0.0498385	0.0488332	0.0467016	0.0481514
	462.54	196	462.54	279	285	272	290	275	272	269	273	83	89	76	94	79	76	73	77	80.875	0.000406307	0.00050301	0.000467026	0.000536907	0.000476202	0.000466833	0.000459463	0.000472674	119	106	0.0483505	0.0598581	0.055576	0.0638919	0.056668	0.0555532	0.0546761	0.0562482	0.0430685	0.053319	0.0495047	0.0569121	0.0504774	0.0494843	0.0487031	0.0501034
	462.91	196	462.91	284	278	269	282	272	276	265	268	88	82	73	86	76	80	69	72	78.25	0.000430783	0.000463447	0.00044859	0.000491212	0.000458118	0.000491404	0.000434287	0.000441981	119	106	0.0512632	0.0551502	0.0533822	0.0584543	0.0545161	0.058477	0.0516802	0.0525957	0.045663	0.0491254	0.0475506	0.0520685	0.0485605	0.0520888	0.0460345	0.04685
	463.27	197	463.27	282	284	274	287	278	272	270	278	85	87	77	90	81	75	73	81	81.125	0.000416098	0.000491706	0.000473171	0.00051406	0.000488258	0.000460691	0.000459463	0.000497228	119	106	0.0495156	0.058513	0.0563073	0.0611731	0.0581027	0.0548222	0.0546761	0.0591702	0.0441063	0.0521208	0.0501561	0.0544903	0.0517553	0.0488332	0.0487031	0.0527062
	463.63	194	463.63	276	274	262	280	265	273	271	270	82	80	68	86	71	79	77	76	77.375	0.000401412	0.000452143	0.000417865	0.000491212	0.000427979	0.000485261	0.000484639	0.000466535	119	99.1	0.047768	0.0538051	0.0497259	0.0584543	0.0509295	0.0577461	0.0576721	0.0555177	0.0397799	0.0448074	0.0414104	0.0486792	0.0424127	0.0480894	0.0480278	0.0462336
	464	194	464	277	280	273	283	271	270	271	274	83	86	79	89	77	76	77	80	80.875	0.000406307	0.000486054	0.000485461	0.000508348	0.000464146	0.000466833	0.000484639	0.00049109	119	99.1	0.0483505	0.0578404	0.0577698	0.0604934	0.0552334	0.0555532	0.0576721	0.0584397	0.040265	0.048168	0.0481092	0.0503773	0.0459969	0.0462632	0.0480278	0.048667
	464.36	195	464.36	276	281	265	276	267	266	271	272	81	86	70	81	72	71	76	77	76.75	0.000396517	0.000486054	0.000430155	0.000462654	0.000434007	0.000436121	0.000478345	0.000472674	119	99.1	0.0471855	0.0578404	0.0511885	0.0550558	0.0516468	0.0518984	0.0569231	0.0562482	0.0392948	0.048168	0.0426284	0.045849	0.0430101	0.0432196	0.047404	0.046842
	464.73	196	464.73	286	284	275	285	269	273	276	263	90	88	79	89	73	77	80	67	80.375	0.000440574	0.000497358	0.000485461	0.000508348	0.000440035	0.000472976	0.000503522	0.000411288	119	99.1	0.0524283	0.0591856	0.0577698	0.0604934	0.0523641	0.0562841	0.0599191	0.0489432	0.0436609	0.0492882	0.0481092	0.0503773	0.0436074	0.0468719	0.049899	0.0407586
	465.09	193	465.09	279	279	268	281	274	269	274	271	86	86	75	88	81	76	81	78	81.375	0.000420993	0.000486054	0.00046088	0.000502636	0.000488258	0.000466833	0.000509816	0.000478813	119	99.1	0.0500982	0.0578404	0.0548448	0.0598137	0.0581027	0.0555532	0.060668	0.0569787	0.0417204	0.048168	0.0456733	0.0498112	0.0483863	0.0462632	0.0505227	0.0474503
	465.45	194	465.45	279	279	267	279	270	266	268	276	85	85	73	85	76	72	74	82	79	0.000416098	0.000480402	0.00044859	0.000485501	0.000458118	0.000442263	0.000465757	0.000503367	119	99.1	0.0495156	0.0571679	0.0533822	0.0577746	0.0545161	0.0526293	0.0554251	0.0599007	0.0412353	0.0476079	0.0444553	0.0481131	0.0453995	0.0438283	0.0461566	0.0498837
	465.82	194	465.82	283	276	268	281	267	269	264	268	89	82	74	87	73	75	70	74	78	0.000435679	0.000463447	0.000454735	0.000496924	0.000440035	0.000460691	0.000440581	0.000454258	107	93.1	0.0466176	0.0495888	0.0486567	0.0531709	0.0470837	0.0492939	0.0471422	0.0486056	0.0405617	0.0431469	0.0423359	0.0462636	0.0409672	0.0428903	0.0410181	0.0422914
	466.18	197	466.18	278	273	270	280	276	266	272	277	81	76	73	83	79	69	75	80	77	0.000396517	0.000429536	0.00044859	0.000474077	0.000476202	0.000423836	0.000472051	0.00049109	107	93.1	0.0424273	0.0459604	0.0479992	0.0507263	0.0509536	0.0453504	0.0505095	0.0525466	0.0369157	0.0399898	0.0417638	0.0441366	0.0443344	0.0394591	0.043948	0.0457205
	466.54	193	466.54	281	283	271	281	271	265	271	269	88	90	78	88	78	72	78	76	81	0.000430783	0.000508661	0.000479316	0.000502636	0.000470174	0.000442263	0.000490933	0.000466535	107	93.1	0.0460938	0.0544268	0.0512868	0.0537821	0.0503086	0.0473222	0.0525299	0.0499193	0.0401059	0.0473564	0.0446243	0.0467954	0.0437732	0.0411747	0.0457059	0.0434344
	466.91	195	466.91	280	280	268	283	267	271	272	271	85	85	73	88	72	76	77	76	79	0.000416098	0.000480402	0.00044859	0.000502636	0.000434007	0.000466833	0.000484639	0.000466535	107	93.1	0.0445224	0.0514031	0.0479992	0.0537821	0.0464387	0.0499512	0.0518564	0.0499193	0.0387387	0.0447255	0.0417638	0.0467954	0.040406	0.0434622	0.0451199	0.0434344
	467.27	192	467.27	278	276	273	284	269	267	274	269	86	84	81	92	77	75	82	77	81.75	0.000420993	0.000474751	0.000497751	0.000525483	0.000464146	0.000460691	0.00051611	0.000472674	107	93.1	0.0450462	0.0507983	0.0532593	0.0562267	0.0496636	0.0492939	0.0552237	0.0505761	0.0391944	0.0441993	0.0463406	0.0489225	0.043212	0.0428903	0.0480498	0.0440059
	467.63	192	467.63	280	283	269	279	275	272	266	279	88	91	77	87	83	80	74	87	83.375	0.000430783	0.000514313	0.000473171	0.000496924	0.000500313	0.000491404	0.000465757	0.00053406	107	87.7	0.0460938	0.0550315	0.0506293	0.0531709	0.0535335	0.0525802	0.049836	0.0571444	0.0377797	0.0451053	0.0414971	0.0435803	0.0438775	0.0430961	0.0408469	0.0468371
	468	195	468	283	278	270	274	274	261	264	275	88	83	75	79	79	66	69	80	77.375	0.000430783	0.000469099	0.00046088	0.00045123	0.000476202	0.000405408	0.000434287	0.00049109	107	87.7	0.0460938	0.0501936	0.0493142	0.0482816	0.0509536	0.0433786	0.0464687	0.0525466	0.0377797	0.04114	0.0404192	0.0395729	0.0417629	0.0355543	0.038087	0.0430686
	468.36	194	468.36	281	276	268	274	268	267	270	271	87	82	74	80	74	73	76	77	77.875	0.000425888	0.000463447	0.000454735	0.000456942	0.000446063	0.000448406	0.000478345	0.000472674	107	87.7	0.04557	0.0495888	0.0486567	0.0488928	0.0477287	0.0479794	0.051183	0.0505761	0.0373504	0.0406443	0.0398803	0.0400738	0.0391197	0.0393252	0.0419509	0.0414535
	468.72	196	468.72	287	278	269	278	270	267	258	269	91	82	73	82	74	71	62	73	76	0.000445469	0.000463447	0.00044859	0.000468365	0.000446063	0.000436121	0.000390229	0.000448119	107	87.7	0.0476652	0.0495888	0.0479992	0.0501151	0.0477287	0.0466649	0.0417545	0.0479488	0.0390676	0.0406443	0.0393414	0.0410756	0.0391197	0.0382478	0.0342231	0.0393001
	469.09	192	469.09	285	278	274	280	270	261	270	268	93	86	82	88	78	69	78	76	81.25	0.00045526	0.000486054	0.000503896	0.000502636	0.000470174	0.000423836	0.000490933	0.000466535	107	87.7	0.0487128	0.0520078	0.0539169	0.0537821	0.0503086	0.0453504	0.0525299	0.0499193	0.0399263	0.042627	0.0441917	0.0440812	0.0412343	0.0371704	0.0430549	0.0409151
	469.45	189	469.45	283	282	267	281	273	274	257	268	94	93	78	92	84	85	68	79	84.125	0.000460155	0.000525617	0.000479316	0.000525483	0.000506341	0.000522116	0.000427993	0.000484951	107	87.7	0.0492366	0.056241	0.0512868	0.0562267	0.0541785	0.0558664	0.0457953	0.0518898	0.0403556	0.0460966	0.042036	0.0460849	0.0444061	0.0457896	0.037535	0.0425302
	469.81	194	469.81	277	282	269	279	267	267	274	269	83	88	75	85	73	73	80	75	79	0.000406307	0.000497358	0.00046088	0.000485501	0.000440035	0.000448406	0.000503522	0.000460397	101	81.9	0.041037	0.0502331	0.0465489	0.0490356	0.0444435	0.045289	0.0508557	0.0465001	0.0332765	0.0407336	0.0377461	0.0397625	0.0360388	0.0367244	0.0412384	0.0377065
	470.18	196	470.18	287	277	268	279	270	269	265	270	91	81	72	83	74	73	69	74	77.125	0.000445469	0.000457795	0.000442445	0.000474077	0.000446063	0.000448406	0.000434287	0.000454258	101	81.9	0.0449924	0.0462373	0.044687	0.0478818	0.0450523	0.045289	0.043863	0.0458801	0.0364839	0.0374934	0.0362363	0.0388269	0.0365325	0.0367244	0.0355681	0.0372037
	470.54	192	470.54	283	278	274	284	275	270	269	272	91	86	82	92	83	78	77	80	83.625	0.000445469	0.000486054	0.000503896	0.000525483	0.000500313	0.000479118	0.000484639	0.00049109	101	81.9	0.0449924	0.0490915	0.0508935	0.0530738	0.0505317	0.048391	0.0489486	0.0496001	0.0364839	0.0398078	0.0412691	0.0430371	0.0409757	0.0392398	0.039692	0.0402203
	470.9	194	470.9	281	279	268	284	269	262	270	277	87	85	74	90	75	68	76	83	79.75	0.000425888	0.000480402	0.000454735	0.00051406	0.00045209	0.000417693	0.000478345	0.000509506	101	81.9	0.0430147	0.0485206	0.0459283	0.05192	0.0456611	0.042187	0.0483129	0.0514601	0.0348802	0.039345	0.0372428	0.0421015	0.0370262	0.0342091	0.0391765	0.0417285
	471.27	192	471.27	280	280	269	278	273	268	269	271	88	88	77	86	81	76	77	79	81.5	0.000430783	0.000497358	0.000473171	0.000491212	0.000488258	0.000466833	0.000484639	0.000484951	101	81.9	0.0435091	0.0502331	0.0477902	0.0496125	0.049314	0.0471502	0.0489486	0.0489801	0.0352812	0.0407336	0.0387527	0.0402303	0.0399883	0.0382337	0.039692	0.0397175
	471.63	200	471.63	283	281	273	280	270	276	273	268	83	81	73	80	70	76	73	68	75.5	0.000406307	0.000457795	0.00044859	0.000456942	0.000421951	0.000466833	0.000459463	0.000417426	101	75.7	0.041037	0.0462373	0.0453076	0.0461511	0.0426171	0.0471502	0.0464058	0.0421601	0.0307574	0.0346551	0.0339583	0.0345905	0.0319417	0.0353393	0.0347814	0.0315992
	471.99	191	471.99	286	278	268	286	274	269	270	273	95	87	77	95	83	78	79	82	84.5	0.00046505	0.000491706	0.000473171	0.000542618	0.000500313	0.000479118	0.000497227	0.000503367	101	75.7	0.0469701	0.0496623	0.0477902	0.0548045	0.0505317	0.048391	0.05022	0.0508401	0.0352043	0.0372221	0.035819	0.0410762	0.0378737	0.0362693	0.0376401	0.0381049
	472.36	192	472.36	278	283	265	278	270	268	268	273	86	91	73	86	78	76	76	81	80.875	0.000420993	0.000514313	0.00044859	0.000491212	0.000470174	0.000466833	0.000478345	0.000497228	101	75.7	0.0425203	0.0519456	0.0453076	0.0496125	0.0474876	0.0471502	0.0483129	0.0502201	0.0318692	0.0389335	0.0339583	0.0371848	0.0355922	0.0353393	0.0362107	0.0376402
	472.72	196	472.72	278	280	270	283	274	267	266	274	82	84	74	87	78	71	70	78	78	0.000401412	0.000474751	0.000454735	0.000496924	0.000470174	0.000436121	0.000440581	0.000478813	101	75.7	0.0405426	0.0479498	0.0459283	0.0501893	0.0474876	0.0440482	0.0444987	0.0483601	0.0303869	0.0359386	0.0344235	0.0376172	0.0355922	0.0330143	0.033352	0.0362461
	473.08	196	473.08	278	278	277	285	271	272	272	269	82	82	81	89	75	76	76	73	79.25	0.000401412	0.000463447	0.000497751	0.000508348	0.00045209	0.000466833	0.000478345	0.000448119	101	75.7	0.0405426	0.0468081	0.0502728	0.0513431	0.0456611	0.0471502	0.0483129	0.0452601	0.0303869	0.0350829	0.0376797	0.0384819	0.0342232	0.0353393	0.0362107	0.0339226
	473.45	196	473.45	278	284	273	284	269	272	273	266	82	88	77	88	73	76	77	70	78.875	0.000401412	0.000497358	0.000473171	0.000502636	0.000440035	0.000466833	0.000484639	0.000429704	101	75.7	0.0405426	0.0502331	0.0477902	0.0507662	0.0444435	0.0471502	0.0489486	0.0434001	0.0303869	0.03765	0.035819	0.0380495	0.0333106	0.0353393	0.0366872	0.0325286
	473.81	196	473.81	281	279	273	279	276	272	273	275	85	83	77	83	80	76	77	79	80	0.000416098	0.000469099	0.000473171	0.000474077	0.00048223	0.000466833	0.000484639	0.000484951	92.9	72.2	0.0386555	0.0435793	0.0439575	0.0440418	0.0447992	0.0433688	0.045023	0.045052	0.0300422	0.0338689	0.0341629	0.0342284	0.034817	0.0337054	0.034991	0.0350135
	474.17	193	474.17	288	280	272	285	276	270	271	276	95	87	79	92	83	77	78	83	84.25	0.00046505	0.000491706	0.000485461	0.000525483	0.000500313	0.000472976	0.000490933	0.000509506	92.9	72.2	0.0432032	0.0456795	0.0450993	0.0488174	0.0464791	0.0439395	0.0456077	0.0473331	0.0335766	0.0355012	0.0350503	0.0379399	0.0361226	0.0341489	0.0354454	0.0367863
	474.53	193	474.53	286	281	270	273	277	269	268	270	93	88	77	80	84	76	75	77	81.25	0.00045526	0.000497358	0.000473171	0.000456942	0.000506341	0.000466833	0.000472051	0.000472674	92.9	72.2	0.0422936	0.0462045	0.0439575	0.0424499	0.0470391	0.0433688	0.0438536	0.0439114	0.0328698	0.0359092	0.0341629	0.0329912	0.0365578	0.0337054	0.0340821	0.0341271
	474.9	193	474.9	280	276	267	278	268	273	270	273	87	83	74	85	75	80	77	80	80.125	0.000425888	0.000469099	0.000454735	0.000485501	0.00045209	0.000491404	0.000484639	0.00049109	92.9	72.2	0.039565	0.0435793	0.0422449	0.045103	0.0419992	0.0456514	0.045023	0.0456222	0.0307491	0.0338689	0.0328319	0.0350531	0.0326409	0.0354793	0.034991	0.0354567
	475.26	193	475.26	287	285	274	282	270	274	276	275	94	92	81	89	77	81	83	82	84.875	0.000460155	0.000519965	0.000497751	0.000508348	0.000464146	0.000497546	0.000522404	0.000503367	92.9	72.2	0.0427484	0.0483047	0.0462411	0.0472255	0.0431192	0.046222	0.0485313	0.0467628	0.0332232	0.0375415	0.0359376	0.0367027	0.0335114	0.0359228	0.0377175	0.0363431
	475.62	194	475.62	286	279	274	287	266	275	270	275	92	85	80	93	72	81	76	81	82.5	0.000450364	0.000480402	0.000491606	0.000531195	0.000434007	0.000497546	0.000478345	0.000497228	92.9	71.8	0.0418389	0.0446294	0.0456702	0.049348	0.0403192	0.046222	0.0444383	0.0461925	0.0323362	0.0344929	0.0352973	0.0381398	0.0311617	0.0357238	0.0343452	0.035701
	475.98	195	475.98	280	281	270	282	273	270	269	278	85	86	75	87	78	75	74	83	80.375	0.000416098	0.000486054	0.00046088	0.000496924	0.000470174	0.000460691	0.000465757	0.000509506	92.9	71.8	0.0386555	0.0451544	0.0428158	0.0461643	0.0436792	0.0427982	0.0432689	0.0473331	0.0298758	0.0348987	0.0330912	0.0356792	0.0337585	0.0330776	0.0334414	0.0365825
	476.35	196	476.35	286	282	277	280	266	270	270	271	90	86	81	84	70	74	74	75	79.25	0.000440574	0.000486054	0.000497751	0.000479789	0.000421951	0.000454548	0.000465757	0.000460397	92.9	71.8	0.0409293	0.0451544	0.0462411	0.0445724	0.0391993	0.0422275	0.0432689	0.0427709	0.0316332	0.0348987	0.0357385	0.0344488	0.0302961	0.0326366	0.0334414	0.0330565
	476.71	193	476.71	282	277	266	279	276	271	267	276	89	84	73	86	83	78	74	83	81.25	0.000435679	0.000474751	0.00044859	0.000491212	0.000500313	0.000479118	0.000465757	0.000509506	92.9	71.8	0.0404745	0.0441043	0.041674	0.0456336	0.0464791	0.0445101	0.0432689	0.0473331	0.0312817	0.0340871	0.0322088	0.0352691	0.0359225	0.0344007	0.0334414	0.0365825
	477.07	200	477.07	286	276	266	274	267	270	268	271	86	76	66	74	67	70	68	71	72.25	0.000420993	0.000429536	0.000405575	0.000422671	0.000403867	0.000429978	0.000427993	0.000435842	92.9	71.8	0.0391102	0.0399039	0.0376779	0.0392662	0.0375193	0.039945	0.0397606	0.0404897	0.0302273	0.0308407	0.0291203	0.0303478	0.0289977	0.0308724	0.0307299	0.0312935
	477.44	194	477.44	285	280	269	283	274	272	267	275	91	86	75	89	80	78	73	81	81.625	0.000445469	0.000486054	0.00046088	0.000508348	0.00048223	0.000479118	0.000459463	0.000497228	92.9	71.8	0.0413841	0.0451544	0.0428158	0.0472255	0.0447992	0.0445101	0.0426841	0.0461925	0.0319847	0.0348987	0.0330912	0.0364994	0.0346241	0.0344007	0.0329895	0.035701
	477.8	194	477.8	287	281	275	284	268	271	269	274	93	87	81	90	74	77	75	80	82.125	0.00045526	0.000491706	0.000497751	0.00051406	0.000446063	0.000472976	0.000472051	0.00049109	84.6	62.5	0.038515	0.0415983	0.0421097	0.0434894	0.0377369	0.0400138	0.0399355	0.0415462	0.0284537	0.0307316	0.0311094	0.0321287	0.0278789	0.029561	0.0295032	0.0306931
	478.16	196	478.16	285	279	268	279	278	280	272	269	89	83	72	83	82	84	76	73	80.25	0.000435679	0.000469099	0.000442445	0.000474077	0.000494286	0.000515974	0.000478345	0.000448119	84.6	62.5	0.0368584	0.0396858	0.0374309	0.0401069	0.0418166	0.0436514	0.040468	0.0379109	0.0272299	0.0293187	0.0276528	0.0296298	0.0308928	0.0322484	0.0298966	0.0280075
	478.52	201	478.52	288	275	269	279	276	273	267	273	87	74	68	78	75	72	66	72	74	0.000425888	0.000418233	0.000417865	0.000445518	0.00045209	0.000442263	0.000415405	0.000441981	84.6	62.5	0.0360301	0.0353825	0.0353514	0.0376908	0.0382469	0.0374155	0.0351433	0.0373916	0.026618	0.0261395	0.0261166	0.0278449	0.0282557	0.0276414	0.0259628	0.0276238
	478.88	194	478.88	293	283	279	280	280	274	275	277	99	89	85	86	86	80	81	83	86.125	0.000484631	0.00050301	0.000522331	0.000491212	0.000518397	0.000491404	0.000509816	0.000509506	84.6	62.5	0.0409998	0.0425546	0.0441892	0.0415566	0.0438564	0.0415727	0.0431304	0.0431042	0.0302895	0.0314381	0.0326457	0.0307008	0.0323998	0.0307127	0.0318635	0.0318441
	479.25	198	479.25	294	283	278	286	276	269	269	278	96	85	80	88	78	71	71	80	81.125	0.000469946	0.000480402	0.000491606	0.000502636	0.000470174	0.000436121	0.000446875	0.00049109	84.6	62.5	0.0397574	0.040642	0.0415899	0.042523	0.0397767	0.0368958	0.0378057	0.0415462	0.0293716	0.0300252	0.0307254	0.0314147	0.0293859	0.0272575	0.0279297	0.0306931
	479.61	188	479.61	295	284	275	288	281	278	276	275	107	96	87	100	93	90	88	87	93.5	0.000523793	0.000542572	0.000534621	0.000571177	0.000560592	0.000552829	0.000553874	0.00053406	84.6	57.8	0.0443129	0.0459016	0.045229	0.0483216	0.0474261	0.0467693	0.0468577	0.0451815	0.0302753	0.0313607	0.0309011	0.033014	0.0324022	0.0319535	0.0320139	0.0308687
	479.97	199	479.97	289	288	275	283	279	276	275	283	90	89	76	84	80	77	76	84	82	0.000440574	0.00050301	0.000467026	0.000479789	0.00048223	0.000472976	0.000478345	0.000515644	84.6	57.8	0.0372726	0.0425546	0.0395104	0.0405901	0.0407966	0.0400138	0.040468	0.0436235	0.0254652	0.029074	0.0269941	0.0277318	0.0278729	0.027338	0.0276484	0.0298042
	480.33	199	480.33	302	284	281	292	280	284	276	281	103	85	82	93	81	85	77	82	86	0.000504212	0.000480402	0.000503896	0.000531195	0.000488258	0.000522116	0.000484639	0.000503367	84.6	57.8	0.0426564	0.040642	0.0426296	0.0449391	0.0413066	0.044171	0.0410005	0.0425849	0.0291435	0.0277673	0.0291252	0.0307031	0.0282213	0.0301783	0.0280122	0.0290946
	480.7	200	480.7	299	291	290	301	285	279	280	286	99	91	90	101	85	79	80	86	88.875	0.000484631	0.000514313	0.000553057	0.000576889	0.000512369	0.000485261	0.000503522	0.000527922	84.6	57.8	0.0409998	0.0435109	0.0467886	0.0488048	0.0433464	0.0410531	0.0425979	0.0446622	0.0280117	0.0297273	0.0319667	0.0333442	0.0296149	0.0280481	0.0291035	0.0305139
	481.06	196	481.06	307	304	288	298	283	292	282	292	111	108	92	102	87	96	86	96	97.25	0.000543375	0.000610394	0.000565347	0.000582601	0.000524425	0.000589684	0.000541286	0.000589308	84.6	57.8	0.0459695	0.0516393	0.0478283	0.049288	0.0443664	0.0498873	0.0457928	0.0498554	0.031407	0.0352808	0.032677	0.0336743	0.0303118	0.0340837	0.0312863	0.034062
	481.42	195	481.42	305	300	291	300	294	293	290	296	110	105	96	105	99	98	95	101	101.125	0.000538479	0.000593438	0.000589927	0.000599736	0.000596759	0.000601969	0.000597932	0.000620001	84.6	57.8	0.0455553	0.0502049	0.0499078	0.0507377	0.0504858	0.0509266	0.050585	0.0524521	0.0311241	0.0343007	0.0340978	0.0346647	0.0344927	0.0347938	0.0345605	0.035836
	481.78	194	481.78	312	306	299	308	299	294	291	298	118	112	105	114	105	100	97	104	106.875	0.000577641	0.000633001	0.000645233	0.000651142	0.000632927	0.000614254	0.00061052	0.000638417	84.6	53.1	0.0488685	0.0535519	0.0545867	0.0550866	0.0535456	0.0519659	0.05165	0.0540101	0.0306728	0.0336123	0.0342619	0.0345756	0.0336084	0.0326169	0.0324186	0.0338999
	482.14	195	482.14	316	312	298	317	305	298	292	308	121	117	103	122	110	103	97	113	110.75	0.000592327	0.00066126	0.000632943	0.000696836	0.000663066	0.000632682	0.00061052	0.000693664	84.6	53.1	0.0501109	0.0559426	0.0535469	0.0589523	0.0560954	0.0535249	0.05165	0.058684	0.0314526	0.0351129	0.0336092	0.037002	0.0352088	0.0335954	0.0324186	0.0368336
	482.51	196	482.51	330	325	306	328	320	314	307	310	134	129	110	132	124	118	111	114	121.5	0.000655966	0.000729081	0.000675958	0.000753954	0.000747456	0.00072482	0.000698636	0.000699803	84.6	53.1	0.0554947	0.0616803	0.057186	0.0637845	0.0632348	0.0613198	0.0591046	0.0592033	0.0348318	0.0387142	0.0358934	0.040035	0.0396899	0.038488	0.0370976	0.0371595
	482.87	197	482.87	343	344	324	336	324	324	320	324	146	147	127	139	127	127	123	127	132.875	0.000714709	0.000830814	0.000780424	0.000793936	0.00076554	0.000780103	0.000774164	0.000779605	84.6	53.1	0.0604644	0.0702868	0.0660239	0.067167	0.0647647	0.0659967	0.0654943	0.0659546	0.037951	0.0441162	0.0414405	0.042158	0.0406502	0.0414235	0.0411081	0.041397
	483.23	200	483.23	354	353	331	355	342	342	340	335	154	153	131	155	142	142	140	135	144	0.000753871	0.000864724	0.000805005	0.000885325	0.000855958	0.000872241	0.000881163	0.000828714	84.6	53.1	0.0637775	0.0731557	0.0681034	0.0748985	0.072414	0.0737916	0.0745464	0.0701092	0.0400305	0.0459169	0.0427457	0.0470107	0.0454514	0.046316	0.0467897	0.0440047
	483.59	196	483.59	382	377	360	368	350	358	352	355	186	181	164	172	154	162	156	159	166.75	0.000910519	0.00102297	0.00100779	0.000982425	0.000928292	0.000995092	0.000981867	0.000976041	74.8	49.6	0.0681069	0.0765185	0.0753828	0.0734854	0.0694363	0.0744329	0.0734436	0.0730079	0.0451618	0.0507395	0.0499865	0.0487283	0.0460433	0.0493566	0.0487006	0.0484116
	483.95	196	483.95	401	389	370	395	378	375	373	377	205	193	174	199	182	179	177	181	186.25	0.00100353	0.0010908	0.00106924	0.00113664	0.00109707	0.00109952	0.00111404	0.00111109	74.8	49.6	0.075064	0.0815915	0.0799794	0.0850209	0.0820611	0.0822437	0.0833303	0.0831096	0.0497751	0.0541035	0.0530344	0.0563775	0.0544148	0.054536	0.0552564	0.0551101
	484.32	197	484.32	422	420	399	418	406	397	395	407	225	223	202	221	209	200	198	210	211	0.00110143	0.00126035	0.0012413	0.0012623	0.00125983	0.00122851	0.00124622	0.00128911	74.8	49.6	0.0823873	0.0942742	0.0928496	0.0944202	0.0942349	0.0918925	0.0932169	0.0964255	0.0546312	0.0625134	0.0615687	0.0626102	0.0624873	0.060934	0.0618123	0.0639399
	484.68	196	484.68	454	443	421	451	426	423	422	435	258	247	225	255	230	227	226	239	238.375	0.00126298	0.00139599	0.00138264	0.0014565	0.00138641	0.00139436	0.00142245	0.00146713	74.8	49.6	0.0944708	0.10442	0.103422	0.108946	0.103704	0.104298	0.106399	0.109741	0.0626437	0.0692412	0.068579	0.0722425	0.068766	0.0691601	0.0705534	0.0727697
	485.04	192	485.04	486	475	438	475	445	450	446	457	294	283	246	283	253	258	254	265	267	0.00143921	0.00159946	0.00151169	0.00161643	0.00152505	0.00158478	0.00159868	0.00162673	74.8	49.6	0.107653	0.119639	0.113074	0.120909	0.114074	0.118541	0.119581	0.12168	0.0713847	0.0793331	0.0749797	0.080175	0.0756426	0.0786049	0.0792946	0.0806861
	485.4	197	485.4	509	520	459	499	481	470	472	486	312	323	262	302	284	273	275	289	290	0.00152732	0.00182553	0.00161001	0.00172496	0.00171192	0.00167691	0.00173086	0.00177406	74.8	49.6	0.114244	0.13655	0.120429	0.129027	0.128051	0.125433	0.129468	0.1327	0.0757552	0.0905462	0.0798565	0.0855578	0.084911	0.083175	0.0858504	0.0879935
	485.76	194	485.76	544	538	495	545	512	497	502	517	350	344	301	351	318	303	308	323	324.75	0.00171334	0.00194422	0.00184967	0.00200483	0.00191686	0.00186119	0.00193856	0.00198278	74.8	49.6	0.128158	0.145427	0.138355	0.149961	0.143381	0.139217	0.145004	0.148312	0.0849818	0.0964332	0.0917435	0.0994397	0.0950764	0.0923151	0.0961525	0.0983456
	486.12	197	486.12	590	579	526	577	544	530	528	549	393	382	329	380	347	333	331	352	355.875	0.00192384	0.00215898	0.00202173	0.00217047	0.00209167	0.00204547	0.00208332	0.0021608	74.8	49.6	0.143903	0.161492	0.151225	0.162351	0.156457	0.153001	0.155832	0.161627	0.0954224	0.107086	0.100278	0.107655	0.103747	0.101455	0.103333	0.107175
	486.49	197	486.49	637	618	574	617	594	594	582	594	440	421	377	420	397	397	385	397	404.25	0.00215392	0.0023794	0.00231669	0.00239894	0.00239307	0.00243859	0.0024232	0.00243703	74.8	49.6	0.161113	0.177979	0.173289	0.179441	0.179001	0.182407	0.181255	0.18229	0.106834	0.118018	0.114908	0.118988	0.118696	0.120954	0.120191	0.120877
	486.85	197	486.85	651	662	606	652	628	618	602	615	454	465	409	455	431	421	405	418	432.25	0.00222245	0.00262808	0.00251333	0.00259886	0.00259801	0.00258601	0.00254908	0.00256594	74.8	49.6	0.166239	0.196581	0.187997	0.194394	0.194331	0.193434	0.190671	0.191933	0.110234	0.130353	0.124661	0.128903	0.128861	0.128266	0.126434	0.127271
	487.21	190	487.21	681	676	626	681	646	628	634	647	491	486	436	491	456	438	444	457	462.375	0.00240358	0.00274677	0.00267925	0.00280448	0.00274871	0.00269043	0.00279454	0.00280535	74.8	49.6	0.179787	0.205459	0.200408	0.209775	0.205604	0.201244	0.209032	0.20984	0.119217	0.13624	0.132891	0.139102	0.136336	0.133446	0.138609	0.139145
	487.57	195	487.57	691	692	638	682	657	657	648	654	496	497	443	487	462	462	453	459	469.875	0.00242805	0.00280894	0.00272227	0.00278163	0.00278488	0.00283786	0.00285119	0.00281763	74.8	49.6	0.181618	0.210109	0.203626	0.208066	0.208309	0.212272	0.213269	0.210759	0.120431	0.139323	0.135024	0.137969	0.13813	0.140758	0.141419	0.139754
	487.93	194	487.93	697	696	635	676	646	632	632	643	503	502	441	482	452	438	438	449	463.125	0.00246232	0.0028372	0.00270998	0.00275307	0.0027246	0.00269043	0.00275678	0.00275624	74.8	49.6	0.184181	0.212223	0.202706	0.20593	0.2038	0.201244	0.206207	0.206167	0.122131	0.140725	0.134415	0.136552	0.13514	0.133446	0.136736	0.13671
	488.29	195	488.29	680	681	636	672	641	641	632	638	485	486	441	477	446	446	437	443	457.625	0.0023742	0.00274677	0.00270998	0.00272452	0.00268843	0.00273957	0.00275049	0.00271941	74.8	49.6	0.17759	0.205459	0.202706	0.203794	0.201095	0.20492	0.205736	0.203412	0.117761	0.13624	0.134415	0.135136	0.133346	0.135883	0.136424	0.134883
	488.66	197	488.66	680	665	604	657	628	617	619	636	483	468	407	460	431	420	422	439	441.25	0.00236441	0.00264504	0.00250104	0.00262742	0.00259801	0.00257987	0.00265608	0.00269486	74.8	49.6	0.176858	0.197849	0.187078	0.196531	0.194331	0.192974	0.198674	0.201575	0.117275	0.131194	0.124052	0.13032	0.128861	0.127961	0.131741	0.133665
	489.02	193	489.02	664	645	609	639	620	620	598	605	471	452	416	446	427	427	405	412	432	0.00230567	0.00255461	0.00255635	0.00254745	0.0025739	0.00262287	0.00254908	0.00252911	74.8	49.6	0.172464	0.191085	0.191215	0.190549	0.192528	0.19619	0.190671	0.189178	0.114361	0.126709	0.126795	0.126354	0.127666	0.130094	0.126434	0.125444
	489.38	193	489.38	646	620	577	606	590	577	572	573	453	427	384	413	397	384	379	380	402.125	0.00221756	0.00241332	0.00235971	0.00235896	0.00239307	0.00235874	0.00238543	0.00233268	74.8	49.6	0.165873	0.180516	0.176506	0.17645	0.179001	0.176434	0.17843	0.174484	0.109991	0.1197	0.117042	0.117005	0.118696	0.116993	0.118317	0.115701
	489.74	198	489.74	603	574	550	591	561	569	553	569	405	376	352	393	363	371	355	371	373.25	0.00198258	0.00212507	0.00216307	0.00224473	0.00218812	0.00227888	0.00223438	0.00227743	74.8	44.9	0.148297	0.158956	0.161797	0.167906	0.163671	0.170461	0.167131	0.170352	0.089018	0.0954158	0.0971216	0.100788	0.0982465	0.102322	0.100324	0.102257
	490.1	196	490.1	596	581	546	570	557	549	543	543	400	385	350	374	361	353	347	347	364.625	0.00195811	0.00217594	0.00215078	0.0021362	0.00217606	0.00216832	0.00218402	0.0021301	74.8	44.9	0.146466	0.16276	0.160878	0.159788	0.162769	0.16219	0.163365	0.159332	0.087919	0.0976997	0.0965698	0.0959155	0.0977052	0.0973575	0.0980627	0.0956416
	490.46	196	490.46	576	555	523	560	534	527	522	517	380	359	327	364	338	331	326	321	343.25	0.0018602	0.00202899	0.00200944	0.00207909	0.00203742	0.00203318	0.00205185	0.0019705	74.8	44.9	0.139143	0.151769	0.150306	0.155516	0.152399	0.152082	0.153478	0.147393	0.083523	0.0911018	0.0902238	0.0933509	0.0914802	0.0912899	0.0921281	0.0884754
	490.82	197	490.82	554	544	502	521	515	510	511	501	357	347	305	324	318	313	314	304	322.75	0.00174761	0.00196117	0.00187425	0.00185061	0.00191686	0.00192262	0.00197632	0.00186614	74.8	44.9	0.130721	0.146696	0.140194	0.138426	0.143381	0.143812	0.147829	0.139587	0.0784677	0.0880566	0.0841537	0.0830926	0.0860672	0.0863255	0.0887369	0.0837897
	491.18	192	491.18	555	512	494	526	498	503	494	505	363	320	302	334	306	311	302	313	318.875	0.00177698	0.00180857	0.00185581	0.00190773	0.00184453	0.00191033	0.00190079	0.00192139	74.8	44.9	0.132918	0.135281	0.138815	0.142698	0.137971	0.142893	0.142179	0.14372	0.0797865	0.081205	0.083326	0.0856572	0.0828194	0.0857739	0.0853456	0.0862704
	491.55	196	491.55	549	522	496	521	498	503	502	505	353	326	300	325	302	307	306	309	316	0.00172803	0.00184248	0.00184352	0.00185633	0.00182042	0.00188576	0.00192597	0.00189683	68.7	45.2	0.118716	0.126579	0.12665	0.12753	0.125063	0.129552	0.132314	0.130313	0.0781069	0.0832803	0.0833272	0.0839059	0.0822829	0.0852364	0.0870538	0.0857369
	491.91	195	491.91	549	519	490	513	504	500	498	498	354	324	295	318	309	305	303	303	313.875	0.00173292	0.00183118	0.0018128	0.00181634	0.00186261	0.00187348	0.00190709	0.00186	68.7	45.2	0.119052	0.125802	0.124539	0.124783	0.127961	0.128708	0.131017	0.127782	0.0783282	0.0827694	0.0819384	0.0820987	0.0841901	0.0846811	0.0862004	0.0840721
	492.27	194	492.27	541	528	490	509	498	496	479	498	347	334	296	315	304	302	285	304	310.875	0.00169866	0.0018877	0.00181894	0.00179921	0.00183247	0.00185505	0.0017938	0.00186614	68.7	45.2	0.116698	0.129685	0.124961	0.123606	0.125891	0.127442	0.123234	0.128204	0.0767793	0.085324	0.0822162	0.0813242	0.0828278	0.0838482	0.0810796	0.0843496
	492.63	194	492.63	536	513	484	508	498	491	483	487	342	319	290	314	304	297	289	293	306	0.00167418	0.00180292	0.00178207	0.0017935	0.00183247	0.00182434	0.00181897	0.00179862	68.7	45.2	0.115016	0.123861	0.122428	0.123213	0.125891	0.125332	0.124963	0.123565	0.075673	0.0814921	0.0805496	0.081066	0.0828278	0.08246	0.0822175	0.0812975
	492.99	195	492.99	513	493	474	492	478	471	479	468	318	298	279	297	283	276	284	273	288.5	0.00155669	0.00168423	0.00171448	0.0016964	0.00170589	0.00169534	0.0017875	0.00167584	68.7	45.2	0.106945	0.115707	0.117784	0.116542	0.117195	0.11647	0.122801	0.11513	0.0703626	0.0761274	0.0774943	0.0766771	0.0771061	0.0766295	0.0807951	0.0757481
	493.35	198	493.35	507	476	449	474	463	466	450	452	309	278	251	276	265	268	252	254	269.125	0.00151264	0.0015712	0.00154241	0.00157645	0.00159739	0.0016462	0.00158609	0.00155921	68.7	45.2	0.103918	0.107941	0.105964	0.108302	0.10974	0.113094	0.108965	0.107118	0.0683712	0.0710182	0.0697171	0.0712555	0.0722019	0.0744083	0.0716914	0.0704763
	493.71	196	493.71	505	470	446	469	454	458	439	448	309	274	250	273	258	262	243	252	265.125	0.00151264	0.00154859	0.00153627	0.00155931	0.00155519	0.00160935	0.00152945	0.00154693	68.7	41.6	0.103918	0.106388	0.105542	0.107125	0.106842	0.110562	0.105073	0.106274	0.0629257	0.0644214	0.0639088	0.0648675	0.064696	0.0669488	0.063625	0.0643524
	494.07	191	494.07	487	462	438	462	441	442	432	442	296	271	247	271	250	251	241	251	259.75	0.001449	0.00153164	0.00151783	0.00154789	0.00150697	0.00154178	0.00151686	0.00154079	68.7	41.6	0.0995462	0.105223	0.104275	0.10634	0.103529	0.10592	0.104208	0.105853	0.0602783	0.0637161	0.0631419	0.0643922	0.0626899	0.064138	0.0631013	0.064097
	494.43	198	494.43	482	445	433	435	430	425	420	428	284	247	235	237	232	227	222	230	239.25	0.00139026	0.00139599	0.00144409	0.00135369	0.00139847	0.00139436	0.00139727	0.00141188	68.7	41.6	0.0955106	0.0959047	0.0992091	0.0929985	0.0960746	0.0957924	0.0959926	0.0969964	0.0578346	0.0580733	0.0600742	0.0563135	0.0581762	0.0580053	0.0581265	0.0587343
	494.79	197	494.79	466	438	413	425	427	410	412	419	269	241	216	228	230	213	215	222	229.25	0.00131683	0.00136208	0.00132734	0.00130228	0.00138641	0.00130836	0.00135321	0.00136277	68.7	41.6	0.090466	0.093575	0.091188	0.0894669	0.0952464	0.0898845	0.0929658	0.0936226	0.05478	0.0566626	0.0552172	0.054175	0.0576747	0.0544279	0.0562937	0.0566914
	495.15	195	495.15	442	430	415	424	415	416	411	415	247	235	220	229	220	221	216	220	226	0.00120913	0.00132817	0.00135192	0.001308	0.00132613	0.0013575	0.00135951	0.0013505	68.7	41.6	0.0830673	0.0912454	0.0928766	0.0898593	0.0911053	0.0932604	0.0933982	0.0927791	0.0502998	0.0552519	0.0562397	0.0544126	0.0551671	0.0564721	0.0565555	0.0561807
	495.51	197	495.51	443	414	404	413	419	408	401	400	246	217	207	216	222	211	204	203	215.75	0.00120424	0.00122644	0.00127203	0.00123374	0.00133819	0.00129608	0.00128398	0.00124614	68.7	41.6	0.082731	0.0842564	0.0873885	0.0847581	0.0919335	0.0890405	0.0882094	0.0856098	0.0500962	0.0510199	0.0529165	0.0513237	0.0556686	0.0539168	0.0534136	0.0518394
	495.88	199	495.88	438	410	402	406	407	399	397	400	239	211	203	207	208	200	198	201	208.375	0.00116997	0.00119253	0.00124745	0.00118234	0.0012538	0.00122851	0.00124622	0.00123386	68.7	41.6	0.0803768	0.0819267	0.0856998	0.0812265	0.0861359	0.0843986	0.085615	0.0847664	0.0486707	0.0496092	0.0518939	0.0491852	0.052158	0.051106	0.0518426	0.0513287
	496.24	196	496.24	427	404	388	401	393	388	393	397	231	208	192	205	197	192	197	201	202.875	0.00113081	0.00117557	0.00117985	0.00117091	0.00118749	0.00117937	0.00123992	0.00123386	68.7	41.6	0.0776864	0.0807619	0.081056	0.0804417	0.0815806	0.0810226	0.0851826	0.0847664	0.0470415	0.0489038	0.0490819	0.04871	0.0493996	0.0490617	0.0515807	0.0513287
	496.6	197	496.6	415	405	385	395	386	383	383	382	218	208	188	198	189	186	186	185	194.75	0.00106717	0.00117557	0.00115527	0.00113093	0.00113927	0.00114251	0.00117069	0.00113565	68.7	41.6	0.0733144	0.0807619	0.0793673	0.077695	0.0782677	0.0784907	0.0804262	0.0780188	0.0443942	0.0489038	0.0480594	0.0470467	0.0473935	0.0475285	0.0487006	0.0472428
	496.96	195	496.96	415	394	374	392	380	373	369	378	220	199	179	197	185	178	174	183	189.375	0.00107696	0.00112471	0.00109997	0.00112522	0.00111516	0.00109337	0.00109516	0.00112337	68.7	41.6	0.073987	0.0772674	0.0755678	0.0773026	0.0766113	0.0751147	0.0752374	0.0771754	0.0448015	0.0467878	0.0457587	0.0468091	0.0463905	0.0454843	0.0455586	0.0467321
	497.32	194	497.32	410	385	365	378	379	369	363	369	216	191	171	184	185	175	169	175	183.25	0.00105738	0.00107949	0.00105081	0.00105097	0.00111516	0.00107495	0.00106369	0.00107426	68.7	41.6	0.0726418	0.0741611	0.0721905	0.0722014	0.0766113	0.0738487	0.0730754	0.0738016	0.0439869	0.0449069	0.0437136	0.0437202	0.0463905	0.0447177	0.0442495	0.0446892
	497.68	197	497.68	398	371	364	374	359	364	361	357	201	174	167	177	162	167	164	160	171.5	0.000983948	0.000983412	0.00102623	0.00101098	0.000976515	0.0010258	0.00103222	0.00098218	68.7	36.9	0.0675973	0.0675604	0.0705018	0.0694546	0.0670866	0.0704728	0.0709135	0.0674757	0.0363077	0.0362879	0.0378678	0.0373053	0.0360334	0.0378522	0.0380889	0.0362424
	498.04	193	498.04	398	367	359	366	358	352	357	354	205	174	166	173	165	159	164	161	170.875	0.00100353	0.000983412	0.00102008	0.000988137	0.000994599	0.000976664	0.00103222	0.000988318	68.7	36.9	0.0689425	0.0675604	0.0700796	0.067885	0.068329	0.0670968	0.0709135	0.0678975	0.0370302	0.0362879	0.037641	0.0364622	0.0367007	0.0360389	0.0380889	0.0364689
	498.4	193	498.4	386	358	349	358	350	349	348	348	193	165	156	165	157	156	155	155	162.75	0.000944786	0.000932546	0.000958631	0.000942442	0.000946376	0.000958237	0.000975573	0.000951486	68.7	36.9	0.0649068	0.0640659	0.065858	0.0647458	0.065016	0.0658309	0.0670219	0.0653671	0.0348626	0.0344109	0.0353735	0.0347761	0.0349213	0.0353589	0.0359986	0.0351099
	498.76	198	498.76	373	348	338	356	343	339	336	339	175	150	140	158	145	141	138	141	148.5	0.000856672	0.000847769	0.00086031	0.00090246	0.000874042	0.000866099	0.000868575	0.000865546	68.7	36.9	0.0588533	0.0582417	0.0591033	0.061999	0.0600467	0.059501	0.0596711	0.059463	0.0316112	0.0312827	0.0317454	0.0333008	0.0322521	0.031959	0.0320504	0.0319386
	499.12	197	499.12	372	345	331	352	336	333	332	331	175	148	134	155	139	136	135	134	144.5	0.000856672	0.000836465	0.00082344	0.000885325	0.000837874	0.000835386	0.000849693	0.000822575	68.7	36.9	0.0588533	0.0574652	0.0565703	0.0608218	0.057562	0.057391	0.0583739	0.0565109	0.0316112	0.0308656	0.0303849	0.0326685	0.0309176	0.0308257	0.0313537	0.030353
	499.48	195	499.48	362	342	332	338	330	333	324	322	167	147	137	143	135	138	129	127	140.375	0.000817509	0.000830814	0.000841875	0.000816783	0.000813763	0.000847671	0.000811928	0.000779605	68.7	36.9	0.0561629	0.0570769	0.0578368	0.056113	0.0559055	0.058235	0.0557795	0.0535589	0.0301661	0.030657	0.0310652	0.0301393	0.0300278	0.0312791	0.0299602	0.0287674
	499.84	192	499.84	345	324	320	321	321	320	316	320	153	132	128	129	129	128	124	128	131.375	0.000748976	0.000746037	0.000786569	0.000736819	0.000777596	0.000786246	0.000780458	0.000785744	68.7	36.9	0.0514546	0.0512527	0.0540373	0.0506194	0.0534208	0.0540151	0.0536175	0.0539806	0.0276372	0.0275288	0.0290244	0.0271886	0.0286933	0.0290125	0.0287989	0.0289939
	500.2	191	500.2	344	325	313	315	318	315	307	305	153	134	122	124	127	124	116	114	126.75	0.000748976	0.00075734	0.000749699	0.00070826	0.00076554	0.000761675	0.000730106	0.000699803	68.7	36.9	0.0514546	0.0520293	0.0515043	0.0486574	0.0525926	0.0523271	0.0501583	0.0480765	0.0276372	0.0279459	0.0276639	0.0261348	0.0282484	0.0281058	0.0269409	0.0258227
	500.56	196	500.56	335	319	305	310	299	305	307	306	139	123	109	114	103	109	111	110	114.75	0.000680442	0.000695171	0.000669813	0.000651142	0.000620871	0.000669537	0.000698636	0.000675248	68.7	36.9	0.0467464	0.0477582	0.0460161	0.0447335	0.0426538	0.0459972	0.0479963	0.0463896	0.0251083	0.0256518	0.0247161	0.0240271	0.0229101	0.0247059	0.0257797	0.0249167
	500.92	189	500.92	336	312	296	303	303	302	293	296	147	123	107	114	114	113	104	107	116.125	0.000719604	0.000695171	0.000657523	0.000651142	0.000687178	0.000694107	0.000654578	0.000656833	68.7	36.9	0.0494368	0.0477582	0.0451718	0.0447335	0.0472091	0.0476852	0.0449695	0.0451244	0.0265534	0.0256518	0.0242626	0.0240271	0.0253569	0.0256126	0.0241539	0.0242371
	501.28	201	501.28	322	297	291	300	300	297	294	295	121	96	90	99	99	96	93	94	98.5	0.000592327	0.000542572	0.000553057	0.000565465	0.000596759	0.000589684	0.000585344	0.000577031	68.7	36.9	0.0406929	0.0372747	0.037995	0.0388475	0.0409974	0.0405113	0.0402131	0.039642	0.0218569	0.0200209	0.0204078	0.0208657	0.0220204	0.0217593	0.0215992	0.0212924
	501.64	197	501.64	317	295	284	294	290	287	290	288	120	98	87	97	93	90	93	91	96.125	0.000587432	0.000553876	0.000534621	0.000554042	0.000560592	0.000552829	0.000585344	0.000558615	77	36.5	0.0452323	0.0426484	0.0411658	0.0426612	0.0431656	0.0425678	0.0450715	0.0430133	0.0214413	0.0202165	0.0195137	0.0202225	0.0204616	0.0201783	0.021365	0.0203894
	502	192	502	311	297	282	285	280	283	278	285	119	105	90	93	88	91	86	93	95.625	0.000582537	0.000593438	0.000553057	0.000531195	0.000530453	0.000558971	0.000541286	0.000570892	77	36.5	0.0448553	0.0456947	0.0425854	0.040902	0.0408449	0.0430408	0.041679	0.0439587	0.0212626	0.0216605	0.0201866	0.0193886	0.0193615	0.0204025	0.0197569	0.0208376
	502.36	196	502.36	308	293	282	288	283	285	273	275	112	97	86	92	87	89	77	79	89.875	0.00054827	0.000548224	0.000528476	0.000525483	0.000524425	0.000546686	0.000484639	0.000484951	77	36.5	0.0422168	0.0422132	0.0406927	0.0404622	0.0403807	0.0420949	0.0373172	0.0373412	0.0200118	0.0200102	0.0192894	0.0191801	0.0191415	0.0199541	0.0176893	0.0177007
	502.72	192	502.72	299	283	271	281	278	279	269	274	107	91	79	89	86	87	77	82	87.25	0.000523793	0.000514313	0.000485461	0.000508348	0.000518397	0.000534401	0.000484639	0.000503367	77	36.5	0.0403321	0.0396021	0.0373805	0.0391428	0.0399166	0.0411489	0.0373172	0.0387593	0.0191185	0.0187724	0.0177193	0.0185547	0.0189215	0.0195056	0.0176893	0.0183729
	503.08	196	503.08	294	272	270	278	271	269	268	266	98	76	74	82	75	73	72	70	77.5	0.000479736	0.000429536	0.000454735	0.000468365	0.00045209	0.000448406	0.000453169	0.000429704	77	36.5	0.0369397	0.0330743	0.0350146	0.0360641	0.034811	0.0345272	0.034894	0.0330872	0.0175104	0.0156781	0.0165978	0.0170953	0.0165013	0.0163668	0.0165407	0.0156842
	503.44	193	503.44	294	275	267	267	263	265	267	260	101	82	74	74	70	72	74	67	76.75	0.000494422	0.000463447	0.000454735	0.000422671	0.000421951	0.000442263	0.000465757	0.000411288	77	36.5	0.0380705	0.0356854	0.0350146	0.0325457	0.0324902	0.0340543	0.0358633	0.0316692	0.0180464	0.0169158	0.0165978	0.0154275	0.0154012	0.0161426	0.0170001	0.015012
	503.8	196	503.8	282	270	262	275	266	262	260	262	86	74	66	79	70	66	64	66	71.375	0.000420993	0.000418233	0.000405575	0.00045123	0.000421951	0.000405408	0.000402817	0.000405149	77	37.6	0.0324165	0.0322039	0.0312293	0.0347447	0.0324902	0.0312164	0.0310169	0.0311965	0.0158293	0.0157255	0.0152496	0.0169662	0.0158654	0.0152433	0.0151459	0.0152336
	504.16	194	504.16	280	271	260	268	259	256	257	258	86	77	66	74	65	62	63	64	69.625	0.000420993	0.000435188	0.000405575	0.000422671	0.000391812	0.000380838	0.000396523	0.000392872	77	37.6	0.0324165	0.0335095	0.0312293	0.0325457	0.0301695	0.0293245	0.0305323	0.0302511	0.0158293	0.0163631	0.0152496	0.0158924	0.0147321	0.0143195	0.0149093	0.014772
	504.52	195	504.52	274	262	257	261	261	257	255	255	79	67	62	66	66	62	60	60	65.25	0.000386726	0.00037867	0.000380995	0.000376977	0.00039784	0.000380838	0.000377641	0.000368317	77	37.6	0.0297779	0.0291576	0.0293366	0.0290272	0.0306336	0.0293245	0.0290784	0.0283604	0.0145409	0.014238	0.0143254	0.0141743	0.0149588	0.0143195	0.0141993	0.0138487
	504.88	195	504.88	277	260	251	255	256	251	250	253	82	65	56	60	61	56	55	58	61.625	0.000401412	0.000367367	0.000344124	0.000342706	0.0003677	0.000343982	0.000346171	0.00035604	77	37.6	0.0309087	0.0282872	0.0264976	0.0263884	0.0283129	0.0264866	0.0266552	0.0274151	0.0150931	0.013813	0.0129391	0.0128858	0.0138255	0.0129337	0.013016	0.0133871
	505.24	197	505.24	272	258	247	251	250	252	244	252	75	61	50	54	53	55	47	55	56.25	0.000367145	0.000344759	0.000307254	0.000308436	0.000319477	0.00033784	0.000295819	0.000337624	77	37.6	0.0282702	0.0265465	0.0236585	0.0237496	0.0245997	0.0260137	0.0227781	0.0259971	0.0138046	0.012963	0.0115527	0.0115972	0.0120123	0.0127028	0.0111228	0.0126947
	505.6	196	505.6	268	250	251	254	250	245	245	246	72	54	55	58	54	49	49	50	55.125	0.000352459	0.000305197	0.000337979	0.000331283	0.000325505	0.000300985	0.000308407	0.000306931	77	32.9	0.0271394	0.0235002	0.0260244	0.0255088	0.0250639	0.0231758	0.0237473	0.0236337	0.0115959	0.010041	0.0111195	0.0108992	0.0107091	0.00990239	0.0101466	0.010098
	505.96	198	505.96	273	254	247	249	245	246	244	242	75	56	49	51	47	48	46	44	52	0.000367145	0.0003165	0.000301109	0.0002913	0.00028331	0.000294842	0.000289525	0.000270099	77	32.9	0.0282702	0.0243705	0.0231854	0.0224301	0.0218149	0.0227028	0.0222934	0.0207977	0.0120791	0.0104129	0.00990647	0.00958378	0.0093209	0.00970031	0.00952537	0.00888627
	506.32	194	506.32	261	246	244	247	245	243	242	240	67	52	50	53	51	49	48	46	52	0.000327983	0.000293893	0.000307254	0.000302724	0.000307422	0.000300985	0.000302113	0.000282377	77	32.9	0.0252547	0.0226298	0.0236585	0.0233097	0.0236715	0.0231758	0.0232627	0.021743	0.0107906	0.00966909	0.0101086	0.00995962	0.0101142	0.00990239	0.00993951	0.00929019
	506.68	200	506.68	262	250	242	244	239	244	242	243	62	50	42	44	39	44	42	43	45.75	0.000303506	0.00028259	0.000258093	0.000251318	0.000235087	0.000270272	0.000264349	0.000263961	77	32.9	0.02337	0.0217594	0.0198732	0.0193515	0.0181017	0.0208109	0.0203549	0.020325	0.00998536	0.0092972	0.00849126	0.00826836	0.00773436	0.00889195	0.00869708	0.00868431
	507.04	193	507.04	260	242	243	241	237	239	237	238	67	49	50	48	44	46	44	45	49.125	0.000327983	0.000276938	0.000307254	0.000274165	0.000265226	0.000282557	0.000276937	0.000276238	77	32.9	0.0252547	0.0213242	0.0236585	0.0211107	0.0204224	0.0217569	0.0213241	0.0212703	0.0107906	0.00911126	0.0101086	0.00902003	0.00872595	0.00929613	0.00911122	0.00908823
	507.4	197	507.4	253	245	246	248	237	237	234	234	56	48	49	51	40	40	37	37	44.75	0.000274135	0.000271286	0.000301109	0.0002913	0.000241115	0.000245702	0.000232879	0.000227129	77	32.9	0.0211084	0.020889	0.0231854	0.0224301	0.0185658	0.018919	0.0179317	0.0174889	0.00901904	0.00892531	0.00990647	0.00958378	0.00793268	0.00808359	0.00766171	0.00747255
	507.76	196	507.76	259	244	235	247	242	238	235	236	63	48	39	51	46	42	39	40	46	0.000308402	0.000271286	0.000239658	0.0002913	0.000277282	0.000257987	0.000245467	0.000245545	77	32.9	0.0237469	0.020889	0.0184537	0.0224301	0.0213507	0.019865	0.0189009	0.018907	0.0101464	0.00892531	0.00788474	0.00958378	0.00912258	0.00848777	0.00807586	0.00807843
	508.12	193	508.12	255	244	242	236	236	237	234	236	62	51	49	43	43	44	41	43	47	0.000303506	0.000288241	0.000301109	0.000245606	0.000259199	0.000270272	0.000258055	0.000263961	77	32.9	0.02337	0.0221946	0.0231854	0.0189117	0.0199583	0.0208109	0.0198702	0.020325	0.00998536	0.00948314	0.00990647	0.00808044	0.00852763	0.00889195	0.00849	0.00868431
	508.48	198	508.48	252	240	231	245	232	231	229	234	54	42	33	47	34	33	31	36	38.75	0.000264344	0.000237375	0.000202787	0.000268453	0.000204948	0.000202704	0.000195115	0.00022099	77	32.9	0.0203545	0.0182779	0.0156146	0.0206709	0.015781	0.0156082	0.0150238	0.0170163	0.00869693	0.00780965	0.00667171	0.00883211	0.00674278	0.00666896	0.00641927	0.00727058
	508.84	198	508.84	249	242	232	241	234	237	235	232	51	44	34	43	36	39	37	34	39.75	0.000249659	0.000248679	0.000208932	0.000245606	0.000217003	0.000239559	0.000232879	0.000208713	77	32.9	0.0192237	0.0191483	0.0160878	0.0189117	0.0167093	0.0184461	0.0179317	0.0160709	0.00821377	0.00818154	0.00687388	0.00808044	0.00713941	0.0078815	0.00766171	0.00686666
	509.19	196	509.19	252	242	236	238	235	234	234	233	56	46	40	42	39	38	38	37	42	0.000274135	0.000259982	0.000245803	0.000239894	0.000235087	0.000233417	0.000239173	0.000227129	77	32.9	0.0211084	0.0200187	0.0189268	0.0184719	0.0181017	0.0179731	0.0184163	0.0174889	0.00901904	0.00855342	0.00808692	0.00789253	0.00773436	0.00767941	0.00786878	0.00747255
	509.55	194	509.55	248	233	240	234	235	232	231	234	54	39	46	40	41	38	37	40	41.875	0.000264344	0.00022042	0.000282673	0.000228471	0.000247143	0.000233417	0.000232879	0.000245545	77	32.9	0.0203545	0.0169723	0.0217658	0.0175923	0.01903	0.0179731	0.0179317	0.018907	0.00869693	0.00725182	0.00929995	0.00751669	0.008131	0.00767941	0.00766171	0.00807843
	509.91	199	509.91	252	239	234	242	233	230	234	235	53	40	35	43	34	31	35	36	38.375	0.000259449	0.000226072	0.000215078	0.000245606	0.000204948	0.000190419	0.000220291	0.00022099	77	32.9	0.0199776	0.0174075	0.016561	0.0189117	0.015781	0.0146623	0.0169624	0.0170163	0.00853587	0.00743776	0.00707605	0.00808044	0.00674278	0.00626478	0.00724756	0.00727058
	510.27	196	510.27	255	233	234	243	239	236	227	235	59	37	38	47	43	40	31	39	41.75	0.000288821	0.000209116	0.000233513	0.000268453	0.000259199	0.000245702	0.000195115	0.000239406	77	32.9	0.0222392	0.016102	0.0179805	0.0206709	0.0199583	0.018919	0.0150238	0.0184343	0.0095022	0.00687993	0.00768257	0.00883211	0.00852763	0.00808359	0.00641927	0.00787647
	510.63	195	510.63	248	235	236	234	233	232	228	228	53	40	41	39	38	37	33	33	39.25	0.000259449	0.000226072	0.000251948	0.000222759	0.000229059	0.000227274	0.000207703	0.000202575	77	32.9	0.0199776	0.0174075	0.0194	0.0171525	0.0176376	0.0175001	0.0159931	0.0155982	0.00853587	0.00743776	0.00828909	0.00732878	0.00753605	0.00747732	0.00683342	0.0066647
	510.99	194	510.99	246	237	230	232	236	236	226	229	52	43	36	38	42	42	32	35	40	0.000254554	0.000243027	0.000221223	0.000217047	0.000253171	0.000257987	0.000201409	0.000214852	77	32.9	0.0196006	0.0187131	0.0170341	0.0167126	0.0194941	0.019865	0.0155085	0.0165436	0.00837482	0.00799559	0.00727822	0.00714086	0.00832931	0.00848777	0.00662634	0.00706862
	511.35	196	511.35	250	236	231	236	231	230	225	230	54	40	35	40	35	34	29	34	37.625	0.000264344	0.000226072	0.000215078	0.000228471	0.000210976	0.000208846	0.000182527	0.000208713	77	32.9	0.0203545	0.0174075	0.016561	0.0175923	0.0162451	0.0160812	0.0140545	0.0160709	0.00869693	0.00743776	0.00707605	0.00751669	0.0069411	0.00687105	0.00600512	0.00686666
	511.71	195	511.71	248	235	234	232	227	229	226	232	53	40	39	37	32	34	31	37	37.875	0.000259449	0.000226072	0.000239658	0.000211336	0.000192892	0.000208846	0.000195115	0.000227129	77	32.9	0.0199776	0.0174075	0.0184537	0.0162728	0.0148527	0.0160812	0.0150238	0.0174889	0.00853587	0.00743776	0.00788474	0.00695294	0.00634614	0.00687105	0.00641927	0.00747255
	512.07	197	512.07	248	230	225	233	231	225	225	229	51	33	28	36	34	28	28	32	33.75	0.000249659	0.000186509	0.000172062	0.000205624	0.000204948	0.000171991	0.000176233	0.000196436	77	32.9	0.0192237	0.0143612	0.0132488	0.015833	0.015781	0.0132433	0.0135699	0.0151256	0.00821377	0.00613615	0.00566084	0.00676502	0.00674278	0.00565851	0.00579805	0.00646274
	512.43	191	512.43	241	235	226	235	229	225	229	230	50	44	35	44	38	34	38	39	40.25	0.000244763	0.000248679	0.000215078	0.000251318	0.000229059	0.000208846	0.000239173	0.000239406	77	32.9	0.0188468	0.0191483	0.016561	0.0193515	0.0176376	0.0160812	0.0184163	0.0184343	0.00805271	0.00818154	0.00707605	0.00826836	0.00753605	0.00687105	0.00786878	0.00787647
	512.79	194	512.79	246	230	231	237	229	229	230	221	52	36	37	43	35	35	36	27	37.625	0.000254554	0.000203465	0.000227368	0.000245606	0.000210976	0.000214989	0.000226585	0.000165743	77	32.9	0.0196006	0.0156668	0.0175073	0.0189117	0.0162451	0.0165542	0.017447	0.0127622	0.00837482	0.00669398	0.0074804	0.00808044	0.0069411	0.00707314	0.00745464	0.00545294
	513.14	195	513.14	241	226	232	236	228	229	224	232	46	31	37	41	33	34	29	37	36	0.000225182	0.000175206	0.000227368	0.000234183	0.00019892	0.000208846	0.000182527	0.000227129	77	32.9	0.017339	0.0134908	0.0175073	0.0180321	0.0153168	0.0160812	0.0140545	0.0174889	0.0074085	0.00576426	0.0074804	0.00770461	0.00654446	0.00687105	0.00600512	0.00747255
	513.5	196	513.5	240	237	229	228	227	223	223	230	44	41	33	32	31	27	27	34	33.625	0.000215392	0.000231724	0.000202787	0.000182777	0.000186864	0.000165849	0.000169939	0.000208713	88.4	33.3	0.0190406	0.0204844	0.0179264	0.0161575	0.0165188	0.014661	0.0150226	0.0184502	0.00717254	0.00771639	0.00675282	0.00608646	0.00622257	0.00552276	0.00565895	0.00695015
	513.86	200	513.86	242	233	223	228	223	227	224	226	42	33	23	28	23	27	24	26	28.25	0.000205601	0.000186509	0.000141337	0.00015993	0.000138641	0.000165849	0.000151056	0.000159604	88.4	33.3	0.0181751	0.0164874	0.0124942	0.0141378	0.0122559	0.014661	0.0133534	0.014109	0.00684652	0.00621076	0.00470651	0.00532566	0.00461675	0.00552276	0.00503018	0.00531482
	514.22	192	514.22	240	229	230	230	226	223	221	227	48	37	38	38	34	31	29	35	36.25	0.000234973	0.000209116	0.000233513	0.000217047	0.000204948	0.000190419	0.000182527	0.000214852	88.4	33.3	0.0207716	0.0184859	0.0206425	0.019187	0.0181174	0.016833	0.0161353	0.0189929	0.00782459	0.00696357	0.00777598	0.00722768	0.00682476	0.00634095	0.00607813	0.00715456
	514.58	197	514.58	236	232	225	227	231	222	220	221	39	35	28	30	34	25	23	24	29.75	0.000190915	0.000197813	0.000172062	0.000171353	0.000204948	0.000153564	0.000144762	0.000147327	88.4	33.3	0.0168769	0.0174866	0.0152103	0.0151476	0.0181174	0.013575	0.012797	0.0130237	0.00635748	0.00658716	0.00572967	0.00570606	0.00682476	0.00511367	0.00482059	0.00490599
	514.94	193	514.94	245	229	228	225	228	222	221	225	52	36	35	32	35	29	28	32	34.875	0.000254554	0.000203465	0.000215078	0.000182777	0.000210976	0.000178134	0.000176233	0.000196436	88.4	33.3	0.0225026	0.0179863	0.0190129	0.0161575	0.0186502	0.015747	0.015579	0.0173649	0.00847664	0.00677537	0.00716208	0.00608646	0.00702549	0.00593185	0.00586854	0.00654132
	515.3	194	515.3	240	232	223	219	224	222	220	220	46	38	29	25	30	28	26	26	31	0.000225182	0.000214768	0.000178207	0.000142794	0.000180836	0.000171991	0.000163644	0.000159604	88.4	33.3	0.0199061	0.0189855	0.0157535	0.012623	0.0159859	0.015204	0.0144662	0.014109	0.00749857	0.00715178	0.0059343	0.00475505	0.00602185	0.00572731	0.00544936	0.00531482
	515.66	191	515.66	236	227	218	228	229	222	219	217	45	36	27	37	38	31	28	26	33.5	0.000220287	0.000203465	0.000165917	0.000211336	0.000229059	0.000190419	0.000176233	0.000159604	93.7	27.3	0.0206409	0.0190646	0.0155464	0.0198021	0.0214628	0.0178422	0.016513	0.0149549	0.00601383	0.00555458	0.00452953	0.00576946	0.00625332	0.00519843	0.00481115	0.00435719
	516.01	197	516.01	237	223	223	225	228	218	219	220	40	26	26	28	31	21	22	23	27.125	0.000195811	0.000146947	0.000159772	0.00015993	0.000186864	0.000128993	0.000138468	0.000141188	93.7	27.3	0.0183475	0.0137689	0.0149706	0.0149854	0.0175092	0.0120867	0.0129745	0.0132293	0.00534563	0.00401164	0.00436177	0.00436608	0.00510139	0.00352152	0.00378019	0.00385444
	516.37	199	516.37	239	226	219	225	219	219	221	221	40	27	20	26	20	20	22	22	24.625	0.000195811	0.000152598	0.000122901	0.000148506	0.000120557	0.000122851	0.000138468	0.00013505	93.7	27.3	0.0183475	0.0142985	0.0115159	0.013915	0.0112962	0.0115111	0.0129745	0.0126542	0.00534563	0.00416594	0.00335521	0.00405422	0.00329122	0.00335383	0.00378019	0.00368686
	516.73	195	516.73	238	226	227	229	226	224	218	224	43	31	32	34	31	29	23	29	31.5	0.000210496	0.000175206	0.000196642	0.0001942	0.000186864	0.000178134	0.000144762	0.00017802	93.7	27.3	0.0197235	0.0164168	0.0184254	0.0181966	0.0175092	0.0166911	0.0135642	0.0166805	0.00574655	0.00478311	0.00536834	0.00530167	0.00510139	0.00486305	0.00395201	0.00485995
	517.09	193	517.09	241	226	223	224	223	223	221	217	48	33	30	31	30	30	28	24	31.75	0.000234973	0.000186509	0.000184352	0.000177065	0.000180836	0.000184276	0.000176233	0.000147327	93.7	27.3	0.0220169	0.0174759	0.0172738	0.016591	0.0169444	0.0172667	0.016513	0.0138045	0.00641476	0.0050917	0.00503281	0.00483387	0.00493683	0.00503074	0.00481115	0.00402203
	517.45	194	517.45	236	221	220	221	223	219	221	220	42	27	26	27	29	25	27	26	28.625	0.000205601	0.000152598	0.000159772	0.000154218	0.000174808	0.000153564	0.000169939	0.000159604	93.7	27.3	0.0192648	0.0142985	0.0149706	0.0144502	0.0163795	0.0143889	0.0159232	0.0149549	0.00561291	0.00416594	0.00436177	0.00421015	0.00477227	0.00419229	0.00463932	0.00435719
	517.81	195	517.81	238	224	219	222	227	223	218	221	43	29	24	27	32	28	23	26	29	0.000210496	0.000163902	0.000147482	0.000154218	0.000192892	0.000171991	0.000144762	0.000159604	110	26.4	0.0231546	0.0180292	0.016223	0.016964	0.0212181	0.018919	0.0159239	0.0175565	0.00555711	0.00432701	0.00389352	0.00407135	0.00509235	0.00454057	0.00382173	0.00421355
	518.17	196	518.17	237	225	218	224	222	220	216	220	41	29	22	28	26	24	20	24	26.75	0.000200706	0.000163902	0.000135192	0.00015993	0.000156725	0.000147421	0.00012588	0.000147327	110	26.4	0.0220776	0.0180292	0.0148711	0.0175923	0.0172397	0.0162163	0.0138468	0.016206	0.00529864	0.00432701	0.00356906	0.00422214	0.00413753	0.00389192	0.00332324	0.00388943
	518.52	195	518.52	232	219	225	226	217	213	220	216	37	24	30	31	22	18	25	21	26	0.000181125	0.000135643	0.000184352	0.000177065	0.000132613	0.000110566	0.00015735	0.000128911	110	26.4	0.0199237	0.0149207	0.0202787	0.0194771	0.0145875	0.0121622	0.0173086	0.0141802	0.0047817	0.00358098	0.0048669	0.00467451	0.00350099	0.00291894	0.00415405	0.00340325
	518.88	199	518.88	235	227	219	223	219	218	215	223	36	28	20	24	20	19	16	24	23.375	0.00017623	0.00015825	0.000122901	0.000137083	0.000120557	0.000116708	0.000100704	0.000147327	110	26.4	0.0193853	0.0174075	0.0135192	0.0150791	0.0132613	0.0128379	0.0110775	0.016206	0.00465246	0.00417781	0.0032446	0.00361898	0.00318272	0.0030811	0.00265859	0.00388943
	519.24	195	519.24	233	227	221	219	222	221	218	222	38	32	26	24	27	26	23	27	27.875	0.00018602	0.000180857	0.000159772	0.000137083	0.000162753	0.000159706	0.000144762	0.000165743	110	26.4	0.0204622	0.0198943	0.0175749	0.0150791	0.0179028	0.0175677	0.0159239	0.0182317	0.00491093	0.00477463	0.00421798	0.00361898	0.00429667	0.00421624	0.00382173	0.00437561
	519.6	191	519.6	237	222	219	224	222	218	220	221	46	31	28	33	31	27	29	30	31.875	0.000225182	0.000175206	0.000172062	0.000188488	0.000186864	0.000165849	0.000182527	0.000184159	110	26.4	0.02477	0.0192726	0.0189268	0.0207337	0.020555	0.0182434	0.0200779	0.0202575	0.00594481	0.00462543	0.00454244	0.0049761	0.00493321	0.00437841	0.0048187	0.00486179
	519.96	193	519.96	229	223	221	225	226	217	218	219	36	30	28	32	33	24	25	26	29.25	0.00017623	0.000169554	0.000172062	0.000182777	0.00019892	0.000147421	0.00015735	0.000159604	110	26.4	0.0193853	0.0186509	0.0189268	0.0201054	0.0218812	0.0162163	0.0173086	0.0175565	0.00465246	0.00447622	0.00454244	0.00482531	0.00525148	0.00389192	0.00415405	0.00421355
	520.32	194	520.32	229	229	220	225	218	220	219	221	35	35	26	31	24	26	25	27	28.625	0.000171334	0.000197813	0.000159772	0.000177065	0.000144669	0.000159706	0.00015735	0.000165743	110	26.4	0.0188468	0.0217594	0.0175749	0.0194771	0.0159136	0.0175677	0.0173086	0.0182317	0.00452323	0.00522226	0.00421798	0.00467451	0.00381926	0.00421624	0.00415405	0.00437561
	520.67	198	520.67	238	224	219	224	218	220	216	218	40	26	21	26	20	22	18	20	24.125	0.000195811	0.000146947	0.000129047	0.000148506	0.000120557	0.000135136	0.000113292	0.000122772	110	26.4	0.0215392	0.0161641	0.0141951	0.0163357	0.0132613	0.014865	0.0124622	0.013505	0.0051694	0.00387939	0.00340683	0.00392056	0.00318272	0.00356759	0.00299092	0.00324119
	521.03	194	521.03	234	224	219	220	216	220	216	217	40	30	25	26	22	26	22	23	26.75	0.000195811	0.000169554	0.000153627	0.000148506	0.000132613	0.000159706	0.000138468	0.000141188	110	26.4	0.0215392	0.0186509	0.016899	0.0163357	0.0145875	0.0175677	0.0152315	0.0155307	0.0051694	0.00447622	0.00405575	0.00392056	0.00350099	0.00421624	0.00365557	0.00372737
	521.39	199	521.39	235	214	220	221	222	213	210	215	36	15	21	22	23	14	11	16	19.75	0.00017623	8.47769e-05	0.000129047	0.000125659	0.000138641	8.59956e-05	6.92342e-05	9.8218e-05	110	26.4	0.0193853	0.00932546	0.0141951	0.0138225	0.0152505	0.00945952	0.00761576	0.010804	0.00465246	0.00223811	0.00340683	0.0033174	0.00366012	0.00227028	0.00182778	0.00259295
	521.75	198	521.75	231	220	218	219	216	218	214	216	33	22	20	21	18	20	16	18	21	0.000161544	0.000124339	0.000122901	0.000119947	0.000108502	0.000122851	0.000100704	0.000110495	109	26.3	0.0176083	0.013553	0.0133963	0.0130742	0.0118267	0.0133907	0.0109768	0.012044	0.0042486	0.00327013	0.00323231	0.00315461	0.0028536	0.00323098	0.00264852	0.00290602
	522.11	193	522.11	230	221	222	218	217	214	217	217	37	28	29	25	24	21	24	24	26.5	0.000181125	0.00015825	0.000178207	0.000142794	0.000144669	0.000128993	0.000151056	0.000147327	109	26.3	0.0197426	0.0172493	0.0194246	0.0155646	0.0157689	0.0140603	0.0164652	0.0160586	0.00476358	0.00416198	0.00468685	0.00375549	0.00380479	0.00339253	0.00397278	0.0038747
	522.46	194	522.46	232	221	218	223	222	218	219	214	38	27	24	29	28	24	25	20	26.875	0.00018602	0.000152598	0.000147482	0.000165641	0.00016878	0.000147421	0.00015735	0.000122772	109	26.3	0.0202762	0.0166332	0.0160755	0.0180549	0.0183971	0.0160689	0.0171512	0.0133822	0.00489233	0.00401334	0.00387877	0.00435637	0.00443893	0.00387717	0.00413832	0.00322892
	522.82	192	522.82	231	217	219	221	226	215	213	217	39	25	27	29	34	23	21	25	27.875	0.000190915	0.000141295	0.000165917	0.000165641	0.000204948	0.000141279	0.000132174	0.000153466	109	26.3	0.0208098	0.0154011	0.0180849	0.0180549	0.0223393	0.0153994	0.014407	0.0167277	0.00502107	0.00371605	0.00436362	0.00435637	0.00539012	0.00371562	0.00347619	0.00403614
	523.18	189	523.18	221	216	218	217	219	218	216	217	32	27	29	28	30	29	27	28	28.75	0.000156649	0.000152598	0.000178207	0.00015993	0.000180836	0.000178134	0.000169939	0.000171881	109	26.3	0.0170747	0.0166332	0.0194246	0.0174323	0.0197111	0.0194166	0.0185233	0.0187351	0.00411986	0.00401334	0.00468685	0.00420615	0.00475599	0.00468492	0.00446938	0.00452048
	523.54	200	523.54	236	220	213	215	221	212	215	217	36	20	13	15	21	12	15	17	18.625	0.00017623	0.000113036	7.98859e-05	8.56766e-05	0.000126585	7.37105e-05	9.44103e-05	0.000104357	122	30.9	0.0215	0.0137904	0.00974609	0.0104525	0.0154434	0.00899268	0.0115181	0.0127315	0.00544549	0.00349281	0.00246848	0.00264741	0.00391149	0.00227766	0.00291728	0.00322462
	523.89	193	523.89	230	224	218	219	212	211	212	215	37	31	25	26	19	18	19	22	24.625	0.000181125	0.000175206	0.000153627	0.000148506	0.00011453	0.000110566	0.000119586	0.00013505	122	30.9	0.0220972	0.0213751	0.0187425	0.0181177	0.0139726	0.013489	0.0145895	0.0164761	0.00559676	0.00541385	0.00474707	0.00458884	0.00353896	0.00341648	0.00369522	0.00417304
	524.25	194	524.25	230	220	217	221	218	219	212	216	36	26	23	27	24	25	18	22	25.125	0.00017623	0.000146947	0.000141337	0.000154218	0.000144669	0.000153564	0.000113292	0.00013505	122	30.9	0.0215	0.0179275	0.0172431	0.0188146	0.0176496	0.0187348	0.0138217	0.0164761	0.00544549	0.00454065	0.0043673	0.00476533	0.00447027	0.00474512	0.00350073	0.00417304
	524.61	200	524.61	231	219	220	218	220	214	218	217	31	19	20	18	20	14	18	17	19.625	0.000151753	0.000107384	0.000122901	0.000102812	0.000120557	8.59956e-05	0.000113292	0.000104357	122	30.9	0.0185139	0.0131009	0.014994	0.0125431	0.014708	0.0104915	0.0138217	0.0127315	0.00468918	0.00331817	0.00379766	0.00317689	0.00372523	0.00265726	0.00350073	0.00322462
	524.97	200	524.97	229	221	221	221	217	217	217	218	29	21	21	21	17	17	17	18	20.125	0.000141963	0.000118688	0.000129047	0.000119947	0.000102474	0.000104423	0.000106998	0.000110495	122	30.9	0.0173195	0.0144799	0.0157437	0.0146336	0.0125018	0.0127396	0.0130538	0.0134804	0.00438665	0.00366745	0.00398754	0.00370637	0.00316644	0.00322668	0.00330625	0.0034143
	525.33	199	525.33	232	217	218	226	220	214	213	214	33	18	19	27	21	15	14	15	20.25	0.000161544	0.000101732	0.000116756	0.000154218	0.000126585	9.21382e-05	8.81163e-05	9.20793e-05	122	30.9	0.0197083	0.0124113	0.0142443	0.0188146	0.0154434	0.0112409	0.0107502	0.0112337	0.0049917	0.00314353	0.00360777	0.00476533	0.00391149	0.00284707	0.00272279	0.00284525
	525.68	195	525.68	230	221	220	218	219	211	219	217	35	26	25	23	24	16	24	22	24.375	0.000171334	0.000146947	0.000153627	0.000131371	0.000144669	9.82807e-05	0.000151056	0.00013505	130	30.4	0.0222735	0.0191031	0.0199715	0.0170782	0.018807	0.0127765	0.0196373	0.0175565	0.00520856	0.00446718	0.00467026	0.00399367	0.00439794	0.00298773	0.00459212	0.00410551
	526.04	195	526.04	229	222	222	223	217	218	214	216	34	27	27	28	22	23	19	21	25.125	0.000166439	0.000152598	0.000165917	0.00015993	0.000132613	0.000141279	0.000119586	0.000128911	130	30.4	0.0216371	0.0198378	0.0215692	0.0207909	0.0172397	0.0183662	0.0155462	0.0167584	0.00505975	0.00463899	0.00504388	0.00486186	0.00403144	0.00429487	0.00363543	0.0039189
	526.4	195	526.4	229	223	218	220	219	220	214	218	34	28	23	25	24	25	19	23	25.125	0.000166439	0.00015825	0.000141337	0.000142794	0.000144669	0.000153564	0.000119586	0.000141188	130	30.4	0.0216371	0.0205725	0.0183738	0.0185633	0.018807	0.0199633	0.0155462	0.0183545	0.00505975	0.00481081	0.00429663	0.00434095	0.00439794	0.00466833	0.00363543	0.00429212
	526.76	198	526.76	230	224	222	221	217	217	215	212	32	26	24	23	19	19	17	14	21.75	0.000156649	0.000146947	0.000147482	0.000131371	0.00011453	0.000116708	0.000106998	8.59407e-05	130	30.4	0.0203643	0.0191031	0.0191726	0.0170782	0.0148888	0.0151721	0.0139098	0.0111723	0.00476211	0.00446718	0.00448345	0.00399367	0.0034817	0.00354793	0.00325275	0.0026126
	527.11	201	527.11	229	224	219	223	218	218	218	219	28	23	18	22	17	17	17	18	20	0.000137067	0.000129991	0.000110611	0.000125659	0.000102474	0.000104423	0.000106998	0.000110495	130	30.4	0.0178188	0.0168989	0.0143795	0.0163357	0.0133216	0.013575	0.0139098	0.0143644	0.00416685	0.00395173	0.00336258	0.00382003	0.0031152	0.00317447	0.00325275	0.00335905
	527.47	200	527.47	231	225	219	222	222	217	215	218	31	25	19	22	22	17	15	18	21.125	0.000151753	0.000141295	0.000116756	0.000125659	0.000132613	0.000104423	9.44103e-05	0.000110495	130	30.4	0.0197279	0.0183683	0.0151783	0.0163357	0.0172397	0.013575	0.0122733	0.0143644	0.0046133	0.00429536	0.00354939	0.00382003	0.00403144	0.00317447	0.00287007	0.00335905
	527.83	197	527.83	232	225	222	222	218	217	219	213	35	28	25	25	21	20	22	16	24	0.000171334	0.00015825	0.000153627	0.000142794	0.000126585	0.000122851	0.000138468	9.8218e-05	130	30.4	0.0222735	0.0205725	0.0199715	0.0185633	0.0164561	0.0159706	0.0180009	0.0127683	0.00520856	0.00481081	0.00467026	0.00434095	0.00384819	0.00373467	0.00420944	0.00298583
	528.19	196	528.19	235	225	222	222	225	224	221	218	39	29	26	26	29	28	25	22	28	0.000190915	0.000163902	0.000159772	0.000148506	0.000174808	0.000171991	0.00015735	0.00013505	130	30.4	0.024819	0.0213073	0.0207703	0.0193058	0.0227251	0.0223589	0.0204556	0.0175565	0.00580383	0.00498262	0.00485707	0.00451459	0.00531417	0.00522853	0.00478345	0.00410551
	528.54	196	528.54	237	225	222	226	220	219	218	220	41	29	26	30	24	23	22	24	27.375	0.000200706	0.000163902	0.000159772	0.000171353	0.000144669	0.000141279	0.000138468	0.000147327	130	30.4	0.0260918	0.0213073	0.0207703	0.0222759	0.018807	0.0183662	0.0180009	0.0191525	0.00610146	0.00498262	0.00485707	0.00520914	0.00439794	0.00429487	0.00420944	0.00447874
	528.9	198	528.9	235	224	223	224	222	219	218	217	37	26	25	26	24	21	20	19	24.75	0.000181125	0.000146947	0.000153627	0.000148506	0.000144669	0.000128993	0.00012588	0.000116634	130	30.4	0.0235462	0.0191031	0.0199715	0.0193058	0.018807	0.0167691	0.0163644	0.0151624	0.00550619	0.00446718	0.00467026	0.00451459	0.00439794	0.0039214	0.00382676	0.00354567
	529.26	199	529.26	237	224	225	226	228	223	219	223	38	25	26	27	29	24	20	24	26.625	0.00018602	0.000141295	0.000159772	0.000154218	0.000174808	0.000147421	0.00012588	0.000147327	130	30.4	0.0241826	0.0183683	0.0207703	0.0200483	0.0227251	0.0191647	0.0163644	0.0191525	0.00565501	0.00429536	0.00485707	0.00468822	0.00531417	0.0044816	0.00382676	0.00447874
	529.61	198	529.61	237	224	225	223	222	217	215	221	39	26	27	25	24	19	17	23	25	0.000190915	0.000146947	0.000165917	0.000142794	0.000144669	0.000116708	0.000106998	0.000141188	137	30	0.0261554	0.0201317	0.0227306	0.0195628	0.0198196	0.015989	0.0146588	0.0193428	0.00572746	0.0044084	0.00497751	0.00428383	0.00434007	0.00350125	0.00320995	0.00423565
	529.97	195	529.97	234	228	218	220	223	220	217	221	39	33	23	25	28	25	22	26	27.625	0.000190915	0.000186509	0.000141337	0.000142794	0.00016878	0.000153564	0.000138468	0.000159604	137	30	0.0261554	0.0255518	0.0193631	0.0195628	0.0231229	0.0210382	0.0189702	0.0218658	0.00572746	0.00559528	0.0042401	0.00428383	0.00506341	0.00460691	0.00415405	0.00478813
	530.33	200	530.33	239	220	221	224	222	217	216	218	39	20	21	24	22	17	16	18	22.125	0.000190915	0.000113036	0.000129047	0.000137083	0.000132613	0.000104423	0.000100704	0.000110495	137	30	0.0261554	0.0154859	0.0176794	0.0187803	0.018168	0.014306	0.0137965	0.0151378	0.00572746	0.00339108	0.0038714	0.00411248	0.0039784	0.0031327	0.00302113	0.00331486
	530.69	196	530.69	238	224	223	224	221	221	218	219	42	28	27	28	25	25	22	23	27.5	0.000205601	0.00015825	0.000165917	0.00015993	0.000150697	0.000153564	0.000138468	0.000141188	137	30	0.0281674	0.0216803	0.0227306	0.0219104	0.0206455	0.0210382	0.0189702	0.0193428	0.00616803	0.00474751	0.00497751	0.00479789	0.0045209	0.00460691	0.00415405	0.00423565
	531.04	196	531.04	232	225	222	226	225	219	219	226	36	29	26	30	29	23	23	30	28.25	0.00017623	0.000163902	0.000159772	0.000171353	0.000174808	0.000141279	0.000144762	0.000184159	137	30	0.0241435	0.0224546	0.0218887	0.0234754	0.0239487	0.0193552	0.0198325	0.0252297	0.00528689	0.00491706	0.00479316	0.0051406	0.00524425	0.00423836	0.00434287	0.00552476
	531.4	197	531.4	238	222	228	225	222	218	221	223	41	25	31	28	25	21	24	26	27.625	0.000200706	0.000141295	0.000190497	0.00015993	0.000150697	0.000128993	0.000151056	0.000159604	137	30	0.0274967	0.0193574	0.0260981	0.0219104	0.0206455	0.0176721	0.0206947	0.0218658	0.00602118	0.00423884	0.00571492	0.00479789	0.0045209	0.0038698	0.00453169	0.00478813
	531.76	201	531.76	241	225	228	223	223	218	219	222	40	24	27	22	22	17	18	21	23.875	0.000195811	0.000135643	0.000165917	0.000125659	0.000132613	0.000104423	0.000113292	0.000128911	153	29.2	0.029959	0.0207534	0.0253853	0.0192258	0.0202898	0.0159768	0.0173337	0.0197234	0.00571767	0.00396078	0.00484478	0.00366924	0.00387231	0.00304916	0.00330814	0.0037642
	532.11	198	532.11	244	229	226	225	229	222	225	226	46	31	28	27	31	24	27	28	30.25	0.000225182	0.000175206	0.000172062	0.000154218	0.000186864	0.000147421	0.000169939	0.000171881	153	29.2	0.0344529	0.0268065	0.0263255	0.0235953	0.0285902	0.0225554	0.0260006	0.0262979	0.00657532	0.005116	0.00502421	0.00450316	0.00545643	0.00430469	0.0049622	0.00501894
	532.47	194	532.47	241	226	224	231	229	230	223	221	47	32	30	37	35	36	29	27	34.125	0.000230077	0.000180857	0.000184352	0.000211336	0.000210976	0.000221132	0.000182527	0.000165743	153	29.2	0.0352019	0.0276712	0.0282059	0.0323343	0.0322793	0.0338331	0.0279266	0.0253586	0.00671826	0.00528104	0.00538308	0.006171	0.00616049	0.00645704	0.00532978	0.00483969
	532.83	201	532.83	246	236	233	233	233	232	225	228	45	35	32	32	32	31	24	27	32.25	0.000220287	0.000197813	0.000196642	0.000182777	0.000192892	0.000190419	0.000151056	0.000165743	153	29.2	0.0337039	0.0302654	0.0300863	0.0279648	0.0295125	0.0291341	0.0231116	0.0253586	0.00643238	0.00577613	0.00574196	0.00533708	0.00563244	0.00556023	0.00441085	0.00483969
	533.18	198	533.18	257	244	241	240	239	239	240	240	59	46	43	42	41	41	42	42	44.5	0.000288821	0.000259982	0.000264238	0.000239894	0.000247143	0.000251844	0.000264349	0.000257822	153	29.2	0.0441896	0.0397773	0.0404284	0.0367039	0.0378128	0.0385322	0.0404454	0.0394468	0.00843356	0.00759149	0.00771575	0.00700492	0.00721657	0.00735385	0.00771898	0.00752841
	533.54	197	533.54	268	251	251	255	252	250	252	250	71	54	54	58	55	53	55	53	56.625	0.000347564	0.000305197	0.000331834	0.000331283	0.000331533	0.000325555	0.000346171	0.000325347	168	28.4	0.0583907	0.0512731	0.0557481	0.0556555	0.0556975	0.0546932	0.0581567	0.0546583	0.00987081	0.00866759	0.00942408	0.00940843	0.00941554	0.00924576	0.00983126	0.00923985
	533.9	198	533.9	288	276	267	271	264	266	256	263	90	78	69	73	66	68	58	65	70.875	0.000440574	0.00044084	0.00042401	0.000416959	0.00039784	0.000417693	0.000365053	0.00039901	168	28.4	0.0740164	0.0740611	0.0712337	0.0700492	0.0668371	0.0701724	0.0613289	0.0670338	0.0125123	0.0125199	0.0120419	0.0118416	0.0112986	0.0118625	0.0103675	0.0113319
	534.25	197	534.25	294	282	266	282	266	267	269	277	97	85	69	85	69	70	72	80	78.375	0.000474841	0.000480402	0.00042401	0.000485501	0.000415923	0.000429978	0.000453169	0.00049109	168	28.4	0.0797733	0.0807076	0.0712337	0.0815641	0.0698751	0.0722363	0.0761325	0.0825031	0.0134855	0.0136434	0.0120419	0.0137882	0.0118122	0.0122114	0.01287	0.013947
	534.61	200	534.61	295	269	273	280	266	264	260	264	95	69	73	80	66	64	60	64	71.375	0.00046505	0.000389974	0.00044859	0.000456942	0.00039784	0.000393123	0.000377641	0.000392872	168	28.4	0.0781284	0.0655156	0.0753632	0.0767662	0.0668371	0.0660446	0.0634437	0.0660025	0.0132074	0.0110753	0.01274	0.0129771	0.0112986	0.0111647	0.010725	0.0111576
	534.97	193	534.97	286	269	266	266	266	261	259	263	93	76	73	73	73	68	66	70	74	0.00045526	0.000429536	0.00044859	0.000416959	0.000440035	0.000417693	0.000415405	0.000429704	168	28.4	0.0764836	0.0721621	0.0753632	0.0700492	0.0739258	0.0701724	0.0697881	0.0721902	0.0129294	0.0121988	0.01274	0.0118416	0.012497	0.0118625	0.0117975	0.0122036
	535.32	196	535.32	290	269	263	263	259	258	252	260	94	73	67	67	63	62	56	64	68.25	0.000460155	0.000412581	0.00041172	0.000382689	0.000379756	0.000380838	0.000352465	0.000392872	168	28.4	0.077306	0.0693136	0.0691689	0.0642917	0.063799	0.0639807	0.0592141	0.0660025	0.0130684	0.0117173	0.0116928	0.0108684	0.0107851	0.0108158	0.01001	0.0111576
	535.68	192	535.68	281	265	261	266	265	260	267	259	89	73	69	74	73	68	75	67	73.5	0.000435679	0.000412581	0.00042401	0.000422671	0.000440035	0.000417693	0.000472051	0.000411288	168	28.4	0.073194	0.0693136	0.0712337	0.0710088	0.0739258	0.0701724	0.0793046	0.0690963	0.0123733	0.0117173	0.0120419	0.0120039	0.012497	0.0118625	0.0134063	0.0116806
	536.04	199	536.04	292	276	269	272	266	267	266	264	93	77	70	73	67	68	67	65	72.5	0.00045526	0.000435188	0.000430155	0.000416959	0.000403867	0.000417693	0.000421699	0.00039901	168	28.4	0.0764836	0.0731116	0.0722661	0.0700492	0.0678497	0.0701724	0.0708455	0.0670338	0.0129294	0.0123593	0.0122164	0.0118416	0.0114698	0.0118625	0.0119763	0.0113319
	536.39	194	536.39	304	280	269	279	276	277	264	268	110	86	75	85	82	83	70	74	83.125	0.000538479	0.000486054	0.00046088	0.000485501	0.000494286	0.000509831	0.000440581	0.000454258	168	28.4	0.0904645	0.0816571	0.0774279	0.0815641	0.08304	0.0856516	0.0740177	0.0763154	0.0152928	0.0138039	0.013089	0.0137882	0.0140377	0.0144792	0.0125125	0.0129009
	536.75	198	536.75	318	305	283	299	285	292	281	290	120	107	85	101	87	94	83	92	96.125	0.000587432	0.000604742	0.000522331	0.000576889	0.000524425	0.000577399	0.000522404	0.000564753	168	28.4	0.0986886	0.101597	0.0877516	0.0969174	0.0881034	0.0970031	0.0877638	0.0948785	0.0166831	0.0171747	0.0148342	0.0163836	0.0148937	0.0163981	0.0148363	0.016039
	537.11	195	537.11	331	323	302	315	310	301	300	305	136	128	107	120	115	106	105	110	115.875	0.000665756	0.00072343	0.000657523	0.000685413	0.000693205	0.00065111	0.000660872	0.000675248	168	28.4	0.111847	0.121536	0.110464	0.115149	0.116459	0.109386	0.111026	0.113442	0.0189075	0.0205454	0.0186736	0.0194657	0.019687	0.0184915	0.0187688	0.0191771
	537.46	198	537.46	356	347	333	353	336	335	331	343	158	149	135	155	138	137	133	145	143.75	0.000773452	0.000842117	0.000829585	0.000885325	0.000831846	0.000841529	0.000837104	0.0008901	168	28.4	0.12994	0.141476	0.13937	0.148735	0.13975	0.141377	0.140634	0.149537	0.021966	0.0239161	0.0235602	0.0251432	0.0236244	0.0238994	0.0237738	0.0252788
	537.82	194	537.82	398	394	361	392	360	365	366	373	204	200	167	198	166	171	172	179	182.125	0.000998634	0.00113036	0.00102623	0.00113093	0.00100063	0.00105038	0.00108257	0.00109881	186	32.9	0.185746	0.210247	0.190878	0.210353	0.186117	0.19537	0.201358	0.204379	0.0328551	0.0371888	0.0337629	0.0372076	0.0329206	0.0345573	0.0356166	0.036151
	538.18	195	538.18	440	430	398	426	412	415	411	409	245	235	203	231	217	220	216	214	222.625	0.00119934	0.00132817	0.00124745	0.00131942	0.00130805	0.00135136	0.00135951	0.00131367	186	32.9	0.223077	0.24704	0.232026	0.245412	0.243297	0.251353	0.252868	0.244342	0.0394583	0.0436968	0.0410411	0.0434089	0.0430348	0.0444597	0.0447278	0.0432196
	538.53	198	538.53	494	475	444	477	453	451	451	450	296	277	246	279	255	253	253	252	263.875	0.001449	0.00156555	0.00151169	0.00159358	0.00153711	0.00155406	0.00159239	0.00154693	186	32.9	0.269514	0.291192	0.281174	0.296407	0.285902	0.289056	0.296184	0.28773	0.0476721	0.0515065	0.0497345	0.0524289	0.0505708	0.0511287	0.0523895	0.0508941
	538.89	197	538.89	536	513	474	506	494	478	481	480	339	316	277	309	297	281	284	283	298.25	0.0016595	0.00178597	0.00170219	0.00176494	0.00179028	0.00172605	0.0017875	0.00173723	186	32.9	0.308666	0.33219	0.316606	0.328278	0.332992	0.321046	0.332475	0.323125	0.0545974	0.0587583	0.0560019	0.0580665	0.0589002	0.0567872	0.0588088	0.0571549
	539.24	198	539.24	568	530	505	531	523	519	501	516	370	332	307	333	325	321	303	318	326.125	0.00181125	0.0018764	0.00188654	0.00190202	0.00195906	0.00197176	0.00190709	0.00195208	186	32.9	0.336892	0.34901	0.350896	0.353776	0.364385	0.366747	0.354718	0.363087	0.0595901	0.0617334	0.0620671	0.0625765	0.064453	0.0648708	0.0627432	0.0642235
	539.6	197	539.6	606	577	537	572	550	542	539	552	409	380	340	375	353	345	342	355	362.375	0.00200216	0.00214768	0.00208932	0.00214191	0.00212784	0.00211918	0.00215255	0.00217921	202	32.1	0.404437	0.433832	0.422044	0.432667	0.429824	0.428074	0.434816	0.440201	0.0642695	0.0689406	0.0670673	0.0687555	0.0683036	0.0680256	0.069097	0.0699527
	539.96	198	539.96	686	652	594	654	620	612	602	616	488	454	396	456	422	414	404	418	431.5	0.00238889	0.00256591	0.00243345	0.00260457	0.00254376	0.00254301	0.00254278	0.00256594	202	32.1	0.482556	0.518315	0.491557	0.526123	0.51384	0.513689	0.513642	0.518321	0.0766834	0.0823658	0.0781137	0.0836066	0.0816548	0.0816307	0.0816234	0.0823668
	540.31	200	540.31	816	778	718	768	725	738	733	732	616	578	518	568	525	538	533	532	551	0.00301548	0.00326674	0.00318315	0.00324429	0.00316463	0.00330469	0.00335471	0.00326575	202	32.1	0.609128	0.659881	0.642996	0.655346	0.639256	0.667547	0.677652	0.659681	0.096797	0.104862	0.102179	0.104142	0.101585	0.106081	0.107686	0.10483
	540.67	196	540.67	958	958	852	941	906	884	862	896	762	762	656	745	710	688	666	700	711.125	0.00373019	0.00430667	0.00403117	0.00425527	0.00427979	0.00422607	0.00419182	0.00429704	202	32.1	0.753499	0.869947	0.814296	0.859565	0.864518	0.853666	0.846747	0.868001	0.119739	0.138244	0.1294	0.136594	0.137381	0.135657	0.134557	0.137935
	541.02	194	541.02	1185	1183	1037	1165	1107	1080	1063	1085	991	989	843	971	913	886	869	891	919.125	0.00485121	0.00558962	0.0051803	0.00554613	0.00550345	0.00544229	0.0054695	0.00546951	202	32.1	0.979944	1.1291	1.04642	1.12032	1.1117	1.09934	1.10484	1.10484	0.155724	0.179427	0.166288	0.178031	0.176661	0.174698	0.175571	0.175571
	541.38	193	541.38	1510	1516	1325	1494	1418	1376	1349	1388	1317	1323	1132	1301	1225	1183	1156	1195	1229	0.00644707	0.00747732	0.00695622	0.00743102	0.00738414	0.00726663	0.00727589	0.00733565	202	32.1	1.30231	1.51042	1.40516	1.50107	1.4916	1.46786	1.46973	1.4818	0.206951	0.240022	0.223295	0.238536	0.237031	0.233259	0.233556	0.235474
	541.74	196	541.74	1961	1989	1717	1951	1851	1799	1788	1820	1765	1793	1521	1755	1655	1603	1592	1624	1663.5	0.00864014	0.0101337	0.00934666	0.0100242	0.00997613	0.0098465	0.0100201	0.00996912	221	33.3	1.90947	2.23954	2.06561	2.21534	2.20472	2.17608	2.21444	2.20318	0.287717	0.337451	0.311244	0.333805	0.332205	0.327888	0.333669	0.331972
	542.09	190	542.09	2372	2397	2119	2390	2253	2218	2184	2223	2182	2207	1929	2200	2063	2028	1994	2033	2079.5	0.0106815	0.0124735	0.0118538	0.0125659	0.0124355	0.0124571	0.0125503	0.0124798	221	33.3	2.3606	2.75665	2.6197	2.77706	2.74825	2.75301	2.77361	2.75804	0.355693	0.415368	0.394733	0.418444	0.414102	0.414821	0.417924	0.415578
	542.45	194	542.45	2685	2652	2357	2608	2484	2433	2391	2455	2491	2458	2163	2414	2290	2239	2197	2261	2314.12	0.0121941	0.0138921	0.0132918	0.0137882	0.0138038	0.0137532	0.013828	0.0138794	221	33.3	2.6949	3.07016	2.93749	3.0472	3.05065	3.03945	3.05598	3.06735	0.406064	0.462607	0.442617	0.459148	0.459668	0.45798	0.460471	0.462185
	542.8	197	542.8	2702	2468	2297	2439	2365	2332	2318	2324	2505	2271	2100	2242	2168	2135	2121	2127	2208.62	0.0122626	0.0128352	0.0129047	0.0128058	0.0130684	0.0131143	0.0133496	0.0130568	221	33.3	2.71004	2.83658	2.85193	2.83008	2.88812	2.89827	2.95026	2.88556	0.408346	0.427413	0.429725	0.426433	0.435179	0.436707	0.444542	0.434793
	543.16	198	543.16	2626	2261	2153	2232	2203	2173	2136	2127	2428	2063	1955	2034	2005	1975	1938	1929	2040.88	0.0118857	0.0116596	0.0120136	0.0116177	0.0120859	0.0121315	0.0121978	0.0118414	221	33.3	2.62674	2.57678	2.65501	2.56752	2.67098	2.68107	2.69572	2.61695	0.395794	0.388266	0.400053	0.386871	0.40246	0.40398	0.406187	0.394319
	543.52	197	543.52	2423	2056	1943	2006	1980	1970	1933	1925	2226	1859	1746	1809	1783	1773	1736	1728	1832.5	0.0108969	0.0105067	0.0107293	0.0103326	0.0107477	0.0108907	0.0109264	0.0106075	221	33.3	2.40821	2.32198	2.37117	2.2835	2.37524	2.40685	2.41474	2.34427	0.362865	0.349873	0.357286	0.344075	0.357898	0.362661	0.36385	0.353231
	543.87	197	543.87	2255	1894	1806	1886	1855	1824	1799	1792	2058	1697	1609	1689	1658	1627	1602	1595	1691.88	0.0100745	0.00959109	0.00988742	0.00964718	0.00999421	0.00999392	0.010083	0.0097911	239	32.3	2.4078	2.29227	2.36309	2.30568	2.38862	2.38855	2.40984	2.34007	0.325405	0.309792	0.319364	0.311604	0.322813	0.322804	0.325681	0.316253
	544.23	201	544.23	2148	1861	1733	1829	1802	1765	1745	1756	1947	1660	1532	1628	1601	1564	1544	1555	1628.88	0.00953108	0.00938198	0.00941425	0.00929877	0.00965062	0.00960694	0.00971797	0.00954556	239	32.3	2.27793	2.24229	2.25001	2.2224	2.3065	2.29606	2.32259	2.28139	0.307854	0.303038	0.30408	0.30035	0.311715	0.310304	0.31389	0.308322
	544.58	195	544.58	2093	1884	1736	1846	1818	1764	1756	1752	1898	1689	1541	1651	1623	1569	1561	1557	1636.12	0.00929121	0.00954588	0.00946956	0.00943014	0.00978324	0.00963765	0.00982496	0.00955784	239	32.3	2.2206	2.28146	2.26322	2.2538	2.33819	2.3034	2.34817	2.28432	0.300106	0.308332	0.305867	0.304593	0.315999	0.311296	0.317346	0.308718
	544.94	194	544.94	2079	1863	1742	1858	1786	1767	1733	1752	1885	1669	1548	1664	1592	1573	1539	1558	1628.5	0.00922758	0.00943284	0.00951257	0.00950439	0.00959637	0.00966222	0.00968649	0.00956397	239	32.3	2.20539	2.25445	2.2735	2.27155	2.29353	2.30927	2.31507	2.28579	0.298051	0.304681	0.307256	0.306992	0.309963	0.31209	0.312874	0.308916
	545.29	194	545.29	2113	1904	1749	1875	1798	1778	1749	1776	1919	1710	1555	1681	1604	1584	1555	1582	1648.75	0.00939402	0.00966457	0.00955559	0.00960149	0.00966871	0.00972979	0.0097872	0.0097113	239	32.3	2.24517	2.30983	2.28379	2.29476	2.31082	2.32542	2.33914	2.321	0.303427	0.312165	0.308646	0.310128	0.312299	0.314272	0.316127	0.313675
	545.65	200	545.65	2144	1900	1764	1883	1821	1801	1780	1796	1944	1700	1564	1683	1621	1601	1580	1596	1661.12	0.0095164	0.00960805	0.00961089	0.00961291	0.00977118	0.00983421	0.00994455	0.00979724	252	35.2	2.39813	2.42123	2.42195	2.42245	2.46234	2.47822	2.50603	2.4689	0.334977	0.338203	0.338303	0.338375	0.343946	0.346164	0.350048	0.344863
	546	195	546	2488	2340	2123	2353	2154	2142	2108	2186	2293	2145	1928	2158	1959	1947	1913	1991	2041.75	0.0112248	0.0121231	0.0118477	0.012326	0.0118086	0.0119595	0.0120405	0.012222	252	35.2	2.82866	3.05502	2.98562	3.10615	2.97577	3.0138	3.0342	3.07994	0.395115	0.426733	0.417039	0.433875	0.415663	0.420976	0.423824	0.430214
	546.36	198	546.36	3105	3110	2838	3271	2876	2884	2820	3098	2907	2912	2640	3073	2678	2686	2622	2900	2802.25	0.0142305	0.016458	0.016223	0.0175523	0.0161426	0.0164989	0.0165029	0.017802	252	35.2	3.5861	4.14742	4.08819	4.42317	4.06795	4.15772	4.15874	4.48611	0.500915	0.579322	0.571049	0.61784	0.568221	0.58076	0.580903	0.626631
	546.71	197	546.71	3509	3376	3232	3621	3162	3174	3101	3418	3312	3179	3035	3424	2965	2977	2904	3221	3127.12	0.0162131	0.0179671	0.0186503	0.0195571	0.0178726	0.0182864	0.0182778	0.0197725	252	35.2	4.08571	4.5277	4.69987	4.92839	4.50391	4.60816	4.60601	4.98267	0.570702	0.63244	0.65649	0.68841	0.629117	0.64368	0.64338	0.695992
	547.07	197	547.07	3510	3098	3128	3238	3006	2965	2965	3153	3313	2901	2931	3041	2809	2768	2768	2956	2935.88	0.016218	0.0163959	0.0180112	0.0173695	0.0169323	0.0170026	0.0174218	0.0181458	252	35.2	4.08694	4.13175	4.53882	4.37711	4.26694	4.28465	4.3903	4.57273	0.570874	0.577134	0.633995	0.611406	0.596017	0.59849	0.613249	0.638731
	547.43	194	547.43	2958	2328	2441	2355	2292	2281	2268	2345	2764	2134	2247	2161	2098	2087	2074	2151	2214.5	0.0135305	0.0120609	0.013808	0.0123431	0.0126465	0.0128195	0.0130538	0.0132042	252	35.2	3.40969	3.03935	3.47961	3.11047	3.18691	3.23051	3.28956	3.32745	0.476274	0.424545	0.486041	0.434479	0.445156	0.451246	0.459494	0.464787
	547.78	196	547.78	2512	1955	1982	1956	1919	1905	1880	1889	2316	1759	1786	1760	1723	1709	1684	1693	1803.75	0.0113374	0.0099415	0.0109751	0.0100527	0.010386	0.0104976	0.0105991	0.0103927	270	34.3	3.06111	2.68421	2.96328	2.71423	2.80423	2.83435	2.86176	2.80603	0.388874	0.340994	0.376446	0.344808	0.356241	0.360068	0.36355	0.356469
	548.14	198	548.14	2089	1687	1653	1687	1648	1641	1619	1615	1891	1489	1455	1489	1450	1443	1421	1417	1506.88	0.00925695	0.00841552	0.00894108	0.00850483	0.00874042	0.00886369	0.0089438	0.00869843	270	34.3	2.49938	2.27219	2.41409	2.2963	2.35991	2.3932	2.41483	2.34858	0.317513	0.288652	0.306679	0.291716	0.299796	0.304025	0.306772	0.298356
	548.49	201	548.49	1800	1501	1451	1503	1480	1462	1435	1438	1599	1300	1250	1302	1279	1261	1234	1237	1307.75	0.00782753	0.00734733	0.00768134	0.00743673	0.00770965	0.00774575	0.00776682	0.00759348	270	34.3	2.11343	1.98378	2.07396	2.00792	2.08161	2.09135	2.09704	2.05024	0.268484	0.252013	0.26347	0.25508	0.264441	0.265679	0.266402	0.260456
	548.85	193	548.85	1620	1399	1325	1354	1335	1329	1327	1302	1427	1206	1132	1161	1142	1136	1134	1109	1180.88	0.00698554	0.00681606	0.00695622	0.00663137	0.00688383	0.00697793	0.00713742	0.00680773	270	34.3	1.8861	1.84034	1.87818	1.79047	1.85863	1.88404	1.9271	1.83809	0.239604	0.233791	0.238598	0.227456	0.236115	0.239343	0.244813	0.233505
	549.2	200	549.2	1513	1299	1209	1256	1241	1231	1218	1213	1313	1099	1009	1056	1041	1031	1018	1013	1072.5	0.00642748	0.00621132	0.00620038	0.00603163	0.00627502	0.00633296	0.00640731	0.00621842	270	34.3	1.73542	1.67706	1.6741	1.62854	1.69425	1.7099	1.72997	1.67897	0.220463	0.213048	0.212673	0.206885	0.215233	0.217221	0.219771	0.213292
	549.56	192	549.56	1385	1187	1123	1159	1147	1152	1121	1125	1193	995	931	967	955	960	929	933	982.875	0.00584005	0.00562353	0.00572106	0.00552328	0.00575662	0.00589684	0.00584714	0.00572733	304	39.3	1.77538	1.70955	1.7392	1.67908	1.75001	1.79264	1.77753	1.74111	0.229514	0.221005	0.224838	0.217065	0.226235	0.231746	0.229793	0.225084
	549.91	195	549.91	1268	1095	1044	1090	1056	1055	1036	1029	1073	900	849	895	861	860	841	834	889.125	0.00525262	0.00508661	0.00521717	0.00511204	0.00519	0.00528259	0.00529327	0.00511961	304	39.3	1.5968	1.54633	1.58602	1.55406	1.57776	1.60591	1.60915	1.55636	0.206428	0.199904	0.205035	0.200903	0.203967	0.207606	0.208026	0.201201
	550.27	193	550.27	1172	1007	939	994	952	960	955	940	979	814	746	801	759	767	762	747	796.875	0.00479247	0.00460056	0.00458422	0.00457513	0.00457516	0.00471133	0.00479604	0.00458555	304	39.3	1.45691	1.39857	1.3936	1.39084	1.39085	1.43224	1.458	1.39401	0.188344	0.180802	0.18016	0.179803	0.179804	0.185155	0.188484	0.180212
	550.62	196	550.62	1093	940	883	910	903	903	881	873	897	744	687	714	707	707	685	677	727.25	0.00439105	0.00420493	0.00422167	0.00407821	0.00426171	0.00434278	0.0043114	0.00415585	304	39.3	1.33488	1.2783	1.28339	1.23977	1.29556	1.3202	1.31067	1.26338	0.172568	0.165254	0.165911	0.160273	0.167485	0.170671	0.169438	0.163325
	550.98	196	550.98	979	864	822	864	845	808	831	817	783	668	626	668	649	612	635	621	657.75	0.00383299	0.0037754	0.00384682	0.00381546	0.00391209	0.00375924	0.0039967	0.00381208	304	39.3	1.16523	1.14772	1.16943	1.1599	1.18928	1.14281	1.215	1.15887	0.150637	0.148373	0.15118	0.149948	0.153745	0.147738	0.15707	0.149815
	551.33	199	551.33	913	797	756	776	771	760	750	750	714	598	557	577	572	561	551	551	585.125	0.00349522	0.00337977	0.00342281	0.00329569	0.00344794	0.00344597	0.003468	0.00338238	304	39.3	1.06255	1.02745	1.04053	1.00189	1.04817	1.04757	1.05427	1.02824	0.137362	0.132825	0.134516	0.129521	0.135504	0.135427	0.136293	0.132928
	551.69	194	551.69	843	729	687	721	719	697	681	688	649	535	493	527	525	503	487	494	526.625	0.00317703	0.00302371	0.00302952	0.0030101	0.00316463	0.0030897	0.00306519	0.00303248	311	39	0.988056	0.940374	0.942181	0.936142	0.984201	0.960897	0.953273	0.943101	0.123904	0.117925	0.118151	0.117394	0.123421	0.120498	0.119542	0.118267
	552.04	196	552.04	767	671	632	660	650	637	636	634	571	475	436	464	454	441	440	438	464.875	0.0027952	0.0026846	0.00267925	0.00265026	0.00273665	0.00270886	0.00276937	0.00268872	311	39	0.869306	0.834911	0.833247	0.824232	0.851099	0.842456	0.861274	0.836191	0.109013	0.104699	0.104491	0.10336	0.10673	0.105646	0.108005	0.10486
	552.4	194	552.4	727	616	607	601	614	599	601	594	533	422	413	407	420	405	407	400	425.875	0.00260918	0.00238506	0.00253792	0.00232469	0.00253171	0.00248773	0.00256167	0.00245545	311	39	0.811454	0.741753	0.789292	0.722979	0.787361	0.773684	0.796678	0.763645	0.101758	0.0930172	0.0989787	0.090663	0.0987366	0.0970215	0.099905	0.0957625
	552.75	192	552.75	657	572	561	569	558	556	557	546	465	380	369	377	366	364	365	354	380	0.0022763	0.00214768	0.00226753	0.00215334	0.0022062	0.00223589	0.00229732	0.00217307	311	39	0.707929	0.667929	0.705202	0.669688	0.686129	0.695361	0.714466	0.675825	0.0887756	0.0837596	0.0884337	0.0839802	0.0860419	0.0871996	0.0895954	0.0847498
	553.1	192	553.1	636	541	524	531	530	526	504	510	444	349	332	339	338	334	312	318	345.75	0.0021735	0.00197248	0.00204016	0.00193629	0.00203742	0.00205161	0.00196373	0.00195208	311	39	0.675958	0.61344	0.634491	0.602186	0.633638	0.638051	0.610721	0.607097	0.0847664	0.0769266	0.0795664	0.0755153	0.0794594	0.0800128	0.0765856	0.0761312
	553.46	196	553.46	576	506	486	505	500	487	492	486	380	310	290	309	304	291	296	290	308.75	0.0018602	0.00175206	0.00178207	0.00176494	0.00183247	0.00178748	0.00186303	0.0017802	311	39	0.578523	0.544889	0.554224	0.548896	0.569899	0.555906	0.579402	0.553642	0.0725478	0.0683302	0.0695008	0.0688326	0.0714665	0.0697117	0.0726582	0.0694278
	553.81	195	553.81	550	473	464	477	474	462	456	455	355	278	269	282	279	267	261	260	281.375	0.00173782	0.0015712	0.00165302	0.00161072	0.00168178	0.00164006	0.00164274	0.00159604	343	37.3	0.596072	0.538921	0.566987	0.552477	0.576849	0.56254	0.563459	0.547442	0.0648207	0.0586057	0.0616578	0.0600799	0.0627303	0.0611742	0.0612742	0.0595324
	554.17	195	554.17	510	446	438	441	443	426	427	434	315	251	243	246	248	231	232	239	250.625	0.00154201	0.0014186	0.00149325	0.0014051	0.00149491	0.00141893	0.00146021	0.00146713	343	37.3	0.528909	0.48658	0.512186	0.481948	0.512755	0.486692	0.500853	0.503226	0.0575169	0.0529138	0.0556983	0.0524101	0.0557602	0.052926	0.0544659	0.054724
	554.52	199	554.52	482	426	402	419	409	409	403	408	283	227	203	220	210	210	204	209	220.75	0.00138536	0.00128296	0.00124745	0.00125659	0.00126585	0.00128993	0.00128398	0.00128297	343	37.3	0.475179	0.440054	0.427875	0.43101	0.434188	0.442447	0.440405	0.440059	0.0516739	0.0478543	0.0465299	0.0468708	0.0472163	0.0481145	0.0478924	0.0478549
	554.88	194	554.88	446	390	390	391	384	383	379	385	252	196	196	197	190	189	185	191	199.5	0.00123361	0.00110775	0.00120443	0.00112522	0.0011453	0.00116094	0.00116439	0.00117248	343	37.3	0.423127	0.379959	0.413121	0.38595	0.392836	0.398203	0.399387	0.40216	0.0460135	0.0413191	0.0449254	0.0419707	0.0427195	0.0433031	0.0434319	0.0437334
	555.23	192	555.23	415	364	373	367	371	367	361	353	223	172	181	175	179	175	169	161	179.375	0.00109164	0.000972108	0.00111226	0.00099956	0.00107899	0.00107495	0.00106369	0.000988318	343	37.3	0.374434	0.333433	0.381505	0.342849	0.370093	0.368706	0.364845	0.338993	0.0407183	0.0362596	0.0414872	0.0372836	0.0402463	0.0400955	0.0396756	0.0368643
	555.59	198	555.59	398	356	338	344	347	339	339	340	200	158	140	146	149	141	141	142	152.125	0.000979053	0.000892983	0.00086031	0.000833919	0.000898153	0.000866099	0.000887457	0.000871684	369	43.9	0.361271	0.329511	0.317454	0.307716	0.331418	0.31959	0.327472	0.321652	0.0429804	0.039202	0.0377676	0.036609	0.0394289	0.0380217	0.0389593	0.0382669
	555.94	193	555.94	364	338	332	325	330	322	323	323	171	145	139	132	137	129	130	130	139.125	0.00083709	0.00081951	0.000854165	0.000753954	0.000825819	0.000792388	0.000818222	0.000798021	369	43.9	0.308886	0.302399	0.315187	0.278209	0.304727	0.292391	0.301924	0.29447	0.0367483	0.0359765	0.0374978	0.0330986	0.0362534	0.0347858	0.03592	0.0350331
	556.3	196	556.3	360	326	319	320	316	317	308	310	164	130	123	124	120	121	112	114	126	0.000802824	0.000734733	0.000755844	0.00070826	0.000723345	0.000743248	0.00070493	0.000699803	369	43.9	0.296242	0.271117	0.278906	0.261348	0.266914	0.274258	0.260119	0.258227	0.035244	0.0322548	0.0331816	0.0310926	0.0317548	0.0326286	0.0309464	0.0307213
	556.65	196	556.65	342	311	302	313	307	305	297	296	146	115	106	117	111	109	101	100	113.125	0.000714709	0.000649956	0.000651378	0.000668277	0.000669094	0.000669537	0.000635696	0.000613862	369	43.9	0.263728	0.239834	0.240358	0.246594	0.246896	0.247059	0.234572	0.226515	0.0313757	0.0285331	0.0285955	0.0293374	0.0293732	0.0293927	0.027907	0.0269486
	557	195	557	330	294	296	300	296	292	291	291	135	99	101	105	101	97	96	96	103.75	0.000660861	0.000559528	0.000620652	0.000599736	0.000608815	0.000595827	0.000604226	0.000589308	369	43.9	0.243858	0.206466	0.229021	0.221303	0.224653	0.21986	0.222959	0.217455	0.0290118	0.0245633	0.0272466	0.0263284	0.026727	0.0261568	0.0265255	0.0258706
	557.36	199	557.36	318	296	285	286	282	284	282	286	119	97	86	87	83	85	83	87	90.875	0.000582537	0.000548224	0.000528476	0.000496924	0.000500313	0.000522116	0.000522404	0.00053406	369	43.9	0.214956	0.202295	0.195008	0.183365	0.184616	0.192661	0.192767	0.197068	0.0255734	0.024067	0.0232001	0.021815	0.0219638	0.0229209	0.0229335	0.0234452
	557.71	192	557.71	309	289	279	280	281	282	278	273	117	97	87	88	89	90	86	81	91.875	0.000572746	0.000548224	0.000534621	0.000502636	0.000536481	0.000552829	0.000541286	0.000497228	403	42.1	0.230817	0.220934	0.215452	0.202562	0.216202	0.22279	0.218138	0.200383	0.0241126	0.0230802	0.0225076	0.021161	0.0225858	0.0232741	0.0227881	0.0209333
	558.07	194	558.07	311	290	274	274	272	273	268	280	117	96	80	80	78	79	74	86	86.25	0.000572746	0.000542572	0.000491606	0.000456942	0.000470174	0.000485261	0.000465757	0.000527922	403	42.1	0.230817	0.218657	0.198117	0.184148	0.18948	0.19556	0.1877	0.212752	0.0241126	0.0228423	0.0206966	0.0192372	0.0197943	0.0204295	0.0196084	0.0222255
	558.42	193	558.42	290	279	276	273	271	264	266	262	97	86	83	80	78	71	73	69	79.625	0.000474841	0.000486054	0.000510041	0.000456942	0.000470174	0.000436121	0.000459463	0.000423565	403	42.1	0.191361	0.19588	0.205547	0.184148	0.18948	0.175757	0.185164	0.170697	0.0199908	0.0204629	0.0214727	0.0192372	0.0197943	0.0183607	0.0193434	0.0178321
	558.77	193	558.77	293	275	266	272	267	263	262	260	100	82	73	79	74	70	69	67	76.75	0.000489527	0.000463447	0.00044859	0.00045123	0.000446063	0.000429978	0.000434287	0.000411288	403	42.1	0.197279	0.186769	0.180782	0.181846	0.179763	0.173281	0.175018	0.165749	0.0206091	0.0195111	0.0188857	0.0189968	0.0187792	0.0181021	0.0182835	0.0173152
	559.13	193	559.13	289	272	265	260	262	254	260	259	96	79	72	67	69	61	67	66	72.125	0.000469946	0.000446492	0.000442445	0.000382689	0.000415923	0.000374695	0.000421699	0.000405149	403	42.1	0.189388	0.179936	0.178305	0.154224	0.167617	0.151002	0.169945	0.163275	0.0197847	0.0187973	0.0186269	0.0161112	0.0175104	0.0157747	0.0177535	0.0170568
	559.48	197	559.48	282	260	259	257	256	264	259	253	85	63	62	60	59	67	62	56	64.25	0.000416098	0.000356063	0.000380995	0.000342706	0.000355645	0.00041155	0.000390229	0.000343763	403	42.1	0.167687	0.143493	0.153541	0.138111	0.143325	0.165855	0.157262	0.138536	0.0175177	0.0149903	0.0160399	0.0144279	0.0149726	0.0173263	0.0164286	0.0144724
	559.84	194	559.84	269	266	255	257	253	253	248	250	75	72	61	63	59	59	54	56	62.375	0.000367145	0.000406929	0.000374849	0.000359842	0.000355645	0.00036241	0.000339877	0.000343763	421	45.8	0.154568	0.171317	0.157812	0.151493	0.149726	0.152575	0.143088	0.144724	0.0168152	0.0186374	0.0171681	0.0164807	0.0162885	0.0165984	0.0155664	0.0157443
	560.19	198	560.19	270	262	257	250	256	250	242	248	72	64	59	52	58	52	44	50	56.375	0.000352459	0.000361715	0.000362559	0.000297012	0.000349617	0.000319412	0.000276937	0.000306931	421	45.8	0.148385	0.152282	0.152637	0.125042	0.147189	0.134473	0.11659	0.129218	0.0161426	0.0165665	0.0166052	0.0136032	0.0160124	0.0146291	0.0126837	0.0140574
	560.54	194	560.54	267	255	247	247	249	246	252	244	73	61	53	53	55	52	58	50	56.875	0.000357354	0.000344759	0.000325689	0.000302724	0.000331533	0.000319412	0.000365053	0.000306931	421	45.8	0.150446	0.145144	0.137115	0.127447	0.139575	0.134473	0.153687	0.129218	0.0163668	0.01579	0.0149165	0.0138648	0.0151842	0.0146291	0.0167194	0.0140574
	560.9	197	560.9	273	252	246	254	250	245	244	242	76	55	49	57	53	48	47	45	53.75	0.00037204	0.000310849	0.000301109	0.000325571	0.000319477	0.000294842	0.000295819	0.000276238	421	45.8	0.156629	0.130867	0.126767	0.137065	0.1345	0.124129	0.12454	0.116296	0.0170394	0.0142369	0.0137908	0.0149112	0.0146321	0.0135038	0.0135485	0.0126517
	561.25	194	561.25	264	248	244	243	242	245	244	245	70	54	50	49	48	51	50	51	52.875	0.000342669	0.000305197	0.000307254	0.000279877	0.000289338	0.00031327	0.000314701	0.00031307	421	45.8	0.144263	0.128488	0.129354	0.117828	0.121811	0.131887	0.132489	0.131802	0.0156942	0.013978	0.0140722	0.0128184	0.0132517	0.0143478	0.0144133	0.0143386
	561.61	192	561.61	263	250	241	247	244	238	239	243	71	58	49	55	52	46	47	51	53.625	0.000347564	0.000327804	0.000301109	0.000314147	0.000313449	0.000282557	0.000295819	0.00031307	435	45.1	0.15119	0.142595	0.130982	0.136654	0.13635	0.122912	0.128681	0.136185	0.0156751	0.014784	0.01358	0.0141681	0.0141366	0.0127433	0.0133414	0.0141194
	561.96	196	561.96	259	246	246	245	240	239	241	244	63	50	50	49	44	43	45	48	49	0.000308402	0.00028259	0.000307254	0.000279877	0.000265226	0.000264129	0.000283231	0.000294654	435	45.1	0.134155	0.122926	0.133655	0.121746	0.115373	0.114896	0.123205	0.128174	0.0139089	0.0127448	0.0138571	0.0126224	0.0119617	0.0119122	0.0127737	0.0132889
	562.31	192	562.31	262	245	242	243	244	241	237	241	70	53	50	51	52	49	45	49	52.375	0.000342669	0.000299545	0.000307254	0.0002913	0.000313449	0.000300985	0.000283231	0.000300792	435	45.1	0.149061	0.130302	0.133655	0.126716	0.13635	0.130928	0.123205	0.130845	0.0154544	0.0135095	0.0138571	0.0131376	0.0141366	0.0135744	0.0127737	0.0135657
	562.67	196	562.67	260	242	241	243	242	236	237	239	64	46	45	47	46	40	41	43	46.5	0.000313297	0.000259982	0.000276528	0.000268453	0.000277282	0.000245702	0.000258055	0.000263961	435	45.1	0.136284	0.113092	0.12029	0.116777	0.120618	0.10688	0.112254	0.114823	0.0141297	0.0117252	0.0124714	0.0121072	0.0125054	0.0110811	0.0116383	0.0119046
	563.02	192	563.02	263	243	237	245	241	242	237	240	71	51	45	53	49	50	45	48	51.5	0.000347564	0.000288241	0.000276528	0.000302724	0.000295366	0.000307127	0.000283231	0.000294654	435	45.1	0.15119	0.125385	0.12029	0.131685	0.128484	0.1336	0.123205	0.128174	0.0156751	0.0129997	0.0124714	0.0136528	0.013321	0.0138514	0.0127737	0.0132889
	563.37	196	563.37	256	239	241	244	237	239	232	241	60	43	45	48	41	43	36	45	45.125	0.000293716	0.000243027	0.000276528	0.000274165	0.000247143	0.000264129	0.000226585	0.000276238	435	45.1	0.127766	0.105717	0.12029	0.119262	0.107507	0.114896	0.0985643	0.120164	0.0132466	0.0109605	0.0124714	0.0123648	0.0111461	0.0119122	0.010219	0.0124583
	563.73	194	563.73	253	246	237	239	234	233	236	241	59	52	43	45	40	39	42	47	45.875	0.000288821	0.000293893	0.000264238	0.00025703	0.000241115	0.000239559	0.000264349	0.000288515	468	49.9	0.135168	0.137542	0.123663	0.12029	0.112842	0.112114	0.123715	0.135025	0.0144122	0.0146653	0.0131855	0.0128258	0.0120316	0.011954	0.013191	0.0143969
	564.08	195	564.08	254	236	242	238	238	228	241	232	59	41	47	43	43	33	46	37	43.625	0.000288821	0.000231724	0.000288818	0.000245606	0.000259199	0.000202704	0.000289525	0.000227129	468	49.9	0.135168	0.108447	0.135167	0.114944	0.121305	0.0948654	0.135498	0.106296	0.0144122	0.011563	0.014412	0.0122558	0.012934	0.0101149	0.0144473	0.0113337
	564.43	194	564.43	251	240	237	236	235	232	232	227	57	46	43	42	41	38	38	33	42.25	0.00027903	0.000259982	0.000264238	0.000239894	0.000247143	0.000233417	0.000239173	0.000202575	468	49.9	0.130586	0.121672	0.123663	0.112271	0.115663	0.109239	0.111933	0.0948049	0.0139236	0.0129731	0.0131855	0.0119707	0.0123324	0.0116475	0.0119347	0.0101085
	564.79	197	564.79	248	236	236	234	235	234	230	232	51	39	39	37	38	37	33	35	38.625	0.000249659	0.00022042	0.000239658	0.000211336	0.000229059	0.000227274	0.000207703	0.000214852	468	49.9	0.11684	0.103157	0.11216	0.0989051	0.1072	0.106364	0.0972048	0.100551	0.012458	0.010999	0.0119589	0.0105456	0.0114301	0.011341	0.0103644	0.0107211
	565.14	193	565.14	250	239	235	231	230	229	226	232	57	46	42	38	37	36	33	39	41	0.00027903	0.000259982	0.000258093	0.000217047	0.000223031	0.000221132	0.000207703	0.000239406	468	49.9	0.130586	0.121672	0.120788	0.101578	0.104379	0.10349	0.0972048	0.112042	0.0139236	0.0129731	0.0128788	0.0108307	0.0111293	0.0110345	0.0103644	0.0119464
	565.49	192	565.49	246	234	228	236	231	230	226	227	54	42	36	44	39	38	34	35	40.25	0.000264344	0.000237375	0.000221223	0.000251318	0.000235087	0.000233417	0.000213997	0.000214852	468	49.9	0.123713	0.111092	0.103532	0.117617	0.110021	0.109239	0.10015	0.100551	0.0131908	0.011845	0.011039	0.0125408	0.0117308	0.0116475	0.0106784	0.0107211
	565.85	191	565.85	250	233	226	234	233	229	225	230	59	42	35	43	42	38	34	39	41.5	0.000288821	0.000237375	0.000215078	0.000245606	0.000253171	0.000233417	0.000213997	0.000239406	504	55.6	0.145566	0.119637	0.108399	0.123786	0.127598	0.117642	0.107854	0.120661	0.0160584	0.0131981	0.0119583	0.0136557	0.0140763	0.012978	0.0118982	0.013311
	566.2	198	566.2	247	232	231	233	229	229	226	231	49	34	33	35	31	31	28	33	34.25	0.000239868	0.000192161	0.000202787	0.000199912	0.000186864	0.000190419	0.000176233	0.000202575	504	55.6	0.120893	0.0968491	0.102205	0.100756	0.0941795	0.0959711	0.0888212	0.102098	0.0133367	0.0106841	0.011275	0.0111151	0.0103896	0.0105873	0.00979853	0.0112631
	566.55	195	566.55	238	233	227	230	226	229	225	225	43	38	32	35	31	34	30	30	34.125	0.000210496	0.000214768	0.000196642	0.000199912	0.000186864	0.000208846	0.000188821	0.000184159	504	55.6	0.10609	0.108243	0.0991077	0.100756	0.0941795	0.105259	0.0951656	0.092816	0.0117036	0.0119411	0.0109333	0.0111151	0.0103896	0.0116119	0.0104984	0.0102392
	566.91	191	566.91	241	227	227	225	225	224	224	226	50	36	36	34	34	33	33	35	36.375	0.000244763	0.000203465	0.000221223	0.0001942	0.000204948	0.000202704	0.000207703	0.000214852	504	55.6	0.123361	0.102546	0.111496	0.0978769	0.103294	0.102163	0.104682	0.108285	0.0136088	0.0113126	0.0123	0.0107975	0.0113951	0.0112703	0.0115483	0.0119458
	567.26	193	567.26	239	229	228	226	228	226	221	226	46	36	35	33	35	33	28	33	34.875	0.000225182	0.000203465	0.000215078	0.000188488	0.000210976	0.000202704	0.000176233	0.000202575	504	55.6	0.113492	0.102546	0.108399	0.0949982	0.106332	0.102163	0.0888212	0.102098	0.0125201	0.0113126	0.0119583	0.01048	0.0117302	0.0112703	0.00979853	0.0112631
	567.61	196	567.61	238	231	224	225	229	223	226	224	42	35	28	29	33	27	30	28	31.5	0.000205601	0.000197813	0.000172062	0.000165641	0.00019892	0.000165849	0.000188821	0.000171881	523	54.6	0.107529	0.103456	0.0899884	0.0866305	0.104035	0.0867389	0.0987532	0.089894	0.0112258	0.0108006	0.00939459	0.00904402	0.010861	0.00905534	0.0103096	0.00938473
	567.97	191	567.97	244	229	222	233	226	229	228	226	53	38	31	42	35	38	37	35	38.625	0.000259449	0.000214768	0.000190497	0.000239894	0.000210976	0.000233417	0.000232879	0.000214852	523	54.6	0.135692	0.112324	0.0996301	0.125465	0.11034	0.122077	0.121796	0.112367	0.0141659	0.0117263	0.0104012	0.0130982	0.0115193	0.0127446	0.0127152	0.0117309
	568.32	200	568.32	239	225	227	228	230	223	223	227	39	25	27	28	30	23	23	27	27.75	0.000190915	0.000141295	0.000165917	0.00015993	0.000180836	0.000141279	0.000144762	0.000165743	523	54.6	0.0998487	0.0738972	0.0867746	0.0836432	0.0945773	0.0738887	0.0757108	0.0866835	0.010424	0.0077147	0.00905907	0.00873216	0.00987366	0.00771381	0.00790403	0.00904956
	568.67	198	568.67	238	229	228	228	227	223	221	223	40	31	30	30	29	25	23	25	29.125	0.000195811	0.000175206	0.000184352	0.000171353	0.000174808	0.000153564	0.000144762	0.000153466	523	54.6	0.102409	0.0916325	0.0964162	0.0896177	0.0914247	0.0803138	0.0757108	0.0802625	0.0106913	0.00956622	0.0100656	0.00935588	0.00954453	0.00838457	0.00790403	0.00837922
	569.02	196	569.02	241	231	226	228	230	220	226	225	45	35	30	32	34	24	30	29	32.375	0.000220287	0.000197813	0.000184352	0.000182777	0.000204948	0.000147421	0.000188821	0.00017802	523	54.6	0.11521	0.103456	0.0964162	0.0955922	0.107188	0.0771012	0.0987532	0.0931045	0.0120277	0.0108006	0.0100656	0.00997961	0.0111901	0.00804919	0.0103096	0.00971989
	569.38	194	569.38	241	228	230	225	227	229	221	231	47	34	36	31	33	35	27	37	35	0.000230077	0.000192161	0.000221223	0.000177065	0.00019892	0.000214989	0.000169939	0.000227129	523	54.6	0.120331	0.1005	0.115699	0.092605	0.104035	0.112439	0.0888778	0.118788	0.0125622	0.010492	0.0120788	0.00966775	0.010861	0.0117384	0.00927864	0.0124012
	569.73	199	569.73	240	228	224	224	229	225	227	225	41	29	25	25	30	26	28	26	28.75	0.000200706	0.000163902	0.000153627	0.000142794	0.000180836	0.000159706	0.000176233	0.000159604	560	61.3	0.112395	0.0917851	0.086031	0.0799648	0.101268	0.0894354	0.0986902	0.0893783	0.0123033	0.0100472	0.00941732	0.00875329	0.0110853	0.00978999	0.0108031	0.00978374
	570.08	194	570.08	241	228	229	225	225	224	226	223	47	34	35	31	31	30	32	29	33.625	0.000230077	0.000192161	0.000215078	0.000177065	0.000186864	0.000184276	0.000201409	0.00017802	560	61.3	0.128843	0.10761	0.120443	0.0991564	0.104644	0.103195	0.112789	0.0996912	0.0141038	0.0117795	0.0131843	0.0108541	0.0114548	0.0112961	0.0123463	0.0109126
	570.44	196	570.44	237	229	222	224	221	220	219	225	41	33	26	28	25	24	23	29	28.625	0.000200706	0.000186509	0.000159772	0.00015993	0.000150697	0.000147421	0.000144762	0.00017802	560	61.3	0.112395	0.104445	0.0894723	0.0895606	0.0843902	0.0825558	0.081067	0.0996912	0.0123033	0.011433	0.00979402	0.00980369	0.00923772	0.00903691	0.00887394	0.0109126
	570.79	197	570.79	241	221	222	224	216	221	215	224	44	24	25	27	19	24	18	27	26	0.000215392	0.000135643	0.000153627	0.000154218	0.00011453	0.000147421	0.000113292	0.000165743	560	61.3	0.120619	0.0759601	0.086031	0.086362	0.0641366	0.0825558	0.0634437	0.092816	0.0132035	0.00831492	0.00941732	0.00945355	0.00702066	0.00903691	0.00694482	0.01016
	571.14	197	571.14	233	226	224	220	218	221	220	216	36	29	27	23	21	24	23	19	25.25	0.00017623	0.000163902	0.000165917	0.000131371	0.000126585	0.000147421	0.000144762	0.000116634	560	61.3	0.0986886	0.0917851	0.0929135	0.0735676	0.0708878	0.0825558	0.081067	0.0653149	0.0108029	0.0100472	0.0101707	0.00805303	0.00775968	0.00903691	0.00887394	0.00714965
	571.49	197	571.49	233	221	218	223	219	218	216	220	36	24	21	26	22	21	19	23	24	0.00017623	0.000135643	0.000129047	0.000148506	0.000132613	0.000128993	0.000119586	0.000141188	560	61.3	0.0986886	0.0759601	0.0722661	0.0831634	0.0742634	0.0722363	0.0669684	0.0790655	0.0108029	0.00831492	0.00791055	0.00910342	0.00812919	0.0079073	0.00733064	0.00865484
	571.85	194	571.85	235	222	221	222	227	218	216	225	41	28	27	28	33	24	22	31	29.25	0.000200706	0.00015825	0.000165917	0.00015993	0.00019892	0.000147421	0.000138468	0.000190297	595	59.5	0.11942	0.0941589	0.0987206	0.0951581	0.118357	0.0877155	0.0823887	0.113227	0.011942	0.00941589	0.00987206	0.00951581	0.0118357	0.00877155	0.00823887	0.0113227
	572.2	194	572.2	231	222	219	222	220	224	220	215	37	28	25	28	26	30	26	21	27.625	0.000181125	0.00015825	0.000153627	0.00015993	0.000156725	0.000184276	0.000163644	0.000128911	595	59.5	0.107769	0.0941589	0.091408	0.0951581	0.0932512	0.109644	0.0973685	0.0767021	0.0107769	0.00941589	0.0091408	0.00951581	0.00932512	0.0109644	0.00973685	0.00767021
	572.55	194	572.55	233	221	217	219	219	215	216	216	39	27	23	25	25	21	22	22	25.5	0.000190915	0.000152598	0.000141337	0.000142794	0.000150697	0.000128993	0.000138468	0.00013505	595	59.5	0.113595	0.0907961	0.0840953	0.0849626	0.0896646	0.0767511	0.0823887	0.0803546	0.0113595	0.00907961	0.00840953	0.00849626	0.00896646	0.00767511	0.00823887	0.00803546
	572.9	198	572.9	233	216	219	225	220	216	213	211	35	18	21	27	22	18	15	13	21.125	0.000171334	0.000101732	0.000129047	0.000154218	0.000132613	0.000110566	9.44103e-05	7.98021e-05	595	59.5	0.101944	0.0605307	0.0767827	0.0917596	0.0789049	0.0657866	0.0561741	0.0474822	0.0101944	0.00605307	0.00767827	0.00917596	0.00789049	0.00657866	0.00561741	0.00474822
	573.26	196	573.26	234	220	221	221	224	214	215	215	38	24	25	25	28	18	19	19	24.5	0.00018602	0.000135643	0.000153627	0.000142794	0.00016878	0.000110566	0.000119586	0.000116634	595	59.5	0.110682	0.0807076	0.091408	0.0849626	0.100424	0.0657866	0.0711539	0.0693971	0.0110682	0.00807076	0.0091408	0.00849626	0.0100424	0.00657866	0.00711539	0.00693971
	573.61	193	573.61	237	218	220	221	220	220	214	220	44	25	27	28	27	27	21	27	28.25	0.000215392	0.000141295	0.000165917	0.00015993	0.000162753	0.000165849	0.000132174	0.000165743	640	65.8	0.137851	0.0904287	0.106187	0.102355	0.104162	0.106143	0.0845916	0.106075	0.0141728	0.0092972	0.0109173	0.0105234	0.0107091	0.0109128	0.00869708	0.0109059
	573.96	194	573.96	236	222	218	218	218	218	219	222	42	28	24	24	24	24	25	28	27.375	0.000205601	0.00015825	0.000147482	0.000137083	0.000144669	0.000147421	0.00015735	0.000171881	640	65.8	0.131585	0.10128	0.0943883	0.0877328	0.0925881	0.0943495	0.100704	0.110004	0.0135286	0.0104129	0.0097043	0.00902003	0.00951922	0.00970031	0.0103537	0.0113098
	574.31	194	574.31	236	224	220	221	223	219	213	221	42	30	26	27	29	25	19	27	28.125	0.000205601	0.000169554	0.000159772	0.000154218	0.000174808	0.000153564	0.000119586	0.000165743	640	65.8	0.131585	0.108514	0.102254	0.0986994	0.111877	0.0982807	0.0765353	0.106075	0.0135286	0.0111566	0.010513	0.0101475	0.0115024	0.0101045	0.00786878	0.0109059
	574.67	194	574.67	232	221	223	231	223	217	219	217	38	27	29	37	29	23	25	23	28.875	0.00018602	0.000152598	0.000178207	0.000211336	0.000174808	0.000141279	0.00015735	0.000141188	640	65.8	0.119053	0.097663	0.114053	0.135255	0.111877	0.0904182	0.100704	0.0903605	0.0122401	0.010041	0.011726	0.0139059	0.0115024	0.00929613	0.0103537	0.00929019
	575.02	193	575.02	232	227	225	224	222	224	218	220	39	34	32	31	29	31	25	27	31	0.000190915	0.000192161	0.000196642	0.000177065	0.000174808	0.000190419	0.00015735	0.000165743	640	65.8	0.122186	0.122983	0.125851	0.113322	0.111877	0.121868	0.100704	0.106075	0.0125622	0.0126442	0.0129391	0.0116509	0.0115024	0.0125296	0.0103537	0.0109059
	575.37	198	575.37	237	221	227	224	225	219	221	220	39	23	29	26	27	21	23	22	26.25	0.000190915	0.000129991	0.000178207	0.000148506	0.000162753	0.000128993	0.000144762	0.00013505	640	65.8	0.122186	0.0831944	0.114053	0.0950439	0.104162	0.0825558	0.092648	0.0864318	0.0125622	0.00855342	0.011726	0.0097717	0.0107091	0.00848777	0.00952537	0.00888627
	575.72	198	575.72	243	232	231	231	227	223	224	227	45	34	33	33	29	25	26	29	31.75	0.000220287	0.000192161	0.000202787	0.000188488	0.000174808	0.000153564	0.000163644	0.00017802	679	69.5	0.149575	0.130477	0.137693	0.127984	0.118695	0.10427	0.111115	0.120876	0.0153099	0.0133552	0.0140937	0.0131	0.0121492	0.0106727	0.0113733	0.0123724
	576.08	195	576.08	249	230	228	233	225	231	226	229	54	35	33	38	30	36	31	34	36.375	0.000264344	0.000197813	0.000202787	0.000217047	0.000180836	0.000221132	0.000195115	0.000208713	679	69.5	0.17949	0.134315	0.137693	0.147375	0.122788	0.150148	0.132483	0.141716	0.0183719	0.013748	0.0140937	0.0150848	0.0125681	0.0153686	0.0135605	0.0145056
	576.43	196	576.43	246	241	232	238	234	228	237	235	50	45	36	42	38	32	41	39	40.375	0.000244763	0.000254331	0.000221223	0.000239894	0.000229059	0.000196561	0.000258055	0.000239406	679	69.5	0.166194	0.172691	0.15021	0.162888	0.155531	0.133465	0.175219	0.162557	0.017011	0.017676	0.015375	0.0166727	0.0159196	0.013661	0.0179348	0.0166387
	576.78	196	576.78	288	278	273	282	265	265	263	273	92	82	77	86	69	69	67	77	77.375	0.000450364	0.000463447	0.000473171	0.000491212	0.000415923	0.000423836	0.000421699	0.000472674	679	69.5	0.305797	0.314681	0.321283	0.333533	0.282412	0.287784	0.286334	0.320946	0.0313003	0.0322096	0.0328854	0.0341393	0.0289067	0.0294566	0.0293081	0.0328508
	577.13	198	577.13	372	379	362	404	366	360	361	386	174	181	164	206	168	162	163	188	175.75	0.000851776	0.00102297	0.00100779	0.00117663	0.00101268	0.000995092	0.00102593	0.00115406	679	69.5	0.578356	0.6946	0.684291	0.798928	0.687612	0.675668	0.696603	0.783607	0.0591984	0.0710967	0.0700415	0.0817754	0.0703814	0.0691589	0.0713018	0.0802072
	577.48	194	577.48	440	449	425	476	423	423	425	466	246	255	231	282	229	229	231	272	246.875	0.00120424	0.00144121	0.00141951	0.00161072	0.00138038	0.00140664	0.00145392	0.00166971	679	69.5	0.817676	0.97858	0.963849	1.09368	0.93728	0.95511	0.987211	1.13373	0.0836944	0.100164	0.0986561	0.111945	0.0959366	0.0977617	0.101047	0.116045
	577.84	196	577.84	478	462	452	484	445	444	432	472	282	266	256	288	249	248	236	276	262.625	0.00138046	0.00150338	0.00157314	0.00164499	0.00150094	0.00152335	0.00148539	0.00169426	735	73.1	1.01464	1.10498	1.15626	1.20907	1.10319	1.11966	1.09176	1.24528	0.100912	0.109897	0.114996	0.120249	0.109719	0.111357	0.108582	0.12385
	578.19	194	578.19	440	371	389	379	375	368	367	375	246	177	195	185	181	174	173	181	189	0.00120424	0.00100037	0.00119829	0.00105668	0.00109104	0.0010688	0.00108887	0.00111109	735	73.1	0.885113	0.73527	0.880743	0.776658	0.801918	0.78557	0.800316	0.816652	0.0880296	0.0731269	0.0875949	0.0772432	0.0797554	0.0781295	0.079596	0.0812207
	578.54	202	578.54	409	333	353	333	328	329	327	336	207	131	151	131	126	127	125	134	141.5	0.00101332	0.000740385	0.000927906	0.000748242	0.000759512	0.000780103	0.000786752	0.000822575	735	73.1	0.74479	0.544183	0.682011	0.549958	0.558241	0.573376	0.578263	0.604593	0.0740737	0.0541221	0.0678299	0.0546965	0.0555203	0.0570255	0.0575116	0.0601303
	578.89	197	578.89	390	335	332	336	328	332	322	332	193	138	135	139	131	135	125	135	141.375	0.000944786	0.000779947	0.000829585	0.000793936	0.000789651	0.000829243	0.000786752	0.000828714	735	73.1	0.694418	0.573261	0.609745	0.583543	0.580394	0.609494	0.578263	0.609105	0.0690639	0.0570142	0.0606427	0.0580367	0.0577235	0.0606177	0.0575116	0.060579
	579.24	194	579.24	421	405	392	427	392	397	393	410	227	211	198	233	198	203	199	216	210.625	0.00111123	0.00119253	0.00121672	0.00133084	0.00119352	0.00124694	0.00125251	0.00132594	735	73.1	0.816751	0.876508	0.894292	0.97817	0.877236	0.916498	0.920595	0.974568	0.0812306	0.0871738	0.0889426	0.0972846	0.0872462	0.0911511	0.0915585	0.0969264
	579.59	194	579.59	454	456	440	473	437	437	422	462	260	262	246	279	243	243	228	268	253.625	0.00127277	0.00148077	0.00151169	0.00159358	0.00146477	0.00149264	0.00143504	0.00164515	789	76.7	1.00421	1.16833	1.19272	1.25734	1.15571	1.17769	1.13224	1.29802	0.0976214	0.113575	0.115946	0.122228	0.112348	0.114485	0.110067	0.126183
	579.95	196	579.95	478	449	461	478	438	446	435	469	282	253	265	282	242	250	239	273	260.75	0.00138046	0.0014299	0.00162844	0.00161072	0.00145875	0.00153564	0.00150427	0.00167584	789	76.7	1.08919	1.12819	1.28484	1.27086	1.15095	1.21162	1.18687	1.32224	0.105882	0.109674	0.124902	0.123542	0.111886	0.117783	0.115378	0.128537
	580.3	192	580.3	476	424	427	431	414	416	407	422	284	232	235	239	222	224	215	230	235.125	0.00139026	0.00131122	0.00144409	0.00136511	0.00133819	0.00137593	0.00135321	0.00141188	789	76.7	1.09691	1.03455	1.13939	1.07707	1.05583	1.08561	1.06769	1.11398	0.106633	0.10057	0.110762	0.104704	0.102639	0.105534	0.103792	0.108291
	580.65	194	580.65	508	452	425	442	436	424	417	442	314	258	231	248	242	230	223	248	249.25	0.00153711	0.00145816	0.00141951	0.00141652	0.00145875	0.00141279	0.00140357	0.00152238	789	76.7	1.21278	1.15049	1.11999	1.11763	1.15095	1.11469	1.10741	1.20116	0.117897	0.111841	0.108877	0.108647	0.111886	0.108361	0.107654	0.116766
	581	195	581	501	448	444	466	453	445	438	442	306	253	249	271	258	250	243	247	259.625	0.00149795	0.0014299	0.00153012	0.00154789	0.00155519	0.00153564	0.00152945	0.00151624	789	76.7	1.18188	1.12819	1.20727	1.22129	1.22705	1.21162	1.20673	1.19631	0.114893	0.109674	0.11736	0.118723	0.119283	0.117783	0.117309	0.116296
	581.35	196	581.35	476	452	430	436	436	429	435	440	280	256	234	240	240	233	239	244	245.75	0.00137067	0.00144686	0.00143795	0.00137083	0.00144669	0.00143121	0.00150427	0.00149782	789	76.7	1.08146	1.14157	1.13454	1.08158	1.14144	1.12923	1.18687	1.18178	0.105131	0.110974	0.110291	0.105142	0.110961	0.109774	0.115378	0.114883
	581.7	189	581.7	466	410	410	421	405	404	407	407	277	221	221	232	216	215	218	218	227.25	0.00135599	0.00124905	0.00135806	0.00132513	0.00130202	0.00132065	0.0013721	0.00133822	844	80.7	1.14445	1.0542	1.1462	1.11841	1.09891	1.11463	1.15805	1.12946	0.109428	0.100798	0.109596	0.106938	0.105073	0.106576	0.110728	0.107994
	582.06	198	582.06	463	424	399	411	397	400	397	397	265	226	201	213	199	202	199	199	213	0.00129725	0.00127731	0.00123516	0.00121661	0.00119955	0.00124079	0.00125251	0.00122159	844	80.7	1.09488	1.07805	1.04247	1.02682	1.01242	1.04723	1.05712	1.03102	0.104688	0.103079	0.0996774	0.0981802	0.0968034	0.100132	0.101078	0.098582
	582.41	196	582.41	476	436	408	431	430	422	404	417	280	240	212	235	234	226	208	221	232	0.00137067	0.00135643	0.00130276	0.00134227	0.00141052	0.00138821	0.00130916	0.00135664	844	80.7	1.15685	1.14483	1.09953	1.13287	1.19048	1.17165	1.10493	1.145	0.110613	0.109464	0.105132	0.108321	0.113829	0.112029	0.105649	0.10948
	582.76	197	582.76	495	467	438	454	449	440	446	444	298	270	241	257	252	243	249	247	257.125	0.00145879	0.00152598	0.00148096	0.00146793	0.00151902	0.00149264	0.00156721	0.00151624	844	80.7	1.23122	1.28793	1.24993	1.23893	1.28206	1.25979	1.32273	1.27971	0.117724	0.123147	0.119514	0.118462	0.122585	0.120456	0.126474	0.122361
	583.11	198	583.11	529	499	473	503	472	473	473	479	331	301	275	305	274	275	275	281	289.625	0.00162033	0.00170119	0.0016899	0.00174209	0.00165164	0.0016892	0.00173086	0.00172495	844	80.7	1.36756	1.4358	1.42627	1.47032	1.39398	1.42568	1.46084	1.45586	0.130761	0.137286	0.136375	0.140587	0.133287	0.136318	0.13968	0.139204
	583.46	193	583.46	557	536	493	522	516	500	502	506	364	343	300	329	323	307	309	313	323.5	0.00178188	0.00193857	0.00184352	0.00187917	0.001947	0.00188576	0.00194485	0.00192139	844	80.7	1.5039	1.63615	1.55593	1.58602	1.64327	1.59158	1.64145	1.62165	0.143797	0.156442	0.148772	0.151649	0.157123	0.152181	0.15695	0.155056
	583.81	192	583.81	593	553	522	551	530	538	530	529	401	361	330	359	338	346	338	337	351.25	0.001963	0.0020403	0.00202787	0.00205053	0.00203742	0.00212532	0.00212738	0.00206872	908	84.2	1.78241	1.85259	1.84131	1.86188	1.84998	1.92979	1.93166	1.87839	0.165285	0.171793	0.170747	0.172654	0.171551	0.178952	0.179125	0.174186
	584.16	196	584.16	621	572	535	568	544	547	532	550	425	376	339	372	348	351	336	354	362.625	0.00208049	0.00212507	0.00208318	0.00212478	0.0020977	0.00215603	0.00211479	0.00217307	908	84.2	1.88908	1.92957	1.89153	1.9293	1.90471	1.95768	1.92023	1.97315	0.175177	0.178931	0.175404	0.178906	0.176626	0.181538	0.178065	0.182973
	584.51	194	584.51	633	563	538	557	536	551	539	546	439	369	344	363	342	357	345	352	363.875	0.00214902	0.00208551	0.00211391	0.00207337	0.00206153	0.00219289	0.00217144	0.0021608	908	84.2	1.95131	1.89364	1.91943	1.88262	1.87187	1.99114	1.97166	1.962	0.180948	0.1756	0.177991	0.174578	0.173581	0.184641	0.182835	0.181939
	584.87	198	584.87	622	554	534	547	539	522	541	539	424	356	336	349	341	324	343	341	351.75	0.00207559	0.00201204	0.00206474	0.00199341	0.0020555	0.00199018	0.00215885	0.00209327	908	84.2	1.88464	1.82693	1.87479	1.81002	1.8664	1.80709	1.96023	1.90069	0.174765	0.169414	0.173851	0.167845	0.173073	0.167574	0.181775	0.176253
	585.22	197	585.22	625	541	519	545	519	530	518	519	428	344	322	348	322	333	321	322	342.5	0.00209517	0.00194422	0.00197871	0.0019877	0.00194098	0.00204547	0.00202038	0.00197664	908	84.2	1.90242	1.76535	1.79667	1.80483	1.76241	1.85728	1.83451	1.79479	0.176414	0.163703	0.166608	0.167364	0.16343	0.172228	0.170116	0.166433
	585.57	195	585.57	604	539	506	519	509	510	505	512	409	344	311	324	314	315	310	317	330.5	0.00200216	0.00194422	0.00191112	0.00185061	0.00189275	0.0019349	0.00195115	0.00194594	967	93	1.93609	1.88006	1.84805	1.78954	1.83029	1.87105	1.88676	1.88173	0.186201	0.180812	0.177734	0.172107	0.176026	0.179946	0.181457	0.180973
	585.92	193	585.92	588	519	505	511	502	499	488	493	395	326	312	318	309	306	295	300	320.125	0.00193363	0.00184248	0.00191726	0.00181634	0.00186261	0.00187962	0.00185674	0.00184159	967	93	1.86982	1.78168	1.85399	1.7564	1.80115	1.81759	1.79546	1.78081	0.179828	0.171351	0.178305	0.16892	0.173223	0.174805	0.172676	0.171268
	586.27	194	586.27	580	497	481	496	481	479	477	484	386	303	287	302	287	285	283	290	302.875	0.00188957	0.00171249	0.00176364	0.00172496	0.00173	0.00175063	0.00178121	0.0017802	967	93	1.82722	1.65598	1.70544	1.66803	1.67291	1.69285	1.72243	1.72145	0.17573	0.159262	0.164018	0.160421	0.16089	0.162808	0.165652	0.165559
	586.62	196	586.62	554	495	488	491	470	476	466	466	358	299	292	295	274	280	270	270	292.25	0.00175251	0.00168989	0.00179436	0.00168497	0.00165164	0.00171991	0.00169939	0.00165743	967	93	1.69467	1.63412	1.73515	1.62937	1.59713	1.66316	1.64331	1.60273	0.162983	0.157159	0.166876	0.156702	0.153602	0.159952	0.158043	0.154141
	586.97	190	586.97	557	505	485	503	484	486	478	480	367	315	295	313	294	296	288	290	307.25	0.00179656	0.00178031	0.0018128	0.00178778	0.00177219	0.00181819	0.00181268	0.0017802	967	93	1.73728	1.72156	1.75297	1.72879	1.71371	1.75819	1.75286	1.72145	0.16708	0.165569	0.16859	0.166264	0.164814	0.169092	0.168579	0.165559
	587.32	197	587.32	623	586	539	591	564	560	551	568	426	389	342	394	367	363	354	371	375.75	0.00208538	0.00219855	0.00210161	0.00225044	0.00221223	0.00222974	0.00222808	0.00227743	967	93	2.01657	2.126	2.03226	2.17617	2.13923	2.15616	2.15456	2.20227	0.193941	0.204465	0.19545	0.209291	0.205737	0.207366	0.207212	0.211801
	587.67	193	587.67	708	704	637	687	658	645	632	653	515	511	444	494	465	452	439	460	472.5	0.00252106	0.00288807	0.00272841	0.00282162	0.00280296	0.00277643	0.00276307	0.00282377	1052	95.1	2.65216	3.03825	2.87029	2.96834	2.94871	2.9208	2.90675	2.9706	0.239753	0.274655	0.259472	0.268336	0.266562	0.264038	0.262768	0.26854
	588.02	202	588.02	773	730	678	726	711	700	683	701	571	528	476	524	509	498	481	499	510.75	0.0027952	0.00298415	0.00292505	0.00299297	0.00306819	0.00305899	0.00302742	0.00306317	1052	95.1	2.94055	3.13932	3.07716	3.1486	3.22773	3.21805	3.18485	3.22246	0.265823	0.283792	0.278173	0.284631	0.291785	0.29091	0.287908	0.291308
	588.38	195	588.38	757	685	641	668	664	655	653	641	562	490	446	473	469	460	458	446	475.5	0.00275114	0.00276938	0.0027407	0.00270167	0.00282707	0.00282557	0.00288266	0.00273783	1052	95.1	2.8942	2.91339	2.88322	2.84216	2.97408	2.9725	3.03256	2.88019	0.261633	0.263368	0.260641	0.256929	0.268855	0.268712	0.274141	0.260367
	588.73	198	588.73	694	586	568	566	574	565	555	552	496	388	370	368	376	367	357	354	384.5	0.00242805	0.0021929	0.00227368	0.00210193	0.00226648	0.00225431	0.00224696	0.00217307	1052	95.1	2.55431	2.30693	2.39191	2.21123	2.38434	2.37154	2.36381	2.28607	0.230908	0.208544	0.216227	0.199894	0.215542	0.214385	0.213686	0.206659
	589.08	196	589.08	626	497	503	495	503	498	494	478	430	301	307	299	307	302	298	282	315.75	0.00210496	0.00170119	0.00188654	0.00170782	0.00185056	0.00185505	0.00187562	0.00173109	1052	95.1	2.21442	1.78965	1.98464	1.79663	1.94679	1.95151	1.97315	1.82111	0.200182	0.161783	0.17941	0.162414	0.175988	0.176415	0.178371	0.164627
	589.43	199	589.43	548	442	438	439	436	438	431	428	349	243	239	240	237	239	232	229	251	0.00170845	0.00137339	0.00146867	0.00137083	0.00142861	0.00146807	0.00146021	0.00140574	1052	95.1	1.79729	1.4448	1.54504	1.44211	1.50289	1.54441	1.53614	1.47884	0.162473	0.130609	0.139671	0.130365	0.13586	0.139613	0.138866	0.133686
	589.78	196	589.78	481	410	408	401	404	398	398	401	285	214	212	205	208	202	202	205	216.625	0.00139515	0.00120948	0.00130276	0.00117091	0.0012538	0.00124079	0.00127139	0.00125842	1122	99.7	1.56536	1.35704	1.46169	1.31376	1.40676	1.39217	1.4265	1.41194	0.139097	0.120586	0.129885	0.11674	0.125004	0.123707	0.126758	0.125464
	590.13	199	590.13	442	392	378	386	385	379	376	379	243	193	179	187	186	180	177	180	190.625	0.00118955	0.0010908	0.00109997	0.0010681	0.00112118	0.00110566	0.00111404	0.00110495	1122	99.7	1.33467	1.22387	1.23416	1.19841	1.25797	1.24055	1.24995	1.23976	0.118598	0.108752	0.109667	0.10649	0.111782	0.110234	0.11107	0.110164
	590.48	193	590.48	443	379	381	380	371	368	377	369	250	186	188	187	178	175	184	176	190.5	0.00122382	0.00105123	0.00115527	0.0010681	0.00107296	0.00107495	0.0011581	0.0010804	1122	99.7	1.37312	1.17948	1.29622	1.19841	1.20386	1.20609	1.29939	1.21221	0.122014	0.104808	0.115181	0.10649	0.106974	0.107172	0.115463	0.107716
	590.83	191	590.83	427	374	370	380	372	374	369	367	236	183	179	189	181	183	178	176	188.125	0.00115528	0.00103428	0.00109997	0.00107953	0.00109104	0.00112409	0.00112034	0.0010804	1122	99.7	1.29623	1.16046	1.23416	1.21123	1.22415	1.26122	1.25702	1.21221	0.115182	0.103118	0.109667	0.107629	0.108777	0.112071	0.111697	0.107716
	591.18	196	591.18	424	391	374	384	375	379	378	369	228	195	178	188	179	183	182	173	188.25	0.00111612	0.0011021	0.00109382	0.00107381	0.00107899	0.00112409	0.00114551	0.00106198	1122	99.7	1.25229	1.23656	1.22727	1.20482	1.21063	1.26122	1.28526	1.19154	0.111277	0.109879	0.109054	0.107059	0.107575	0.112071	0.114207	0.10588
	591.53	199	591.53	426	403	385	389	392	378	382	374	227	204	186	190	193	179	183	175	192.125	0.00111123	0.00115297	0.00114298	0.00108524	0.00116338	0.00109952	0.00115181	0.00107426	1201	110	1.33458	1.38471	1.37272	1.30337	1.39722	1.32052	1.38332	1.29018	0.122235	0.126826	0.125728	0.119376	0.127972	0.120947	0.126699	0.118168
	591.88	193	591.88	445	410	389	407	395	402	389	397	252	217	196	214	202	209	196	204	211.25	0.00123361	0.00122644	0.00120443	0.00122232	0.00121763	0.00128379	0.00123363	0.00125228	1201	110	1.48156	1.47295	1.44653	1.46801	1.46237	1.54183	1.48159	1.50399	0.135697	0.134908	0.132488	0.134455	0.133939	0.141217	0.135699	0.137751
	592.23	201	592.23	465	427	399	432	412	413	406	400	264	226	198	231	211	212	205	199	218.25	0.00129235	0.00127731	0.00121672	0.00131942	0.00127188	0.00130222	0.00129027	0.00122159	1201	110	1.55211	1.53404	1.46129	1.58462	1.52753	1.56397	1.54962	1.46712	0.142159	0.140504	0.13384	0.145136	0.139907	0.143244	0.14193	0.134374
	592.58	196	592.58	491	459	427	447	438	436	427	428	295	263	231	251	242	240	231	232	248.125	0.0014441	0.00148642	0.00141951	0.00143365	0.00145875	0.00147421	0.00145392	0.00142416	1201	110	1.73437	1.78519	1.70483	1.72182	1.75195	1.77053	1.74616	1.71042	0.158851	0.163506	0.156146	0.157702	0.160462	0.162163	0.159931	0.156658
	592.93	197	592.93	527	507	466	502	478	467	469	469	330	310	269	305	281	270	272	272	288.625	0.00161544	0.00175206	0.00165302	0.00174209	0.00169383	0.00165849	0.00171197	0.00166971	1201	110	1.94014	2.10422	1.98528	2.09225	2.03429	1.99184	2.05608	2.00532	0.177698	0.192726	0.181833	0.19163	0.186322	0.182434	0.188317	0.183668
	593.28	195	593.28	592	562	525	564	532	528	531	529	397	367	330	369	337	333	336	334	350.375	0.00194342	0.00207421	0.00202787	0.00210764	0.00203139	0.00204547	0.00211479	0.0020503	1201	110	2.33405	2.49112	2.43548	2.53128	2.4397	2.45661	2.53986	2.46241	0.213776	0.228163	0.223066	0.231841	0.223453	0.225001	0.232627	0.225533
	593.63	191	593.63	641	608	558	609	581	572	566	580	450	417	367	418	390	381	375	389	398.375	0.00220287	0.0023568	0.00225524	0.00238752	0.00235087	0.00234031	0.00236026	0.00238792	1304	121	2.87254	3.07326	2.94084	3.11333	3.06554	3.05176	3.07778	3.11385	0.266547	0.285173	0.272884	0.28889	0.284455	0.283177	0.285591	0.288939
	593.98	191	593.98	648	605	575	603	569	576	581	566	457	414	384	412	378	385	390	375	399.375	0.00223714	0.00233984	0.00235971	0.00235325	0.00227854	0.00236488	0.00245467	0.00230198	1304	121	2.91723	3.05115	3.07706	3.06864	2.97121	3.0838	3.20089	3.00179	0.270694	0.283121	0.285525	0.284743	0.275703	0.28615	0.297015	0.27854
	594.33	197	594.33	617	551	533	550	533	544	523	526	420	354	336	353	336	347	326	329	350.125	0.00205601	0.00200073	0.00206474	0.00201626	0.00202537	0.00213146	0.00205185	0.00201961	1304	121	2.68104	2.60896	2.69243	2.6292	2.64108	2.77943	2.67561	2.63357	0.248777	0.242089	0.249834	0.243967	0.245069	0.257907	0.248274	0.244372
	594.68	195	594.68	573	484	483	479	471	477	476	464	378	289	288	284	276	282	281	269	293.375	0.00185041	0.00163337	0.00176978	0.00162214	0.00166369	0.0017322	0.00176862	0.00165129	1304	121	2.41294	2.12991	2.30779	2.11527	2.16946	2.25879	2.30628	2.15328	0.2239	0.197638	0.214143	0.196279	0.201307	0.209596	0.214003	0.199806
	595.03	196	595.03	510	425	423	405	412	419	417	409	314	229	227	209	216	223	221	213	231.5	0.00153711	0.00129426	0.00139493	0.00119376	0.00130202	0.00136979	0.00139098	0.00130753	1304	121	2.0044	1.68772	1.81899	1.55666	1.69783	1.7862	1.81384	1.70501	0.185991	0.156606	0.168787	0.144445	0.157544	0.165744	0.168308	0.158211
	595.38	198	595.38	457	383	378	375	378	372	366	378	259	185	180	177	180	174	168	180	187.875	0.00126787	0.00104558	0.00110611	0.00101098	0.00108502	0.0010688	0.0010574	0.00110495	1304	121	1.65331	1.36344	1.44237	1.31832	1.41486	1.39372	1.37884	1.44086	0.153413	0.126515	0.13384	0.122329	0.131287	0.129325	0.127945	0.133699
	595.73	193	595.73	413	352	347	357	348	355	345	344	220	159	154	164	155	162	152	151	164.625	0.00107696	0.000898635	0.000946341	0.000936731	0.00093432	0.000995092	0.000956691	0.000926932	1381	124	1.48728	1.24102	1.3069	1.29363	1.2903	1.37422	1.32119	1.28009	0.133543	0.111431	0.117346	0.116155	0.115856	0.123391	0.11863	0.11494
	596.08	197	596.08	390	345	330	337	337	330	328	326	193	148	133	140	140	133	131	129	143.375	0.000944786	0.000836465	0.000817295	0.000799648	0.000843902	0.000816958	0.000824516	0.000791882	1381	124	1.30475	1.15516	1.12868	1.10431	1.16543	1.12822	1.13866	1.09359	0.117154	0.103722	0.101345	0.0991564	0.104644	0.101303	0.10224	0.0981934
	596.43	196	596.43	369	339	322	332	326	324	317	323	173	143	126	136	130	128	121	127	135.5	0.000846881	0.000808206	0.000774279	0.000776801	0.000783623	0.000786246	0.000761576	0.000779605	1381	124	1.16954	1.11613	1.06928	1.07276	1.08218	1.08581	1.05174	1.07663	0.105013	0.100218	0.0960106	0.0963233	0.0971693	0.0974945	0.0944355	0.096671
	596.78	196	596.78	366	332	322	332	320	307	319	315	170	136	126	136	124	111	123	119	130.625	0.000832195	0.000768644	0.000774279	0.000776801	0.000747456	0.000681822	0.000774164	0.000730496	1381	124	1.14926	1.0615	1.06928	1.07276	1.03224	0.941597	1.06912	1.00882	0.103192	0.0953118	0.0960106	0.0963233	0.0926846	0.084546	0.0959964	0.0905815
	597.13	197	597.13	361	329	313	322	318	318	319	313	164	132	116	125	121	121	122	116	127.125	0.000802824	0.000746037	0.000712828	0.000713972	0.000729373	0.000743248	0.00076787	0.00071208	1381	124	1.1087	1.03028	0.984416	0.985995	1.00726	1.02643	1.06043	0.983383	0.0995501	0.0925085	0.0883907	0.0885325	0.0904422	0.0921627	0.0952159	0.0882979
	597.48	195	597.48	353	330	310	323	315	317	313	318	158	135	115	128	120	122	118	123	127.375	0.000773452	0.000762992	0.000706683	0.000731107	0.000723345	0.00074939	0.000742694	0.000755051	1381	124	1.06814	1.05369	0.97593	1.00966	0.998939	1.03491	1.02566	1.04272	0.095908	0.094611	0.0876287	0.0906573	0.0896947	0.0929244	0.0920941	0.0936263
	597.83	192	597.83	356	331	312	314	317	319	314	309	164	139	120	122	125	127	122	117	129.5	0.000802824	0.000785599	0.000737409	0.000696836	0.000753484	0.000780103	0.00076787	0.000718219	1477	136	1.18577	1.16033	1.08915	1.02923	1.1129	1.15221	1.13414	1.06081	0.109184	0.106841	0.100288	0.0947697	0.102474	0.106094	0.10443	0.0976778
	598.18	199	598.18	356	329	315	322	318	319	314	319	157	130	116	123	119	120	115	120	125	0.000768557	0.000734733	0.000712828	0.000702548	0.000717317	0.000737105	0.000723812	0.000736635	1477	136	1.13516	1.0852	1.05285	1.03766	1.05948	1.0887	1.06907	1.08801	0.104524	0.0999237	0.0969447	0.0955465	0.0975551	0.100246	0.0984385	0.100182
	598.53	196	598.53	360	338	320	335	330	327	327	326	164	142	124	139	134	131	131	130	136.875	0.000802824	0.000802555	0.000761989	0.000793936	0.000807735	0.000804673	0.000824516	0.000798021	1477	136	1.18577	1.18537	1.12546	1.17264	1.19302	1.1885	1.21781	1.17868	0.109184	0.109147	0.103631	0.107975	0.109852	0.109436	0.112134	0.108531
	598.88	195	598.88	381	360	340	356	338	345	335	349	186	165	145	161	143	150	140	154	155.5	0.000910519	0.000932546	0.000891036	0.000919595	0.000861986	0.000921382	0.000881163	0.000945348	1477	136	1.34484	1.37737	1.31606	1.35824	1.27315	1.36088	1.30148	1.39628	0.123831	0.126826	0.121181	0.125065	0.11723	0.125308	0.119838	0.128567
	599.23	191	599.23	407	386	361	385	371	373	366	369	216	195	170	194	180	182	175	178	186.25	0.00105738	0.0011021	0.00104466	0.00110808	0.00108502	0.00111794	0.00110145	0.00109267	1477	136	1.56175	1.6278	1.54297	1.63664	1.60257	1.6512	1.62685	1.61388	0.143803	0.149886	0.142074	0.150699	0.147562	0.15204	0.149798	0.148604
	599.58	196	599.58	437	418	390	419	405	405	409	397	241	222	194	223	209	209	213	201	214	0.00117976	0.0012547	0.00119214	0.00127373	0.00125983	0.00128379	0.00134063	0.00123386	1576	146	1.8593	1.9774	1.87882	2.00739	1.98548	2.02326	2.11283	1.94457	0.172245	0.183186	0.174053	0.185964	0.183935	0.187434	0.195731	0.180144
	599.93	198	599.93	468	447	418	440	435	427	416	424	270	249	220	242	237	229	218	226	236.375	0.00132172	0.0014073	0.00135192	0.00138225	0.00142861	0.00140664	0.0013721	0.00138733	1576	146	2.08303	2.2179	2.13062	2.17842	2.25148	2.21687	2.16242	2.18643	0.192971	0.205465	0.19738	0.201808	0.208576	0.20537	0.200326	0.20255
	600.28	192	600.28	483	454	431	444	439	434	437	437	291	262	239	252	247	242	245	245	252.875	0.00142452	0.00148077	0.00146867	0.00143937	0.00148888	0.0014865	0.00154203	0.00150396	1576	146	2.24505	2.33369	2.31463	2.26844	2.34648	2.34272	2.43025	2.37024	0.20798	0.216192	0.214426	0.210148	0.217377	0.217028	0.225137	0.219579
	600.63	197	600.63	473	437	427	427	427	424	425	424	276	240	230	230	230	227	228	227	236	0.00135109	0.00135643	0.00141337	0.00131371	0.00138641	0.00139436	0.00143504	0.00139347	1576	146	2.12932	2.13773	2.22747	2.0704	2.18498	2.19751	2.26162	2.1961	0.19726	0.198039	0.206352	0.191801	0.202416	0.203576	0.209515	0.203446
	600.98	193	600.98	467	408	403	411	398	402	398	397	274	215	210	218	205	209	205	204	217.5	0.0013413	0.00121514	0.00129047	0.00124517	0.00123571	0.00128379	0.00129027	0.00125228	1576	146	2.11389	1.91505	2.03377	1.96238	1.94749	2.02326	2.03347	1.97359	0.19583	0.17741	0.188408	0.181794	0.180414	0.187434	0.18838	0.182833
	601.33	198	601.33	432	376	381	372	378	366	371	373	234	178	183	174	180	168	173	175	183.125	0.00114549	0.00100602	0.00112455	0.000993848	0.00108502	0.00103195	0.00108887	0.00107426	1576	146	1.8053	1.58549	1.77229	1.56631	1.70999	1.62635	1.71605	1.69303	0.167242	0.146879	0.164184	0.145102	0.158412	0.150664	0.158974	0.156842
	601.67	195	601.67	401	357	346	339	345	344	353	335	206	162	151	144	150	149	158	140	157.5	0.00100842	0.00091559	0.000927906	0.000822495	0.000904181	0.000915239	0.000994455	0.000859407	1665	148	1.67903	1.52446	1.54496	1.36945	1.50546	1.52387	1.65577	1.43091	0.149247	0.135507	0.13733	0.121729	0.133819	0.135455	0.147179	0.127192
	602.02	196	602.02	366	331	321	326	317	320	319	317	170	135	125	130	121	124	123	121	131.125	0.000832195	0.000762992	0.000768134	0.00074253	0.000729373	0.000761675	0.000774164	0.000742773	1665	148	1.3856	1.27038	1.27894	1.23631	1.21441	1.26819	1.28898	1.23672	0.123165	0.112923	0.113684	0.109895	0.107947	0.112728	0.114576	0.10993
	602.37	198	602.37	342	307	306	303	307	303	302	300	144	109	108	105	109	105	104	102	110.75	0.000704918	0.000616045	0.000663668	0.000599736	0.000657038	0.000644967	0.000654578	0.000626139	1665	148	1.17369	1.02572	1.10501	0.998561	1.09397	1.07387	1.08987	1.04252	0.104328	0.0911747	0.0982228	0.0887609	0.0972416	0.0954551	0.0968775	0.0926686
	602.72	193	602.72	330	298	300	290	293	290	289	285	137	105	107	97	100	97	96	92	103.875	0.000670651	0.000593438	0.000657523	0.000554042	0.000602787	0.000595827	0.000604226	0.000564753	1665	148	1.11663	0.988075	1.09478	0.92248	1.00364	0.992052	1.00604	0.940314	0.0992564	0.0878289	0.0973134	0.0819982	0.0892125	0.0881824	0.0894254	0.0835835
	603.07	196	603.07	316	286	279	286	282	276	280	282	120	90	83	90	86	80	84	86	89.875	0.000587432	0.000508661	0.000510041	0.00051406	0.000518397	0.000491404	0.000528698	0.000527922	1665	148	0.978074	0.846921	0.849218	0.855909	0.863131	0.818187	0.880281	0.878989	0.0869399	0.0752819	0.0754861	0.0760808	0.0767228	0.0727277	0.0782472	0.0781324
	603.42	196	603.42	308	274	267	276	280	272	268	271	112	78	71	80	84	76	72	75	81	0.00054827	0.00044084	0.0004363	0.000456942	0.000506341	0.000466833	0.000453169	0.000460397	1665	148	0.912869	0.733998	0.72644	0.760808	0.843058	0.777278	0.754527	0.76656	0.0811439	0.0652443	0.0645724	0.0676274	0.0749385	0.0690913	0.0670691	0.0681387
	603.77	197	603.77	301	283	268	275	270	273	275	268	104	86	71	78	73	76	78	71	79.625	0.000509108	0.000486054	0.0004363	0.000445518	0.000440035	0.000466833	0.000490933	0.000435842	1745	157	0.888393	0.848165	0.761344	0.777429	0.767861	0.814624	0.856679	0.760545	0.0799299	0.0763105	0.0684991	0.0699464	0.0690855	0.0732928	0.0770766	0.0684272
	604.12	194	604.12	299	285	279	275	273	271	272	274	105	91	85	81	79	77	78	80	84.5	0.000514003	0.000514313	0.000522331	0.000462654	0.000476202	0.000472976	0.000490933	0.00049109	1745	157	0.896935	0.897476	0.911468	0.80733	0.830972	0.825343	0.856679	0.856952	0.0806985	0.0807472	0.082006	0.0726366	0.0747637	0.0742572	0.0770766	0.0771011
	604.47	200	604.47	297	282	281	280	276	274	271	278	97	82	81	80	76	74	71	78	79.875	0.000474841	0.000463447	0.000497751	0.000456942	0.000458118	0.000454548	0.000446875	0.000478813	1745	157	0.828597	0.808715	0.868575	0.797363	0.799417	0.793187	0.779797	0.835528	0.07455	0.0727612	0.0781469	0.0717399	0.0719246	0.0713641	0.0701594	0.0751736
	604.82	193	604.82	310	287	280	287	274	275	277	280	117	94	87	94	81	82	84	87	90.75	0.000572746	0.000531269	0.000534621	0.000536907	0.000488258	0.000503689	0.000528698	0.00053406	1745	157	0.999442	0.927064	0.932914	0.936902	0.85201	0.878937	0.922577	0.931935	0.0899211	0.0834092	0.0839356	0.0842943	0.0766565	0.0790791	0.0830055	0.0838474
	605.16	195	605.16	315	299	285	285	284	286	277	284	120	104	90	90	89	91	82	89	94.375	0.000587432	0.000587786	0.000553057	0.00051406	0.000536481	0.000558971	0.00051611	0.000546337	1745	157	1.02507	1.02569	0.965084	0.897034	0.936159	0.975405	0.900611	0.953359	0.0922268	0.0922825	0.0868299	0.0807073	0.0842275	0.0877585	0.0810292	0.085775
	605.51	194	605.51	323	297	284	293	290	289	284	285	129	103	90	99	96	95	90	91	99.125	0.000631489	0.000582135	0.000553057	0.000565465	0.000578676	0.000583542	0.000566462	0.000558615	1815	161	1.14615	1.05657	1.0038	1.02632	1.0503	1.05913	1.02813	1.01389	0.10167	0.0937237	0.0890421	0.0910399	0.0931668	0.0939502	0.0912003	0.089937
	605.86	197	605.86	329	302	293	295	299	289	295	292	132	105	96	98	102	92	98	95	102.25	0.000646175	0.000593438	0.000589927	0.000559754	0.000614843	0.000565114	0.000616814	0.000583169	1815	161	1.17281	1.07709	1.07072	1.01595	1.11594	1.02568	1.11952	1.05845	0.104034	0.0955436	0.0949782	0.0901203	0.0989897	0.0909834	0.099307	0.0938902
	606.21	190	606.21	326	303	299	304	304	299	296	292	136	113	109	114	114	109	106	102	112.875	0.000665756	0.000638653	0.000669813	0.000651142	0.000687178	0.000669537	0.000667166	0.000626139	1815	161	1.20835	1.15915	1.21571	1.18182	1.24723	1.21521	1.21091	1.13644	0.107187	0.102823	0.10784	0.104834	0.110636	0.107796	0.107414	0.100808
	606.56	196	606.56	334	307	298	304	301	298	304	298	138	111	102	108	105	102	108	102	109.5	0.000675547	0.000627349	0.000626797	0.000616871	0.000632927	0.000626539	0.000679754	0.000626139	1815	161	1.22612	1.13864	1.13764	1.11962	1.14876	1.13717	1.23375	1.13644	0.108763	0.101003	0.100914	0.0993163	0.101901	0.100873	0.10944	0.100808
	606.91	198	606.91	332	324	305	305	309	311	311	308	134	126	107	107	111	113	113	110	115.125	0.000655966	0.000712126	0.000657523	0.00061116	0.000669094	0.000694107	0.000711224	0.000675248	1815	161	1.19058	1.29251	1.1934	1.10925	1.21441	1.25981	1.29087	1.22558	0.10561	0.114652	0.105861	0.0983967	0.107724	0.111751	0.114507	0.108715
	607.26	200	607.26	344	323	317	326	315	316	310	315	144	123	117	126	115	116	110	115	120.75	0.000704918	0.000695171	0.000718974	0.000719683	0.000693205	0.000712535	0.000692342	0.000705942	1815	161	1.27943	1.26173	1.30494	1.30623	1.25817	1.29325	1.2566	1.28128	0.113492	0.111922	0.115755	0.115869	0.111606	0.114718	0.111467	0.113657
	607.61	192	607.61	361	336	321	339	327	328	319	326	169	144	129	147	135	136	127	134	140.125	0.0008273	0.000813858	0.000792714	0.000839631	0.000813763	0.000835386	0.00079934	0.000822575	1894	171	1.56691	1.54145	1.5014	1.59026	1.54127	1.58222	1.51395	1.55796	0.141468	0.13917	0.135554	0.143577	0.139153	0.142851	0.136687	0.14066
	607.95	191	607.95	376	355	341	347	341	348	341	344	185	164	150	156	150	157	150	153	158.125	0.000905624	0.000926894	0.000921761	0.000891037	0.000904181	0.000964379	0.000944103	0.000939209	1894	171	1.71525	1.75554	1.74582	1.68762	1.71252	1.82653	1.78813	1.77886	0.154862	0.158499	0.157621	0.152367	0.154615	0.164909	0.161442	0.160605
	608.3	195	608.3	390	375	352	367	358	362	350	351	195	180	157	172	163	167	155	156	168.125	0.000954577	0.00101732	0.000964776	0.000982425	0.000982543	0.0010258	0.000975573	0.000957625	1894	171	1.80797	1.92681	1.82729	1.86071	1.86094	1.94287	1.84774	1.81374	0.163233	0.173962	0.164977	0.167995	0.168015	0.175413	0.166823	0.163754
	608.65	196	608.65	423	396	373	393	380	370	371	385	227	200	177	197	184	174	175	189	190.375	0.00111123	0.00113036	0.00108768	0.00112522	0.00110913	0.0010688	0.00110145	0.0011602	1894	171	2.10466	2.1409	2.06006	2.13117	2.10069	2.02431	2.08615	2.19742	0.19002	0.193291	0.185993	0.192412	0.189661	0.182765	0.188349	0.198394
	609	199	609	454	434	396	427	416	414	402	403	255	235	197	228	217	215	203	204	219.25	0.00124829	0.00132817	0.00121058	0.00130228	0.00130805	0.00132065	0.00127769	0.00125228	1894	171	2.36427	2.51556	2.29284	2.46653	2.47744	2.50131	2.41994	2.37182	0.213458	0.227117	0.207009	0.222691	0.223676	0.225831	0.218484	0.21414
	609.35	194	609.35	500	481	439	467	455	461	449	460	306	287	245	273	261	267	255	266	270	0.00149795	0.00162206	0.00150554	0.00155931	0.00157327	0.00164006	0.00160497	0.00163287	1894	171	2.83712	3.07219	2.8515	2.95334	2.97978	3.10627	3.03982	3.09266	0.25615	0.277373	0.257448	0.266643	0.26903	0.28045	0.274451	0.279221
	609.7	194	609.7	575	553	501	546	522	524	514	510	381	359	307	352	328	330	320	316	336.625	0.0018651	0.00202899	0.00188654	0.00201054	0.00197714	0.00202704	0.00201409	0.0019398	1950	179	3.63694	3.95654	3.67875	3.92056	3.85543	3.95273	3.92747	3.78262	0.333852	0.36319	0.33769	0.359887	0.353908	0.36284	0.360521	0.347225
	610.04	194	610.04	670	661	596	656	629	625	613	624	476	467	402	462	435	431	419	430	440.25	0.00233015	0.00263939	0.00247032	0.00263884	0.00262212	0.00264744	0.00263719	0.00263961	1950	179	4.54379	5.14681	4.81712	5.14574	5.11314	5.1625	5.14253	5.14723	0.417096	0.47245	0.442187	0.472352	0.46936	0.473891	0.472058	0.47249
	610.39	198	610.39	853	835	747	813	812	780	780	785	655	637	549	615	614	582	582	587	602.625	0.0032064	0.00360019	0.00337365	0.00351274	0.00370111	0.00357496	0.00366312	0.00360337	1950	179	6.25248	7.02037	6.57861	6.84984	7.21717	6.97117	7.14308	7.02657	0.573945	0.644434	0.603882	0.62878	0.662499	0.639918	0.655698	0.645003
	610.74	194	610.74	1166	1203	1043	1205	1131	1119	1088	1118	972	1009	849	1011	937	925	894	924	940.125	0.0047582	0.00570266	0.00521717	0.0057746	0.00564812	0.00568185	0.00562685	0.00567209	1950	179	9.27849	11.1202	10.1735	11.2605	11.0138	11.0796	10.9724	11.0606	0.851718	1.02078	0.933873	1.03365	1.01101	1.01705	1.00721	1.0153
	611.09	197	611.09	1838	1978	1634	1979	1829	1820	1783	1831	1641	1781	1437	1782	1632	1623	1586	1634	1639.5	0.00803313	0.0100658	0.00883047	0.0101784	0.00983749	0.00996935	0.00998231	0.0100305	1950	179	15.6646	19.6284	17.2194	19.8478	19.1831	19.4402	19.4655	19.5595	1.43793	1.80179	1.58065	1.82193	1.76091	1.78451	1.78683	1.79546
	611.44	195	611.44	2783	3037	2544	3097	2812	2788	2725	2844	2588	2842	2349	2902	2617	2593	2530	2649	2633.75	0.0126689	0.0160624	0.0144348	0.0165756	0.0157749	0.0159276	0.0159239	0.0162612	1950	179	24.7044	31.3217	28.1478	32.3223	30.7611	31.0589	31.0515	31.7094	2.26774	2.87517	2.58382	2.96703	2.82371	2.85104	2.85037	2.91076
	611.78	194	611.78	3551	3762	3238	3784	3550	3491	3440	3542	3357	3568	3044	3590	3356	3297	3246	3348	3350.75	0.0164334	0.0201656	0.0187056	0.0205053	0.0202295	0.020252	0.0204304	0.0205521	2015	192	33.1133	40.6337	37.6918	41.3181	40.7625	40.8077	41.1672	41.4125	3.15521	3.87179	3.59148	3.93701	3.88407	3.88838	3.92263	3.946
	612.13	198	612.13	3981	3820	3502	3814	3676	3659	3577	3677	3783	3622	3304	3616	3478	3461	3379	3479	3515.25	0.0185188	0.0204708	0.0203033	0.0206538	0.0209649	0.0212593	0.0212675	0.0213563	2015	192	37.3154	41.2487	40.9112	41.6173	42.2444	42.8376	42.854	43.0329	3.55561	3.93039	3.89824	3.96552	4.02527	4.08179	4.08336	4.1004
	612.48	191	612.48	3816	3281	3109	3218	3204	3167	3163	3081	3625	3090	2918	3027	3013	2976	2972	2890	3063.88	0.0177453	0.017464	0.0179313	0.0172895	0.018162	0.0182802	0.0187058	0.0177406	2015	192	35.7569	35.19	36.1316	34.8384	36.5964	36.8346	37.6922	35.7473	3.4071	3.3531	3.44281	3.31959	3.4871	3.5098	3.59152	3.4062
	612.83	195	612.83	3409	2592	2629	2572	2620	2610	2590	2496	3214	2397	2434	2377	2425	2415	2395	2301	2494.75	0.0157334	0.0135473	0.0149571	0.0135769	0.0146176	0.0148342	0.0150742	0.014125	2015	192	31.7028	27.2979	30.1386	27.3574	29.4544	29.891	30.3745	28.4618	3.02081	2.60109	2.87176	2.60676	2.80658	2.84817	2.89424	2.71199
	613.18	194	613.18	2882	2091	2104	2044	2102	2088	2044	2002	2688	1897	1910	1850	1908	1894	1850	1808	1975.62	0.0131585	0.0107215	0.0117371	0.0105668	0.0115012	0.011634	0.0116439	0.0110986	2015	192	26.5143	21.6037	23.6502	21.2921	23.1749	23.4425	23.4625	22.3637	2.52643	2.05852	2.25352	2.02882	2.20823	2.23372	2.23564	2.13094
	613.52	195	613.52	2311	1694	1685	1672	1690	1683	1641	1614	2116	1499	1490	1477	1495	1488	1446	1419	1553.75	0.0103584	0.00847204	0.00915616	0.00843629	0.00901167	0.00914011	0.00910115	0.00871071	2063	199	21.3693	17.4778	18.8892	17.4041	18.5911	18.856	18.7757	17.9702	2.06132	1.68594	1.82208	1.67882	1.79332	1.81888	1.81113	1.73343
	613.87	197	613.87	1887	1470	1423	1448	1441	1437	1393	1379	1690	1273	1226	1251	1244	1240	1196	1182	1287.75	0.008273	0.00719473	0.00753386	0.00714543	0.00749867	0.00761675	0.00752765	0.00725585	2063	199	17.0672	14.8427	15.5424	14.741	15.4698	15.7134	15.5295	14.9688	1.64633	1.43175	1.49924	1.42194	1.49224	1.51573	1.498	1.44391
	614.22	199	614.22	1640	1298	1244	1299	1272	1258	1256	1246	1441	1099	1045	1100	1073	1059	1057	1047	1115.12	0.00705408	0.00621132	0.0064216	0.00628295	0.00646791	0.00650495	0.00665278	0.00642714	2063	199	14.5526	12.814	13.2478	12.9617	13.3433	13.4197	13.7247	13.2592	1.40376	1.23605	1.2779	1.25031	1.28711	1.29449	1.3239	1.279
	614.57	194	614.57	1469	1212	1163	1197	1194	1167	1158	1150	1275	1018	969	1003	1000	973	964	956	1019.75	0.00624146	0.00575353	0.00595458	0.00572891	0.00602787	0.0059767	0.00606743	0.00586852	2063	199	12.8761	11.8695	12.2843	11.8187	12.4355	12.3299	12.5171	12.1068	1.24205	1.14495	1.18496	1.14005	1.19955	1.18936	1.20742	1.16784
	614.92	195	614.92	1388	1178	1113	1172	1159	1136	1116	1120	1193	983	918	977	964	941	921	925	977.75	0.00584005	0.00555571	0.00564118	0.0055804	0.00581087	0.00578013	0.00579679	0.00567823	2063	199	12.048	11.4614	11.6377	11.5124	11.9878	11.9244	11.9588	11.7142	1.16217	1.10559	1.12259	1.1105	1.15636	1.15025	1.15356	1.12997
	615.26	196	615.26	1290	1086	1037	1106	1092	1083	1061	1054	1094	890	841	910	896	887	865	858	905.125	0.00535542	0.0050301	0.00516801	0.00519771	0.00540097	0.00544844	0.00544433	0.00526694	2063	199	11.0482	10.3771	10.6616	10.7229	11.1422	11.2401	11.2316	10.8657	1.06573	1.00099	1.02843	1.03434	1.07479	1.08424	1.08342	1.04812
	615.61	195	615.61	1203	1003	953	1004	997	974	959	958	1008	808	758	809	802	779	764	763	811.375	0.00493443	0.00456665	0.00465797	0.00462082	0.00483435	0.00478504	0.00480863	0.00468377	2104	212	10.382	9.60823	9.80036	9.72221	10.1715	10.0677	10.1174	9.85465	1.0461	0.96813	0.987489	0.979615	1.02488	1.01443	1.01943	0.992959
	615.96	194	615.96	1092	878	857	881	866	877	854	846	898	684	663	687	672	683	660	652	699.875	0.00439595	0.00386583	0.00407418	0.00392399	0.00405073	0.00419536	0.00415405	0.00400238	2104	212	9.24908	8.1337	8.57208	8.25607	8.52274	8.82703	8.74013	8.42101	0.931941	0.819555	0.863727	0.831885	0.858755	0.889416	0.880659	0.848505
	616.31	196	616.31	956	762	763	767	767	761	754	740	760	566	567	571	571	565	558	544	587.75	0.0037204	0.00319891	0.00348426	0.00326142	0.00344192	0.00347054	0.00351206	0.00333941	2104	212	7.82773	6.73052	7.33088	6.86203	7.24179	7.30201	7.38938	7.02612	0.788725	0.67817	0.738662	0.691421	0.729686	0.735754	0.744557	0.707955
	616.65	198	616.65	834	659	664	660	657	661	656	650	636	461	466	462	459	463	458	452	482.125	0.00311339	0.00260548	0.0028636	0.00263884	0.00276679	0.002844	0.00288266	0.00277466	2104	212	6.55057	5.48192	6.02502	5.55212	5.82133	5.98377	6.06512	5.83788	0.660038	0.552361	0.607084	0.559434	0.58656	0.602928	0.611124	0.588227
	617	196	617	732	587	588	573	582	567	572	577	536	391	392	377	386	371	376	381	401.25	0.00262386	0.00220985	0.00240887	0.00215334	0.00232676	0.00227888	0.00236655	0.00233882	2104	212	5.52061	4.64953	5.06826	4.53062	4.8955	4.79477	4.97922	4.92087	0.556259	0.468488	0.51068	0.456508	0.493273	0.483123	0.501709	0.495829
	617.35	197	617.35	646	536	519	534	529	511	512	512	449	339	322	337	332	314	315	315	340.375	0.00219797	0.00191596	0.00197871	0.00192487	0.00200125	0.00192876	0.00198262	0.00193367	2104	212	4.62454	4.03118	4.16321	4.04992	4.21064	4.05811	4.17142	4.06843	0.465971	0.406183	0.419487	0.408072	0.424266	0.408897	0.420315	0.409937
	617.7	196	617.7	582	484	480	490	473	474	472	469	386	288	284	294	277	278	276	273	294.5	0.00188957	0.00162772	0.0017452	0.00167926	0.00166972	0.00170763	0.00173715	0.00167584	2141	218	4.04557	3.48494	3.73647	3.5953	3.57487	3.65603	3.71924	3.58798	0.411927	0.354842	0.380454	0.366079	0.363999	0.372263	0.378699	0.365334
	618.04	198	618.04	534	455	439	459	456	449	437	434	336	257	241	261	258	251	239	236	259.875	0.00164481	0.00145251	0.00148096	0.00149077	0.00155519	0.00154178	0.00150427	0.00144871	2141	218	3.52154	3.10983	3.17074	3.19174	3.32966	3.30095	3.22064	3.1017	0.358568	0.316647	0.32285	0.324988	0.339032	0.336108	0.327931	0.31582
	618.39	194	618.39	509	439	430	435	416	420	412	416	315	245	236	241	222	226	218	222	240.625	0.00154201	0.00138469	0.00145024	0.00137654	0.00133819	0.00138821	0.0013721	0.00136277	2141	218	3.30144	2.96462	3.10496	2.94717	2.86506	2.97217	2.93766	2.9177	0.336158	0.301862	0.316152	0.300085	0.291725	0.302631	0.299117	0.297085
	618.74	195	618.74	473	415	404	412	410	412	403	405	278	220	209	217	215	217	208	210	221.75	0.00136088	0.00124339	0.00128432	0.00123945	0.00129599	0.00133293	0.00130916	0.00128911	2141	218	2.91365	2.66211	2.74973	2.65367	2.77472	2.85381	2.8029	2.75999	0.296673	0.27106	0.279982	0.270201	0.282526	0.290579	0.285396	0.281026
	619.08	195	619.08	464	411	384	405	396	390	390	389	269	216	189	210	201	195	195	194	208.625	0.00131683	0.00122079	0.00116142	0.00119947	0.0012116	0.0011978	0.00122733	0.00119089	2141	218	2.81933	2.61371	2.4866	2.56807	2.59404	2.56448	2.62772	2.5497	0.287068	0.266132	0.253189	0.261485	0.264129	0.26112	0.267559	0.259615
	619.43	193	619.43	455	399	397	391	391	388	389	379	262	206	204	198	198	195	196	186	205.625	0.00128256	0.00116427	0.00125359	0.00113093	0.00119352	0.0011978	0.00123363	0.00114178	2141	218	2.74596	2.4927	2.68395	2.42132	2.55532	2.56448	2.6412	2.44456	0.279598	0.253811	0.273284	0.246543	0.260187	0.26112	0.268931	0.248909
	619.78	194	619.78	445	400	386	400	390	386	381	379	251	206	192	206	196	192	187	185	201.875	0.00122871	0.00116427	0.00117985	0.00117663	0.00118146	0.00117937	0.00117698	0.00113565	2184	232	2.68351	2.54276	2.5768	2.56975	2.58032	2.57574	2.57053	2.48025	0.285061	0.27011	0.273726	0.272977	0.274099	0.273613	0.27306	0.26347
	620.13	194	620.13	447	407	390	402	400	389	387	384	253	213	196	208	206	195	193	190	206.75	0.0012385	0.00120383	0.00120443	0.00118805	0.00124174	0.0011978	0.00121475	0.00116634	2184	232	2.70489	2.62917	2.63048	2.5947	2.71196	2.61599	2.653	2.54728	0.287333	0.279289	0.279429	0.275627	0.288084	0.277889	0.281821	0.27059
	620.47	196	620.47	450	417	399	406	396	396	394	392	254	221	203	210	200	200	198	196	210.25	0.0012434	0.00124905	0.00124745	0.00119947	0.00120557	0.00122851	0.00124622	0.00120317	2184	232	2.71558	2.72792	2.72443	2.61965	2.63297	2.68306	2.72174	2.62772	0.288468	0.289779	0.289408	0.278278	0.279693	0.285014	0.289122	0.279135
	620.82	194	620.82	461	414	401	419	403	405	406	396	267	220	207	225	209	211	212	202	219.125	0.00130704	0.00124339	0.00127203	0.00128515	0.00125983	0.00129608	0.00133433	0.00124	2184	232	2.85457	2.71557	2.77811	2.80677	2.75146	2.83063	2.91418	2.70816	0.303232	0.288468	0.295111	0.298155	0.29228	0.30069	0.309565	0.28768
	621.17	199	621.17	468	431	416	421	422	405	408	414	269	232	217	222	223	206	209	215	224.125	0.00131683	0.00131122	0.00133348	0.00126801	0.00134422	0.00126536	0.00131545	0.0013198	2184	232	2.87595	2.8637	2.91232	2.76934	2.93577	2.76356	2.87294	2.88245	0.305504	0.304202	0.309368	0.294179	0.311858	0.293564	0.305184	0.306194
	621.51	196	621.51	471	438	415	433	430	416	409	415	275	242	219	237	234	220	213	219	232.375	0.0013462	0.00136773	0.00134577	0.00135369	0.00141052	0.00135136	0.00134063	0.00134436	2247	244	3.02491	3.0733	3.02395	3.04174	3.16944	3.03651	3.01239	3.02077	0.328472	0.333727	0.328368	0.3303	0.344167	0.329732	0.327113	0.328023
	621.86	195	621.86	480	435	417	434	424	421	420	411	285	240	222	239	229	226	225	216	235.25	0.00139515	0.00135643	0.00136421	0.00136511	0.00138038	0.00138821	0.00141615	0.00132594	2247	244	3.1349	3.0479	3.06537	3.06741	3.10172	3.11932	3.1821	2.97939	0.340417	0.330969	0.332866	0.333088	0.336813	0.338724	0.345542	0.32353
	622.21	193	622.21	480	430	418	425	417	420	408	418	287	237	225	232	224	227	215	225	234	0.00140494	0.00133947	0.00138264	0.00132513	0.00135024	0.00139436	0.00135321	0.00138119	2247	244	3.1569	3.0098	3.1068	2.97757	3.034	3.13312	3.04067	3.10353	0.342806	0.326832	0.337365	0.323332	0.329459	0.340223	0.330184	0.33701
	622.55	195	622.55	479	435	412	424	420	418	414	417	284	240	217	229	225	223	219	222	232.375	0.00139026	0.00135643	0.00133348	0.001308	0.00135627	0.00136979	0.00137839	0.00136277	2247	244	3.1239	3.0479	2.99633	2.93907	3.04754	3.07791	3.09724	3.06215	0.339222	0.330969	0.325369	0.319151	0.33093	0.334228	0.336327	0.332517
	622.9	197	622.9	472	426	413	422	411	418	409	418	275	229	216	225	214	221	212	221	226.625	0.0013462	0.00129426	0.00132734	0.00128515	0.00128996	0.0013575	0.00133433	0.00135664	2247	244	3.02491	2.9082	2.98252	2.88773	2.89855	3.05031	2.99824	3.04836	0.328472	0.3158	0.32387	0.313576	0.314751	0.331231	0.325577	0.331019
	623.25	198	623.25	481	444	413	439	430	425	416	411	283	246	215	241	232	227	218	213	234.375	0.00138536	0.00139034	0.00132119	0.00137654	0.00139847	0.00139436	0.0013721	0.00130753	2247	244	3.1129	3.1241	2.96872	3.09308	3.14235	3.13312	3.0831	2.93801	0.338028	0.339243	0.322371	0.335875	0.341226	0.340223	0.334791	0.319036
	623.59	197	623.59	489	437	424	449	434	431	424	423	292	240	227	252	237	234	227	226	241.875	0.00142942	0.00135643	0.00139493	0.00143937	0.00142861	0.00143736	0.00142874	0.00138733	2303	257	3.29195	3.12386	3.21253	3.31486	3.29008	3.31023	3.29039	3.19502	0.36736	0.348603	0.358497	0.369917	0.367152	0.3694	0.367187	0.356543
	623.94	192	623.94	494	462	431	450	451	444	447	436	302	270	239	258	259	252	255	244	259.875	0.00147837	0.00152598	0.00146867	0.00147364	0.00156122	0.00154792	0.00160497	0.00149782	2303	257	3.40469	3.51434	3.38235	3.39379	3.59549	3.56486	3.69626	3.44949	0.379941	0.392178	0.377449	0.378725	0.401233	0.397816	0.412479	0.384941
	624.29	199	624.29	503	464	438	452	444	441	439	448	304	265	239	253	245	242	240	249	254.625	0.00148816	0.00149773	0.00146867	0.00144508	0.00147683	0.0014865	0.00151056	0.00152852	2303	257	3.42723	3.44926	3.38235	3.32802	3.40114	3.4234	3.47883	3.52017	0.382457	0.384915	0.377449	0.371385	0.379545	0.382029	0.388215	0.392829
	624.63	198	624.63	495	469	446	463	448	447	441	446	297	271	248	265	250	249	243	248	258.875	0.00145389	0.00153164	0.00152398	0.00151362	0.00150697	0.00152949	0.00152945	0.00152238	2303	257	3.34832	3.52736	3.50972	3.48587	3.47055	3.52242	3.52232	3.50604	0.373651	0.39363	0.391662	0.389	0.387291	0.39308	0.393068	0.391251
	624.98	194	624.98	520	468	441	456	459	449	444	447	326	274	247	262	265	255	250	253	266.5	0.00159586	0.00154859	0.00151783	0.00149648	0.00159739	0.00156635	0.0015735	0.00155307	2303	257	3.67526	3.56641	3.49557	3.4464	3.67878	3.6073	3.62378	3.57672	0.410135	0.397988	0.390083	0.384596	0.410528	0.402552	0.404391	0.399139
	625.33	193	625.33	505	470	434	465	457	446	443	444	312	277	241	272	264	253	250	251	265	0.00152732	0.00156555	0.00148096	0.0015536	0.00159136	0.00155406	0.0015735	0.00154079	2303	257	3.51742	3.60545	3.41066	3.57795	3.6649	3.57901	3.62378	3.54845	0.392522	0.402345	0.380607	0.399276	0.408979	0.399394	0.404391	0.395984
	625.67	197	625.67	518	474	441	465	454	443	442	444	321	277	244	268	257	246	245	247	263.125	0.00157138	0.00156555	0.0014994	0.00153076	0.00154916	0.00151107	0.00154203	0.00151624	2361	269	3.71003	3.69626	3.54008	3.61411	3.65757	3.56763	3.64074	3.57984	0.422701	0.421132	0.403338	0.411773	0.416725	0.406477	0.414807	0.407868
	626.02	197	626.02	519	474	437	461	465	459	446	451	322	277	240	264	268	262	249	254	267	0.00157628	0.00156555	0.00147482	0.00150791	0.00161547	0.00160935	0.00156721	0.00155921	2361	269	3.72159	3.69626	3.48204	3.56017	3.81412	3.79967	3.70018	3.6813	0.424018	0.421132	0.396726	0.405627	0.434561	0.432914	0.42158	0.419428
	626.37	193	626.37	519	469	440	461	458	452	446	456	326	276	247	268	265	259	253	263	269.625	0.00159586	0.00155989	0.00151783	0.00153076	0.00159739	0.00159092	0.00159239	0.00161446	2361	269	3.76782	3.68291	3.5836	3.61411	3.77143	3.75616	3.75963	3.81173	0.429285	0.419612	0.408297	0.411773	0.429697	0.427957	0.428352	0.434289
	626.71	198	626.71	509	474	442	466	463	453	442	449	311	276	244	268	265	255	244	251	264.25	0.00152243	0.00155989	0.0014994	0.00153076	0.00159739	0.00156635	0.00153574	0.00154079	2361	269	3.59445	3.68291	3.54008	3.61411	3.77143	3.69815	3.62588	3.63782	0.409533	0.419612	0.403338	0.411773	0.429697	0.421348	0.413114	0.414474
	627.06	194	627.06	512	455	439	467	442	450	440	445	318	261	245	273	248	256	246	251	262.25	0.00155669	0.00147512	0.00150554	0.00155931	0.00149491	0.00157249	0.00154833	0.00154079	2361	269	3.67536	3.48275	3.55459	3.68154	3.52949	3.71265	3.6556	3.63782	0.418751	0.396807	0.404991	0.419455	0.402131	0.423	0.4165	0.414474
	627.41	194	627.41	497	458	436	451	441	444	434	441	303	264	242	257	247	250	240	247	256.25	0.00148327	0.00149207	0.00148711	0.00146793	0.00148888	0.00153564	0.00151056	0.00151624	2361	269	3.50199	3.52279	3.51106	3.46577	3.51526	3.62564	3.56644	3.57984	0.398998	0.401368	0.400032	0.394872	0.40051	0.413086	0.406342	0.407868
	627.75	191	627.75	500	441	435	451	430	436	417	426	309	250	244	260	239	245	226	235	251	0.00151264	0.00141295	0.0014994	0.00148506	0.00144066	0.00150492	0.00142245	0.00144258	2454	282	3.71201	3.46738	3.67952	3.64434	3.53538	3.69308	3.49069	3.54008	0.426564	0.398451	0.42283	0.418787	0.406267	0.424388	0.40113	0.406807
	628.1	195	628.1	486	437	416	429	431	424	415	419	291	242	221	234	236	229	220	224	237.125	0.00142452	0.00136773	0.00135806	0.00133655	0.00142258	0.00140664	0.00138468	0.00137505	2454	282	3.49578	3.35642	3.33268	3.27991	3.49101	3.4519	3.39801	3.37438	0.401715	0.385701	0.382973	0.376908	0.401167	0.396673	0.390481	0.387764
	628.44	191	628.44	485	426	407	416	422	409	391	413	294	235	216	225	231	218	200	222	230.125	0.00143921	0.00132817	0.00132734	0.00128515	0.00139244	0.00133907	0.0012588	0.00136277	2454	282	3.53182	3.25933	3.25728	3.15376	3.41704	3.28609	3.0891	3.34425	0.405857	0.374544	0.374309	0.362412	0.392668	0.377619	0.354983	0.384302
	628.79	196	628.79	463	418	392	418	403	405	389	405	267	222	196	222	207	209	193	209	215.625	0.00130704	0.0012547	0.00120443	0.00126801	0.00124777	0.00128379	0.00121475	0.00128297	2454	282	3.20747	3.07903	2.95568	3.11171	3.06203	3.15042	2.98099	3.14841	0.368584	0.353825	0.33965	0.35758	0.351871	0.362029	0.342558	0.361798
	629.14	193	629.14	456	408	393	406	396	405	393	396	263	215	200	213	203	212	200	203	213.625	0.00128745	0.00121514	0.00122901	0.00121661	0.00122366	0.00130222	0.0012588	0.00124614	2454	282	3.15941	2.98194	3.016	2.98555	3.00286	3.19565	3.0891	3.05803	0.363062	0.342668	0.346582	0.343083	0.345072	0.367226	0.354983	0.351412
	629.48	193	629.48	449	403	393	405	396	392	395	393	256	210	200	212	203	199	202	200	210.25	0.00125319	0.00118688	0.00122901	0.0012109	0.00122366	0.00122237	0.00127139	0.00122772	2454	282	3.07532	2.9126	3.016	2.97154	3.00286	2.99969	3.12	3.01284	0.353399	0.334699	0.346582	0.341473	0.345072	0.344707	0.358532	0.346218
	629.83	198	629.83	443	415	388	404	400	392	387	394	245	217	190	206	202	194	189	196	204.875	0.00119934	0.00122644	0.00116756	0.00117663	0.00121763	0.00119165	0.00118957	0.00120317	2540	301	3.04632	3.11516	2.96561	2.98863	3.09278	3.0268	3.02151	3.05605	0.361001	0.369158	0.351437	0.354164	0.366507	0.358688	0.35806	0.362154
	630.17	196	630.17	467	417	395	418	406	408	403	400	271	221	199	222	210	212	207	204	218.25	0.00132662	0.00124905	0.00122287	0.00126801	0.00126585	0.00130222	0.00130286	0.00125228	2540	301	3.36961	3.17258	3.10609	3.22075	3.21527	3.30764	3.30927	3.18079	0.399312	0.375963	0.368084	0.381672	0.381022	0.391968	0.392161	0.376936
	630.52	201	630.52	475	462	424	441	440	430	426	429	274	261	223	240	239	229	225	228	239.875	0.0013413	0.00147512	0.00137035	0.00137083	0.00144066	0.00140664	0.00141615	0.00139961	2540	301	3.40691	3.7468	3.48069	3.4819	3.65928	3.57287	3.59703	3.555	0.403732	0.444011	0.412476	0.412618	0.433639	0.423399	0.426262	0.421281
	630.86	188	630.86	519	514	468	506	479	487	477	482	331	326	280	318	291	299	289	294	303.5	0.00162033	0.00184248	0.00172062	0.00181634	0.00175411	0.00183662	0.00181897	0.00180475	2540	301	4.11565	4.67991	4.37038	4.61351	4.45544	4.66502	4.62019	4.58408	0.48772	0.554588	0.517907	0.546719	0.527987	0.552823	0.54751	0.543231
	631.21	196	631.21	597	584	530	575	552	558	534	550	401	388	334	379	356	362	338	354	364	0.001963	0.0021929	0.00205245	0.00216476	0.00214592	0.0022236	0.00212738	0.00217307	2540	301	4.98602	5.56996	5.21323	5.49849	5.45064	5.64795	5.40354	5.5196	0.590863	0.660062	0.617789	0.651593	0.645923	0.669304	0.640341	0.654095
	631.56	197	631.56	631	612	550	613	594	583	576	586	434	415	353	416	397	386	379	389	396.125	0.00212455	0.00234549	0.00216921	0.0023761	0.00239307	0.00237102	0.00238543	0.00238792	2454	282	5.21363	5.75584	5.32324	5.83094	5.87258	5.81849	5.85385	5.85997	0.599122	0.661429	0.611717	0.670059	0.674844	0.668628	0.672692	0.673395
	631.9	196	631.9	649	600	567	585	590	576	562	574	453	404	371	389	394	380	366	378	391.875	0.00221756	0.00228332	0.00227982	0.00222188	0.00237498	0.00233417	0.00230361	0.0023204	2657	321	5.89204	6.06679	6.05749	5.90353	6.31033	6.20188	6.12069	6.1653	0.711835	0.732947	0.731823	0.713223	0.762369	0.749268	0.739459	0.744848
	632.25	199	632.25	615	522	513	525	519	523	513	513	416	323	314	326	320	324	314	314	331.375	0.00203643	0.00182553	0.00192955	0.00186204	0.00192892	0.00199018	0.00197632	0.00192753	2657	321	5.4108	4.85043	5.12682	4.94743	5.12514	5.28792	5.25109	5.12144	0.653694	0.585995	0.619386	0.597714	0.619183	0.638849	0.634399	0.618736
	632.59	197	632.59	548	443	445	447	437	441	445	427	351	246	248	250	240	244	248	230	257.125	0.00171824	0.00139034	0.00152398	0.00142794	0.00144669	0.00149878	0.00156092	0.00141188	2657	321	4.56536	3.69414	4.04921	3.79404	3.84385	3.98226	4.14736	3.75137	0.551554	0.446299	0.489197	0.45837	0.464387	0.481109	0.501054	0.453214
	632.94	197	632.94	480	380	385	369	383	378	378	375	283	183	188	172	186	181	181	178	194	0.00138536	0.00103428	0.00115527	0.000982425	0.00112118	0.0011118	0.00113922	0.00109267	2657	321	3.6809	2.74808	3.06956	2.6103	2.97899	2.95405	3.0269	2.90324	0.444701	0.332003	0.370843	0.315358	0.3599	0.356888	0.365689	0.350749
	633.28	194	633.28	409	334	334	328	328	332	329	322	215	140	140	134	134	138	135	128	145.5	0.00105248	0.000791251	0.00086031	0.000765378	0.000807735	0.000847671	0.000849693	0.000785744	2657	321	2.79645	2.10235	2.28584	2.03361	2.14615	2.25226	2.25763	2.08772	0.337847	0.253992	0.27616	0.245686	0.259283	0.272102	0.272751	0.252224
	633.63	197	633.63	357	305	306	300	296	293	293	284	160	108	109	103	99	96	96	87	107.25	0.000783243	0.000610394	0.000669813	0.000588313	0.000596759	0.000589684	0.000604226	0.00053406	2803	333	2.19543	1.71093	1.87749	1.64904	1.67272	1.65288	1.69364	1.49697	0.26082	0.203261	0.223048	0.195908	0.198721	0.196365	0.201207	0.177842
	633.98	197	633.98	322	288	272	289	275	278	273	270	125	91	75	92	78	81	76	73	86.375	0.000611908	0.000514313	0.00046088	0.000525483	0.000470174	0.000497546	0.000478345	0.000448119	2803	333	1.71518	1.44162	1.29185	1.47293	1.3179	1.39462	1.3408	1.25608	0.203765	0.171266	0.153473	0.174986	0.156568	0.165683	0.159289	0.149224
	634.32	196	634.32	296	272	266	266	265	259	259	259	100	76	70	70	69	63	63	63	71.75	0.000489527	0.000429536	0.000430155	0.000399824	0.000415923	0.00038698	0.000396523	0.000386733	2803	333	1.37214	1.20399	1.20572	1.12071	1.16583	1.08471	1.11145	1.08401	0.163012	0.143036	0.143242	0.133141	0.138502	0.128864	0.132042	0.128782
	634.67	193	634.67	284	260	256	258	257	259	252	253	91	67	63	65	64	66	59	60	66.875	0.000445469	0.00037867	0.00038714	0.000371265	0.000385784	0.000405408	0.000371347	0.000368317	2803	333	1.24865	1.06141	1.08515	1.04066	1.08135	1.13636	1.04089	1.03239	0.148341	0.126097	0.128917	0.123631	0.128466	0.135001	0.123659	0.12265
	635.01	194	635.01	273	256	255	248	252	252	248	249	79	62	61	54	58	58	54	55	60.125	0.000386726	0.000350411	0.000374849	0.000308436	0.000349617	0.000356268	0.000339877	0.000337624	2803	333	1.08399	0.982203	1.0507	0.864545	0.979975	0.998618	0.952675	0.946361	0.12878	0.116687	0.124825	0.102709	0.116422	0.118637	0.113179	0.112429
	635.36	192	635.36	272	251	245	251	256	247	242	245	80	59	53	59	64	55	50	53	59.125	0.000391621	0.000333456	0.000325689	0.000336995	0.000385784	0.00033784	0.000314701	0.000325347	2803	333	1.09771	0.934677	0.912906	0.944596	1.08135	0.946965	0.882107	0.911948	0.13041	0.111041	0.108454	0.112219	0.128466	0.112501	0.104795	0.108341
	635.7	190	635.7	265	247	248	248	247	243	243	241	75	57	58	58	57	53	53	51	57.75	0.000367145	0.000322152	0.000356414	0.000331283	0.000343589	0.000325555	0.000333583	0.00031307	2917	352	1.07096	0.939718	1.03966	0.966352	1.00225	0.949643	0.973062	0.913224	0.129235	0.113398	0.125458	0.116612	0.120943	0.114595	0.117421	0.110201
	636.05	198	636.05	266	250	238	244	241	238	240	245	68	52	40	46	43	40	42	47	47.25	0.000332878	0.000293893	0.000245803	0.000262742	0.000259199	0.000245702	0.000264349	0.000288515	2917	352	0.971005	0.857287	0.717007	0.766417	0.756082	0.716712	0.771105	0.841599	0.117173	0.10345	0.0865226	0.092485	0.0912379	0.086487	0.0930508	0.101557
	636.39	199	636.39	266	244	242	242	234	237	236	240	67	45	43	43	35	38	37	41	43.625	0.000327983	0.000254331	0.000264238	0.000245606	0.000210976	0.000233417	0.000232879	0.000251684	2917	352	0.956726	0.741883	0.770783	0.716433	0.615416	0.680876	0.679307	0.734161	0.11545	0.0895244	0.0930118	0.0864534	0.0742634	0.0821627	0.0819733	0.0885926
	636.74	193	636.74	258	240	241	242	246	241	237	234	65	47	48	49	53	48	44	41	49.375	0.000318192	0.000265634	0.000294963	0.000279877	0.000319477	0.000294842	0.000276937	0.000251684	2917	352	0.928167	0.774855	0.860409	0.816401	0.931915	0.860054	0.807825	0.734161	0.112004	0.0935033	0.103827	0.0985167	0.112456	0.103784	0.0974818	0.0885926
	637.08	195	637.08	256	243	237	240	234	240	235	235	61	48	42	45	39	45	40	40	45	0.000298611	0.000271286	0.000258093	0.00025703	0.000235087	0.000276414	0.000251761	0.000245545	2917	352	0.871049	0.791341	0.752857	0.749756	0.685749	0.806301	0.734386	0.716254	0.105111	0.0954927	0.0908488	0.0904745	0.0827506	0.0972979	0.0886198	0.0864318
	637.43	195	637.43	258	239	235	235	239	235	233	234	63	44	40	40	44	40	38	39	43.5	0.000308402	0.000248679	0.000245803	0.000228471	0.000265226	0.000245702	0.000239173	0.000239406	2917	352	0.899608	0.725396	0.717007	0.66645	0.773665	0.716712	0.697667	0.698348	0.108557	0.087535	0.0865226	0.0804218	0.0933597	0.086487	0.0841888	0.084271
	637.77	193	637.77	256	240	240	238	239	236	232	228	63	47	47	45	46	43	39	35	45.625	0.000308402	0.000265634	0.000288818	0.00025703	0.000277282	0.000264129	0.000245467	0.000214852	3070	376	0.946793	0.815497	0.886673	0.789081	0.851256	0.810877	0.753583	0.659595	0.115959	0.0998785	0.108596	0.0966432	0.104258	0.0993126	0.0922955	0.0807843
	638.12	197	638.12	253	239	235	244	237	229	231	227	56	42	38	47	40	32	34	30	39.875	0.000274135	0.000237375	0.000233513	0.000268453	0.000241115	0.000196561	0.000213997	0.000184159	3070	376	0.841594	0.728742	0.716884	0.824152	0.740223	0.603444	0.65697	0.565367	0.103075	0.0892531	0.0878008	0.100938	0.0906592	0.0739071	0.0804627	0.0692437
	638.46	198	638.46	255	244	237	233	235	232	230	233	57	46	39	35	37	34	32	35	39.375	0.00027903	0.000259982	0.000239658	0.000199912	0.000223031	0.000208846	0.000201409	0.000214852	3070	376	0.856623	0.798146	0.73575	0.61373	0.684706	0.641159	0.618324	0.659595	0.104915	0.0977534	0.0901113	0.0751669	0.0838598	0.0785263	0.0757296	0.0807843
	638.81	198	638.81	252	237	231	232	234	230	229	231	54	39	33	34	36	32	31	33	36.5	0.000264344	0.00022042	0.000202787	0.0001942	0.000217003	0.000196561	0.000195115	0.000202575	3070	376	0.811537	0.676689	0.622557	0.596195	0.666201	0.603444	0.599002	0.621904	0.0993935	0.0828779	0.0762481	0.0730193	0.0815933	0.0739071	0.0733631	0.076168
	639.15	196	639.15	250	231	234	236	232	227	232	230	54	35	38	40	36	31	36	34	38	0.000264344	0.000197813	0.000233513	0.000228471	0.000217003	0.000190419	0.000226585	0.000208713	3070	376	0.811537	0.607285	0.716884	0.701406	0.666201	0.584586	0.695615	0.640749	0.0993935	0.0743776	0.0878008	0.0859051	0.0815933	0.0715975	0.0851958	0.0784761
	639.5	193	639.5	252	234	230	234	230	232	232	229	59	41	37	41	37	39	39	36	41.125	0.000288821	0.000231724	0.000227368	0.000234183	0.000223031	0.000239559	0.000245467	0.00022099	3220	396	0.930003	0.74615	0.732124	0.754068	0.718161	0.771381	0.790403	0.711589	0.114373	0.0917625	0.0900376	0.0927363	0.0883204	0.0948654	0.0972048	0.0875122
	639.84	193	639.84	246	232	232	233	230	228	229	231	53	39	39	40	37	35	36	38	39.625	0.000259449	0.00022042	0.000239658	0.000228471	0.000223031	0.000214989	0.000226585	0.000233268	3220	396	0.835426	0.709752	0.771698	0.735676	0.718161	0.692265	0.729603	0.751122	0.102742	0.0872863	0.0949045	0.0904745	0.0883204	0.0851357	0.0897275	0.092374
	640.19	194	640.19	247	226	233	228	225	231	227	231	53	32	39	34	31	37	33	37	37	0.000259449	0.000180857	0.000239658	0.0001942	0.000186864	0.000227274	0.000207703	0.000227129	3220	396	0.835426	0.582361	0.771698	0.625325	0.601702	0.731823	0.668802	0.731355	0.102742	0.0716195	0.0949045	0.0769033	0.0739982	0.0900006	0.0822502	0.0899431
	640.53	198	640.53	243	231	230	234	231	232	222	228	45	33	32	36	33	34	24	30	33.375	0.000220287	0.000186509	0.000196642	0.000205624	0.00019892	0.000208846	0.000151056	0.000184159	3220	396	0.709324	0.60056	0.633188	0.662109	0.640522	0.672486	0.486402	0.592991	0.0872336	0.0738576	0.0778704	0.081427	0.0787722	0.0827032	0.0598184	0.0729268
	640.88	197	640.88	249	231	227	231	230	227	228	225	52	34	30	34	33	30	31	28	34	0.000254554	0.000192161	0.000184352	0.0001942	0.00019892	0.000184276	0.000195115	0.000171881	3220	396	0.819663	0.618758	0.593614	0.625325	0.640522	0.59337	0.628269	0.553458	0.100803	0.0760957	0.0730035	0.0769033	0.0787722	0.0729734	0.0772654	0.068065
	641.22	198	641.22	249	233	230	227	233	229	227	226	51	35	32	29	35	31	29	28	33.75	0.000249659	0.000197813	0.000196642	0.000165641	0.000210976	0.000190419	0.000182527	0.000171881	3220	396	0.803901	0.636957	0.633188	0.533365	0.679341	0.613149	0.587735	0.553458	0.0988648	0.0783339	0.0778704	0.065594	0.0835463	0.0754059	0.0722805	0.068065
	641.56	195	641.56	244	234	229	233	229	224	222	229	49	39	34	38	34	29	27	34	35.5	0.000239868	0.00022042	0.000208932	0.000217047	0.000204948	0.000178134	0.000169939	0.000208713	3418	416	0.819869	0.753395	0.714131	0.741868	0.700511	0.608861	0.58085	0.713382	0.0997851	0.0916947	0.0869159	0.0902917	0.0852582	0.0741036	0.0706944	0.0868247
	641.91	195	641.91	239	235	230	235	230	224	227	226	44	40	35	40	35	29	32	31	35.75	0.000215392	0.000226072	0.000215078	0.000228471	0.000210976	0.000178134	0.000201409	0.000190297	3418	416	0.736209	0.772713	0.735135	0.780914	0.721114	0.608861	0.688415	0.650436	0.0896029	0.0940458	0.0894723	0.0950439	0.0877658	0.0741036	0.083786	0.0791637
	642.25	199	642.25	246	231	232	235	231	229	226	225	47	32	33	36	32	30	27	26	32.875	0.000230077	0.000180857	0.000202787	0.000205624	0.000192892	0.000184276	0.000169939	0.000159604	3418	416	0.786405	0.618171	0.693127	0.702822	0.659305	0.629856	0.58085	0.545527	0.0957122	0.0752367	0.0843596	0.0855395	0.080243	0.0766589	0.0706944	0.0663953
	642.6	196	642.6	248	236	230	233	228	233	233	226	52	40	34	37	32	37	37	30	37.375	0.000254554	0.000226072	0.000208932	0.000211336	0.000192892	0.000227274	0.000232879	0.000184159	3418	416	0.870065	0.772713	0.714131	0.722345	0.659305	0.776823	0.795979	0.629454	0.105894	0.0940458	0.0869159	0.0879156	0.080243	0.094546	0.0968775	0.07661
	642.94	191	642.94	245	235	234	232	226	230	231	225	54	44	43	41	35	39	40	34	41.25	0.000264344	0.000248679	0.000264238	0.000234183	0.000210976	0.000239559	0.000251761	0.000208713	3418	416	0.903529	0.849984	0.903166	0.800436	0.721114	0.818813	0.860518	0.713382	0.109967	0.10345	0.109923	0.09742	0.0877658	0.0996566	0.104732	0.0868247
	643.29	196	643.29	252	238	228	230	236	230	225	228	56	42	32	34	40	34	29	32	37.375	0.000274135	0.000237375	0.000196642	0.0001942	0.000241115	0.000208846	0.000182527	0.000196436	3418	416	0.936993	0.811349	0.672123	0.663777	0.824131	0.713837	0.623876	0.671418	0.11404	0.0987481	0.0818032	0.0807873	0.100304	0.0868801	0.075931	0.0817173
	643.63	194	643.63	244	235	233	232	234	229	228	231	50	41	39	38	40	35	34	37	39.25	0.000244763	0.000231724	0.000239658	0.000217047	0.000241115	0.000214989	0.000213997	0.000227129	3613	439	0.88433	0.837217	0.865884	0.784192	0.871148	0.776755	0.77317	0.820617	0.107451	0.101727	0.10521	0.0952838	0.105849	0.0943802	0.0939445	0.0997096
	643.97	193	643.97	247	238	230	229	225	231	232	230	54	45	37	36	32	38	39	37	39.75	0.000264344	0.000254331	0.000227368	0.000205624	0.000192892	0.000233417	0.000245467	0.000227129	3613	439	0.955076	0.918897	0.821479	0.742919	0.696919	0.843334	0.886871	0.820617	0.116047	0.111651	0.0998144	0.0902689	0.0846796	0.10247	0.10776	0.0997096
	644.32	196	644.32	250	237	229	233	230	229	231	235	54	41	33	37	34	33	35	39	38.25	0.000264344	0.000231724	0.000202787	0.000211336	0.000204948	0.000202704	0.000220291	0.000239406	3613	439	0.955076	0.837217	0.732671	0.763555	0.740476	0.732369	0.79591	0.864975	0.116047	0.101727	0.0890237	0.0927763	0.089972	0.088987	0.0967076	0.105099
	644.66	194	644.66	251	235	232	235	233	229	231	228	57	41	38	41	39	35	37	34	40.25	0.00027903	0.000231724	0.000233513	0.000234183	0.000235087	0.000214989	0.000232879	0.000208713	3613	439	1.00814	0.837217	0.843682	0.846102	0.849369	0.776755	0.841391	0.754081	0.122494	0.101727	0.102512	0.102806	0.103203	0.0943802	0.102234	0.0916251
	645.01	198	645.01	251	237	228	236	235	229	227	236	53	39	30	38	37	31	29	38	36.875	0.000259449	0.00022042	0.000184352	0.000217047	0.000223031	0.000190419	0.000182527	0.000233268	3613	439	0.93739	0.796377	0.666064	0.784192	0.805812	0.687983	0.659468	0.842796	0.113898	0.0967643	0.0809306	0.0952838	0.0979107	0.0835939	0.0801292	0.102404
	645.35	194	645.35	248	231	234	230	230	231	232	233	54	37	40	36	36	37	38	39	39.625	0.000264344	0.000209116	0.000245803	0.000205624	0.000217003	0.000227274	0.000239173	0.000239406	3613	439	0.955076	0.755537	0.888086	0.742919	0.784033	0.821141	0.864131	0.864975	0.116047	0.0918021	0.107907	0.0902689	0.0952645	0.0997733	0.104997	0.105099
	645.7	195	645.7	252	232	234	234	230	228	227	229	57	37	39	39	35	33	32	34	38.25	0.00027903	0.000209116	0.000239658	0.000222759	0.000210976	0.000202704	0.000201409	0.000208713	3791	460	1.0578	0.79276	0.908543	0.84448	0.799808	0.768451	0.76354	0.791232	0.128354	0.0961935	0.110243	0.102469	0.0970488	0.0932438	0.092648	0.0960081
	646.04	195	646.04	247	236	236	232	237	234	231	226	52	41	41	37	42	39	36	31	39.875	0.000254554	0.000231724	0.000251948	0.000211336	0.000253171	0.000239559	0.000226585	0.000190297	3791	460	0.965014	0.878464	0.955135	0.801173	0.95977	0.908169	0.858983	0.721417	0.117095	0.106593	0.115896	0.0972144	0.116459	0.110197	0.104229	0.0875368
	646.38	195	646.38	249	236	228	230	231	233	236	227	54	41	33	35	36	38	41	32	38.75	0.000264344	0.000231724	0.000202787	0.000199912	0.000217003	0.000233417	0.000258055	0.000196436	3791	460	1.00213	0.878464	0.768767	0.757867	0.82266	0.884883	0.978286	0.744689	0.121598	0.106593	0.0932822	0.0919595	0.0998216	0.107372	0.118705	0.0903605
	646.73	198	646.73	243	237	226	229	230	233	229	231	45	39	28	31	32	35	31	33	34.25	0.000220287	0.00022042	0.000172062	0.000177065	0.000192892	0.000214989	0.000195115	0.000202575	3791	460	0.835108	0.835612	0.652287	0.671253	0.731253	0.815023	0.739679	0.76796	0.101332	0.101393	0.0791485	0.0814499	0.0887303	0.098895	0.0897527	0.0931843
	647.07	197	647.07	251	235	232	241	233	226	230	232	54	38	35	44	36	29	33	35	38	0.000264344	0.000214768	0.000215078	0.000251318	0.000217003	0.000178134	0.000207703	0.000214852	3791	460	1.00213	0.814186	0.815359	0.952747	0.82266	0.675305	0.787401	0.814503	0.121598	0.0987933	0.0989357	0.115606	0.0998216	0.0819415	0.0955432	0.0988318
	647.41	196	647.41	249	233	231	226	230	235	228	231	53	37	35	30	34	39	32	35	36.875	0.000259449	0.000209116	0.000215078	0.000171353	0.000204948	0.000239559	0.000201409	0.000214852	3791	460	0.983571	0.79276	0.815359	0.6496	0.776957	0.908169	0.76354	0.814503	0.119347	0.0961935	0.0989357	0.0788225	0.0942759	0.110197	0.092648	0.0988318
	647.76	198	647.76	250	238	228	232	235	227	221	226	52	40	30	34	37	29	23	28	34.125	0.000254554	0.000226072	0.000184352	0.0001942	0.000223031	0.000178134	0.000144762	0.000171881	3982	485	1.01363	0.900218	0.73409	0.773305	0.888111	0.709329	0.576444	0.684432	0.123459	0.109645	0.0894108	0.0941871	0.10817	0.0863949	0.0702098	0.0833625
	648.1	196	648.1	245	237	232	234	227	235	232	231	49	41	36	38	31	39	36	35	38.125	0.000239868	0.000231724	0.000221223	0.000217047	0.000186864	0.000239559	0.000226585	0.000214852	3982	485	0.955154	0.922723	0.880908	0.864283	0.744093	0.953925	0.90226	0.85554	0.116336	0.112386	0.107293	0.105268	0.0906291	0.116186	0.109894	0.104203
	648.45	191	648.45	250	239	232	235	235	226	226	232	59	48	41	44	44	35	35	41	43.375	0.000288821	0.000271286	0.000251948	0.000251318	0.000265226	0.000214989	0.000220291	0.000251684	3982	485	1.15008	1.08026	1.00326	1.00075	1.05613	0.856086	0.877197	1.0022	0.140078	0.131574	0.122195	0.121889	0.128635	0.10427	0.106841	0.122067
	648.79	199	648.79	251	238	229	240	234	231	229	228	52	39	30	41	35	32	30	29	36	0.000254554	0.00022042	0.000184352	0.000234183	0.000210976	0.000196561	0.000188821	0.00017802	3982	485	1.01363	0.877712	0.73409	0.932515	0.840105	0.782708	0.751883	0.708876	0.123459	0.106904	0.0894108	0.113579	0.102323	0.0953323	0.091578	0.0863397
	649.13	199	649.13	254	242	231	240	231	232	229	233	55	43	32	41	32	33	30	34	37.5	0.00026924	0.000243027	0.000196642	0.000234183	0.000192892	0.000202704	0.000188821	0.000208713	3982	485	1.07211	0.967734	0.78303	0.932515	0.768096	0.807167	0.751883	0.831096	0.130581	0.117868	0.0953715	0.113579	0.0935526	0.0983114	0.091578	0.101226
	649.48	193	649.48	252	242	233	241	240	240	238	236	59	49	40	48	47	47	45	43	47.25	0.000288821	0.000276938	0.000245803	0.000274165	0.00028331	0.0002887	0.000283231	0.000263961	3982	485	1.15008	1.10277	0.978787	1.09173	1.12814	1.1496	1.12783	1.05109	0.140078	0.134315	0.119214	0.13297	0.137405	0.140019	0.137367	0.128021
	649.82	195	649.82	257	246	243	249	240	238	237	242	62	51	48	54	45	43	42	47	49	0.000303506	0.000288241	0.000294963	0.000308436	0.000271254	0.000264129	0.000264349	0.000288515	4242	510	1.28747	1.22272	1.25124	1.30838	1.15066	1.12044	1.12137	1.22388	0.154788	0.147003	0.150431	0.157302	0.13834	0.134706	0.134818	0.147143
	650.16	199	650.16	273	265	250	257	251	252	254	254	74	66	51	58	52	53	55	55	58	0.00036225	0.000373018	0.000313399	0.000331283	0.000313449	0.000325555	0.000346171	0.000337624	4242	510	1.53666	1.58234	1.32944	1.4053	1.32965	1.381	1.46846	1.4322	0.184747	0.190239	0.159833	0.168954	0.159859	0.166033	0.176547	0.172188
	650.51	194	650.51	296	289	274	284	280	281	276	280	102	95	80	90	86	87	82	86	88.5	0.000499317	0.00053692	0.000491606	0.00051406	0.000518397	0.000534401	0.00051611	0.000527922	4242	510	2.1181	2.27762	2.08539	2.18064	2.19904	2.26693	2.18934	2.23944	0.254652	0.273829	0.250719	0.26217	0.264383	0.272545	0.263216	0.26924
	650.85	199	650.85	312	312	292	310	295	290	290	297	113	113	93	111	96	91	91	98	100.75	0.000553165	0.000638653	0.000571492	0.000634007	0.000578676	0.000558971	0.000572756	0.000601585	4242	510	2.34653	2.70916	2.42427	2.68946	2.45474	2.37116	2.42963	2.55192	0.282114	0.325713	0.291461	0.323343	0.295125	0.285075	0.292105	0.306808
	651.19	192	651.19	324	313	306	308	308	302	304	302	132	121	114	116	116	110	112	110	116.375	0.000646175	0.000683867	0.000700538	0.000662566	0.000699233	0.00067568	0.00070493	0.000675248	4242	510	2.74107	2.90096	2.97168	2.8106	2.96615	2.86623	2.99031	2.8644	0.329549	0.348772	0.357275	0.337908	0.356609	0.344597	0.359514	0.344377
	651.54	194	651.54	331	306	302	306	302	294	296	297	137	112	108	112	108	100	102	103	110.25	0.000670651	0.000633001	0.000663668	0.000639719	0.00065101	0.000614254	0.00064199	0.000632278	4444	531	2.98037	2.81306	2.94934	2.84291	2.89309	2.72975	2.853	2.80984	0.356116	0.336123	0.352408	0.339691	0.345686	0.326169	0.340897	0.33574
	651.88	195	651.88	317	293	287	289	290	282	287	277	122	98	92	94	95	87	92	82	95.25	0.000597222	0.000553876	0.000565347	0.000536907	0.000572648	0.000534401	0.00057905	0.000503367	4444	531	2.65406	2.46142	2.5124	2.38601	2.54485	2.37488	2.5733	2.23696	0.317125	0.294108	0.300199	0.285097	0.304076	0.283767	0.307475	0.267288
	652.22	195	652.22	311	275	279	276	270	274	270	264	116	80	84	81	75	79	75	69	82.375	0.000567851	0.000452143	0.000516186	0.000462654	0.00045209	0.000485261	0.000472051	0.000423565	4444	531	2.52353	2.00933	2.29393	2.05603	2.00909	2.1565	2.0978	1.88232	0.301529	0.240088	0.274095	0.245669	0.24006	0.257674	0.250659	0.224913
	652.57	194	652.57	298	259	257	256	260	262	263	252	104	65	63	62	66	68	69	58	69.375	0.000509108	0.000367367	0.00038714	0.00035413	0.00039784	0.000417693	0.000434287	0.00035604	4444	531	2.26247	1.63258	1.72045	1.57375	1.768	1.85623	1.92997	1.58224	0.270336	0.195072	0.205571	0.188043	0.211253	0.221795	0.230607	0.189057
	652.91	193	652.91	284	257	255	258	254	254	252	254	91	64	62	65	61	61	59	61	65.5	0.000445469	0.000361715	0.000380995	0.000371265	0.0003677	0.000374695	0.000371347	0.000374456	4444	531	1.97967	1.60746	1.69314	1.6499	1.63406	1.66515	1.65027	1.66408	0.236544	0.192071	0.202308	0.197142	0.195249	0.198963	0.197185	0.198836
	653.25	195	653.25	276	260	256	265	259	252	253	254	81	65	61	70	64	57	58	59	64.375	0.000396517	0.000367367	0.000374849	0.000399824	0.000385784	0.000350125	0.000365053	0.000362179	4444	531	1.76212	1.63258	1.66583	1.77682	1.71442	1.55596	1.6223	1.60952	0.21055	0.195072	0.199045	0.212307	0.204851	0.185916	0.193843	0.192317
	653.6	192	653.6	275	257	259	259	256	258	254	259	83	65	67	67	64	66	62	67	67.625	0.000406307	0.000367367	0.00041172	0.000382689	0.000385784	0.000405408	0.000390229	0.000411288	4624	558	1.87876	1.6987	1.90379	1.76955	1.78386	1.87461	1.80442	1.90179	0.226719	0.204991	0.22974	0.21354	0.215267	0.226218	0.217748	0.229499
	653.94	196	653.94	274	261	259	266	253	257	253	252	78	65	63	70	57	61	57	56	63.375	0.000381831	0.000367367	0.00038714	0.000399824	0.000343589	0.000374695	0.000358759	0.000343763	4624	558	1.76559	1.6987	1.79013	1.84879	1.58875	1.73259	1.6589	1.58956	0.213062	0.204991	0.216024	0.223102	0.191723	0.20908	0.200188	0.19182
	654.28	192	654.28	275	257	251	249	255	247	244	253	83	65	59	57	63	55	52	61	61.875	0.000406307	0.000367367	0.000362559	0.000325571	0.000379756	0.00033784	0.000327289	0.000374456	4624	558	1.87876	1.6987	1.67647	1.50544	1.75599	1.56217	1.51338	1.73148	0.226719	0.204991	0.202308	0.181669	0.211904	0.188515	0.182627	0.208946
	654.62	197	654.62	272	250	249	247	245	243	246	249	75	53	52	50	48	46	49	52	53.125	0.000367145	0.000299545	0.000319544	0.000285589	0.000289338	0.000282557	0.000308407	0.000319208	4624	558	1.69768	1.3851	1.47757	1.32056	1.3379	1.30654	1.42607	1.47602	0.204867	0.167146	0.178305	0.159358	0.161451	0.157667	0.172091	0.178118
	654.97	196	654.97	264	245	243	252	241	239	241	240	68	49	47	56	45	43	45	44	49.625	0.000332878	0.000276938	0.000288818	0.000319859	0.000271254	0.000264129	0.000283231	0.000270099	4624	558	1.53923	1.28056	1.3355	1.47903	1.25428	1.22133	1.30966	1.24894	0.185746	0.154531	0.161161	0.178481	0.15136	0.147384	0.158043	0.150715
	655.31	198	655.31	263	246	243	247	240	239	240	234	65	48	45	49	42	41	42	36	46	0.000318192	0.000271286	0.000276528	0.000279877	0.000253171	0.000251844	0.000264349	0.00022099	4624	558	1.47132	1.25443	1.27867	1.29415	1.17066	1.16453	1.22235	1.02186	0.177551	0.151378	0.154303	0.156171	0.141269	0.140529	0.147507	0.123313
	655.65	194	655.65	261	240	240	237	234	240	240	236	67	46	46	43	40	46	46	42	47	0.000327983	0.000259982	0.000282673	0.000245606	0.000241115	0.000282557	0.000289525	0.000257822	4887	587	1.60285	1.27053	1.38142	1.20028	1.17833	1.38086	1.41491	1.25998	0.192526	0.15261	0.165929	0.144171	0.141534	0.165861	0.169951	0.151342
	656	198	656	258	240	235	234	234	235	235	230	60	42	37	36	36	37	37	32	39.625	0.000293716	0.000237375	0.000227368	0.000205624	0.000217003	0.000227274	0.000232879	0.000196436	4887	587	1.43539	1.16005	1.11115	1.00488	1.0605	1.11069	1.13808	0.959982	0.172411	0.139339	0.133465	0.120701	0.127381	0.13341	0.1367	0.115308
	656.34	192	656.34	249	239	242	241	235	233	239	233	57	47	50	49	43	41	47	41	46.875	0.00027903	0.000265634	0.000307254	0.000279877	0.000259199	0.000251844	0.000295819	0.000251684	4887	587	1.36362	1.29815	1.50155	1.36776	1.2667	1.23076	1.44567	1.22998	0.163791	0.155927	0.180358	0.164288	0.15215	0.147833	0.173646	0.147738
	656.68	192	656.68	255	235	241	235	231	231	227	230	63	43	49	43	39	39	35	38	43.625	0.000308402	0.000243027	0.000301109	0.000245606	0.000235087	0.000239559	0.000220291	0.000233268	4887	587	1.50716	1.18767	1.47152	1.20028	1.14887	1.17073	1.07656	1.13998	0.181032	0.142657	0.176751	0.144171	0.137996	0.140621	0.129311	0.136928
	657.02	192	657.02	258	236	233	235	236	231	227	233	66	44	41	43	44	39	35	41	44.125	0.000323088	0.000248679	0.000251948	0.000245606	0.000265226	0.000239559	0.000220291	0.000251684	4887	587	1.57893	1.21529	1.23127	1.20028	1.29616	1.17073	1.07656	1.22998	0.189652	0.145975	0.147893	0.144171	0.155688	0.140621	0.129311	0.147738
	657.37	191	657.37	256	235	233	236	232	235	232	232	65	44	42	45	41	44	41	41	45.375	0.000318192	0.000248679	0.000258093	0.00025703	0.000247143	0.000270272	0.000258055	0.000251684	4887	587	1.55501	1.21529	1.2613	1.2561	1.20779	1.32082	1.26111	1.22998	0.186779	0.145975	0.151501	0.150876	0.145073	0.15865	0.151478	0.147738
	657.71	196	657.71	252	237	237	241	235	234	233	240	56	41	41	45	39	38	37	44	42.625	0.000274135	0.000231724	0.000251948	0.00025703	0.000235087	0.000233417	0.000232879	0.000270099	5089	611	1.39507	1.17924	1.28216	1.30802	1.19636	1.18786	1.18512	1.37454	0.167496	0.141583	0.15394	0.157045	0.143638	0.142618	0.142289	0.165031
	658.05	195	658.05	253	245	239	237	236	241	235	238	58	50	44	42	41	46	40	43	45.5	0.000283925	0.00028259	0.000270383	0.000239894	0.000247143	0.000282557	0.000251761	0.000263961	5089	611	1.4449	1.4381	1.37598	1.22082	1.25771	1.43793	1.28121	1.3433	0.173478	0.172662	0.165204	0.146576	0.151004	0.172642	0.153826	0.16128
	658.39	191	658.39	264	245	245	238	240	241	240	238	73	54	54	47	49	50	49	47	52.875	0.000357354	0.000305197	0.000331834	0.000268453	0.000295366	0.000307127	0.000308407	0.000288515	5089	611	1.81858	1.55315	1.6887	1.36616	1.50312	1.56297	1.56948	1.46825	0.218344	0.186475	0.202751	0.164025	0.180468	0.187655	0.188437	0.176283
	658.74	199	658.74	255	243	243	245	236	233	235	235	56	44	44	46	37	34	36	36	41.625	0.000274135	0.000248679	0.000270383	0.000262742	0.000223031	0.000208846	0.000226585	0.00022099	5089	611	1.39507	1.26553	1.37598	1.33709	1.13501	1.06282	1.15309	1.12462	0.167496	0.151943	0.165204	0.160535	0.136272	0.127605	0.138443	0.135025
	659.08	195	659.08	257	236	240	238	231	233	235	234	62	41	45	43	36	38	40	39	43	0.000303506	0.000231724	0.000276528	0.000245606	0.000217003	0.000233417	0.000251761	0.000239406	5089	611	1.54454	1.17924	1.40725	1.24989	1.10433	1.18786	1.28121	1.21834	0.185442	0.141583	0.168959	0.150065	0.132589	0.142618	0.153826	0.146277
	659.42	197	659.42	248	241	229	233	232	233	228	231	51	44	32	36	35	36	31	34	37.375	0.000249659	0.000248679	0.000196642	0.000205624	0.000210976	0.000221132	0.000195115	0.000208713	5089	611	1.27051	1.26553	1.00071	1.04642	1.07365	1.12534	0.992938	1.06214	0.152541	0.151943	0.120148	0.125636	0.128906	0.135111	0.119215	0.127524
	659.76	194	659.76	250	230	228	228	228	227	230	226	56	36	34	34	34	33	36	32	36.875	0.000274135	0.000203465	0.000208932	0.0001942	0.000204948	0.000202704	0.000226585	0.000196436	5250	634	1.43921	1.06819	1.0969	1.01955	1.07598	1.0642	1.18957	1.03129	0.173802	0.128997	0.132463	0.123123	0.129937	0.128514	0.143655	0.12454
	660.11	198	660.11	245	230	233	230	224	226	225	224	47	32	35	32	26	28	27	26	31.625	0.000230077	0.000180857	0.000215078	0.000182777	0.000156725	0.000171991	0.000169939	0.000159604	5250	634	1.20791	0.949501	1.12916	0.959578	0.822805	0.902954	0.892177	0.837922	0.145869	0.114664	0.136359	0.11588	0.0993635	0.109042	0.107741	0.101189
	660.45	197	660.45	243	227	230	227	224	224	227	224	46	30	33	30	27	27	30	27	31.25	0.000225182	0.000169554	0.000202787	0.000171353	0.000162753	0.000165849	0.000188821	0.000165743	5250	634	1.18221	0.890157	1.06463	0.899604	0.854451	0.870706	0.991308	0.87015	0.142766	0.107497	0.128567	0.108638	0.103185	0.105148	0.119712	0.105081
	660.79	201	660.79	241	225	224	221	221	228	216	218	40	24	23	20	20	27	15	17	23.25	0.000195811	0.000135643	0.000141337	0.000114235	0.000120557	0.000165849	9.44103e-05	0.000104357	5250	634	1.02801	0.712126	0.742018	0.599736	0.632927	0.870706	0.495654	0.547872	0.124144	0.0859977	0.0896075	0.0724253	0.0764334	0.105148	0.0598561	0.0661621
	661.13	196	661.13	237	227	228	222	224	218	222	222	41	31	32	26	28	22	26	26	29	0.000200706	0.000175206	0.000196642	0.000148506	0.00016878	0.000135136	0.000163644	0.000159604	5250	634	1.05371	0.919829	1.03237	0.779657	0.886097	0.709464	0.859134	0.837922	0.127248	0.11108	0.124671	0.0941529	0.107007	0.0856762	0.103751	0.101189
	661.47	190	661.47	240	226	225	226	223	223	220	220	50	36	35	36	33	33	30	30	35.375	0.000244763	0.000203465	0.000215078	0.000205624	0.00019892	0.000202704	0.000188821	0.000184159	5250	634	1.28501	1.06819	1.12916	1.07953	1.04433	1.0642	0.991308	0.966833	0.15518	0.128997	0.136359	0.130365	0.126115	0.128514	0.119712	0.116757
	661.82	197	661.82	238	229	228	232	220	227	224	224	41	32	31	35	23	30	27	27	30.75	0.000200706	0.000180857	0.000190497	0.000199912	0.000138641	0.000184276	0.000169939	0.000165743	5417	660	1.08722	0.979704	1.03192	1.08292	0.751019	0.998225	0.920557	0.897829	0.132466	0.119366	0.125728	0.131942	0.0915031	0.121622	0.112159	0.10939
	662.16	192	662.16	244	236	240	239	237	237	231	231	52	44	48	47	45	45	39	39	44.875	0.000254554	0.000248679	0.000294963	0.000268453	0.000271254	0.000276414	0.000245467	0.000239406	5417	660	1.37892	1.34709	1.59782	1.45421	1.46938	1.49734	1.32969	1.29686	0.168006	0.164128	0.194676	0.177179	0.179028	0.182434	0.162008	0.158008
	662.5	197	662.5	258	253	253	257	247	245	245	242	61	56	56	60	50	48	48	45	53	0.000298611	0.0003165	0.000344124	0.000342706	0.000301394	0.000294842	0.000302113	0.000276238	5417	660	1.61758	1.71448	1.86412	1.85644	1.63265	1.59716	1.63655	1.49638	0.197083	0.20889	0.227122	0.226186	0.19892	0.194596	0.199395	0.182317
	662.84	198	662.84	272	264	264	263	258	259	255	256	74	66	66	65	60	61	57	58	63.375	0.00036225	0.000373018	0.000405575	0.000371265	0.000361672	0.000374695	0.000358759	0.00035604	5417	660	1.96231	2.02064	2.197	2.01114	1.95918	2.02972	1.9434	1.92867	0.239085	0.246192	0.267679	0.245035	0.238704	0.247299	0.236781	0.234986
	663.18	194	663.18	281	267	262	271	268	262	264	259	87	73	68	77	74	68	70	65	72.75	0.000425888	0.000412581	0.000417865	0.000439806	0.000446063	0.000417693	0.000440581	0.00039901	5417	660	2.30704	2.23495	2.26357	2.38243	2.41632	2.26264	2.38663	2.16144	0.281086	0.272303	0.275791	0.290272	0.294401	0.275677	0.290784	0.263347
	663.53	193	663.53	274	260	255	259	266	260	252	259	81	67	62	66	73	67	59	66	67.625	0.000396517	0.00037867	0.000380995	0.000376977	0.000440035	0.00041155	0.000371347	0.000405149	5535	680	2.19472	2.09594	2.1088	2.08657	2.43559	2.27793	2.05541	2.2425	0.269631	0.257496	0.259076	0.256344	0.299224	0.279854	0.252516	0.275501
	663.87	197	663.87	271	258	251	249	251	256	250	251	74	61	54	52	54	59	53	54	57.625	0.00036225	0.000344759	0.000331834	0.000297012	0.000325505	0.00036241	0.000333583	0.000331486	5535	680	2.00505	1.90824	1.8367	1.64396	1.80167	2.00594	1.84638	1.83477	0.24633	0.234436	0.225647	0.201968	0.221343	0.246439	0.226836	0.22541
	664.21	200	664.21	276	249	247	246	248	246	246	237	76	49	47	46	48	46	46	37	49.375	0.00037204	0.000276938	0.000288818	0.000262742	0.000289338	0.000282557	0.000289525	0.000227129	5535	680	2.05924	1.53285	1.59861	1.45427	1.60149	1.56395	1.60252	1.25716	0.252987	0.188318	0.196397	0.178664	0.19675	0.192139	0.196877	0.154448
	664.55	197	664.55	261	244	238	236	241	240	233	235	64	47	41	39	44	43	36	38	44	0.000313297	0.000265634	0.000251948	0.000222759	0.000265226	0.000264129	0.000226585	0.000233268	5535	680	1.7341	1.47029	1.39453	1.23297	1.46803	1.46196	1.25415	1.29114	0.213042	0.180631	0.171325	0.151476	0.180354	0.179608	0.154078	0.158622
	664.89	199	664.89	251	241	237	234	234	233	228	225	52	42	38	35	35	34	29	26	36.375	0.000254554	0.000237375	0.000233513	0.000199912	0.000210976	0.000208846	0.000182527	0.000159604	5535	680	1.40896	1.31387	1.29249	1.10651	1.16775	1.15597	1.01028	0.883409	0.173097	0.161415	0.158789	0.13594	0.143463	0.142016	0.124118	0.108531
	665.23	197	665.23	244	228	233	235	228	232	226	228	47	31	36	38	31	35	29	31	34.75	0.000230077	0.000175206	0.000221223	0.000217047	0.000186864	0.000214989	0.000182527	0.000190297	5535	680	1.27348	0.969763	1.22447	1.20136	1.03429	1.18996	1.01028	1.0533	0.156453	0.11914	0.150431	0.147592	0.127068	0.146193	0.124118	0.129402
	665.58	195	665.58	249	231	225	230	226	221	219	227	54	36	30	35	31	26	24	32	33.5	0.000264344	0.000203465	0.000184352	0.000199912	0.000186864	0.000159706	0.000151056	0.000196436	5601	705	1.48059	1.1396	1.03256	1.11971	1.04663	0.894514	0.846067	1.10024	0.186363	0.143443	0.129968	0.140938	0.131739	0.112593	0.106495	0.138487
	665.92	197	665.92	240	227	230	225	226	223	219	222	43	30	33	28	29	26	22	25	29.5	0.000210496	0.000169554	0.000202787	0.00015993	0.000174808	0.000159706	0.000138468	0.000153466	5601	705	1.17899	0.949671	1.13581	0.895766	0.979101	0.894514	0.775562	0.859561	0.1484	0.119535	0.142965	0.11275	0.12324	0.112593	0.0976202	0.108193
	666.26	196	666.26	237	230	225	227	226	227	226	224	41	34	29	31	30	31	30	28	31.75	0.000200706	0.000192161	0.000178207	0.000177065	0.000180836	0.000190419	0.000188821	0.000171881	5601	705	1.12415	1.07629	0.998138	0.991741	1.01286	1.06654	1.05758	0.962708	0.141498	0.135473	0.125636	0.124831	0.12749	0.134245	0.133118	0.121176
	666.6	190	666.6	239	232	225	226	225	225	219	223	49	42	35	36	35	35	29	33	36.75	0.000239868	0.000237375	0.000215078	0.000205624	0.000210976	0.000214989	0.000182527	0.000202575	5601	705	1.3435	1.32954	1.20465	1.1517	1.18167	1.20415	1.02233	1.13462	0.169107	0.16735	0.15163	0.144965	0.148738	0.151567	0.128681	0.142815
	666.94	193	666.94	237	228	223	227	224	217	225	217	44	35	30	34	31	24	32	24	31.75	0.000215392	0.000197813	0.000184352	0.0001942	0.000186864	0.000147421	0.000201409	0.000147327	5601	705	1.20641	1.10795	1.03256	1.08772	1.04663	0.825705	1.12809	0.825178	0.151851	0.139458	0.129968	0.136911	0.131739	0.103932	0.141993	0.103865
	667.28	198	667.28	232	228	222	224	228	224	219	227	34	30	24	26	30	26	21	29	27.5	0.000166439	0.000169554	0.000147482	0.000148506	0.000180836	0.000159706	0.000132174	0.00017802	5601	705	0.932225	0.949671	0.826045	0.831783	1.01286	0.894514	0.740309	0.99709	0.11734	0.119535	0.103975	0.104697	0.12749	0.112593	0.0931829	0.125504
	667.62	196	667.62	244	232	224	226	226	224	222	225	48	36	28	30	30	28	26	29	31.875	0.000234973	0.000203465	0.000172062	0.000171353	0.000180836	0.000171991	0.000163644	0.00017802	5582	724	1.31162	1.13574	0.96045	0.956493	1.00943	0.960055	0.913464	0.993708	0.17012	0.147308	0.124573	0.12406	0.130925	0.124522	0.118479	0.128887
	667.96	196	667.96	240	231	228	228	228	226	221	224	44	35	32	32	32	30	25	28	32.25	0.000215392	0.000197813	0.000196642	0.000182777	0.000192892	0.000184276	0.00015735	0.000171881	5582	724	1.20232	1.10419	1.09766	1.02026	1.07672	1.02863	0.87833	0.959442	0.155944	0.143216	0.142369	0.13233	0.139654	0.133416	0.113922	0.124442
	668.31	197	668.31	233	227	225	227	222	225	219	221	36	30	28	30	25	28	22	24	27.875	0.00017623	0.000169554	0.000172062	0.000171353	0.000150697	0.000171991	0.000138468	0.000147327	5582	724	0.983713	0.946449	0.96045	0.956493	0.84119	0.960055	0.772931	0.822379	0.12759	0.122757	0.124573	0.12406	0.109104	0.124522	0.100251	0.106665
	668.65	198	668.65	239	226	225	228	226	226	223	216	41	28	27	30	28	28	25	18	28.125	0.000200706	0.00015825	0.000165917	0.000171353	0.00016878	0.000171991	0.00015735	0.000110495	5582	724	1.12034	0.883353	0.926149	0.956493	0.942132	0.960055	0.87833	0.616784	0.145311	0.114573	0.120124	0.12406	0.122197	0.124522	0.113922	0.0799985
	668.99	194	668.99	241	226	223	225	221	222	218	224	47	32	29	31	27	28	24	30	31	0.000230077	0.000180857	0.000178207	0.000177065	0.000162753	0.000171991	0.000151056	0.000184159	5582	724	1.28429	1.00955	0.994752	0.988377	0.908485	0.960055	0.843197	1.02797	0.166576	0.130941	0.129022	0.128195	0.117833	0.124522	0.109365	0.133331
	669.33	198	669.33	237	229	220	228	222	223	217	225	39	31	22	30	24	25	19	27	27.125	0.000190915	0.000175206	0.000135192	0.000171353	0.000144669	0.000153564	0.000119586	0.000165743	5582	724	1.06569	0.977998	0.75464	0.956493	0.807542	0.857192	0.667531	0.925176	0.138223	0.126849	0.0978787	0.12406	0.10474	0.11118	0.0865805	0.119998
	669.67	199	669.67	241	226	225	223	225	222	221	221	42	27	26	24	26	23	22	22	26.5	0.000205601	0.000152598	0.000159772	0.000137083	0.000156725	0.000141279	0.000138468	0.00013505	5519	740	1.13471	0.842191	0.881781	0.756559	0.864964	0.779716	0.764207	0.745339	0.152145	0.112923	0.118231	0.101441	0.115976	0.104546	0.102467	0.0999368
	670.01	197	670.01	236	230	226	224	221	219	219	219	39	33	29	27	24	22	22	22	27.25	0.000190915	0.000186509	0.000178207	0.000154218	0.000144669	0.000135136	0.000138468	0.00013505	5519	740	1.05366	1.02934	0.983525	0.851128	0.798428	0.745815	0.764207	0.745339	0.141277	0.138017	0.131873	0.114121	0.107055	0.100001	0.102467	0.0999368
	670.35	198	670.35	240	226	229	224	222	223	216	213	42	28	31	26	24	25	18	15	26.125	0.000205601	0.00015825	0.000190497	0.000148506	0.000144669	0.000153564	0.000113292	9.20793e-05	5519	740	1.13471	0.873383	1.05135	0.819605	0.798428	0.847517	0.62526	0.508186	0.152145	0.117105	0.140968	0.109895	0.107055	0.113637	0.0838363	0.0681387
	670.69	197	670.69	238	225	220	222	223	215	213	219	41	28	23	25	26	18	16	22	24.875	0.000200706	0.00015825	0.000141337	0.000142794	0.000156725	0.000110566	0.000100704	0.00013505	5519	740	1.1077	0.873383	0.780037	0.788082	0.864964	0.610213	0.555787	0.745339	0.148522	0.117105	0.104589	0.105668	0.115976	0.0818187	0.0745212	0.0999368
	671.03	194	671.03	233	228	224	223	221	216	218	218	39	34	30	29	27	22	24	24	28.625	0.000190915	0.000192161	0.000184352	0.000165641	0.000162753	0.000135136	0.000151056	0.000147327	5519	740	1.05366	1.06054	1.01744	0.914175	0.898231	0.745815	0.833681	0.813097	0.141277	0.142199	0.136421	0.122575	0.120437	0.100001	0.111782	0.109022
	671.38	202	671.38	236	224	226	223	219	224	218	224	34	22	24	21	17	22	16	22	22.25	0.000166439	0.000124339	0.000147482	0.000119947	0.000102474	0.000135136	0.000100704	0.00013505	5519	740	0.918577	0.686229	0.813952	0.661989	0.565553	0.745815	0.555787	0.745339	0.123165	0.0920112	0.109136	0.0887609	0.0758306	0.100001	0.0745212	0.0999368
	671.72	197	671.72	236	227	223	226	226	216	219	221	39	30	26	29	29	19	22	24	27.25	0.000190915	0.000169554	0.000159772	0.000165641	0.000174808	0.000116708	0.000138468	0.000147327	5322	754	1.01605	0.902365	0.850306	0.881544	0.93033	0.621122	0.736929	0.784074	0.14395	0.127844	0.120468	0.124894	0.131805	0.0879981	0.104405	0.111085
	672.06	191	672.06	232	225	223	222	224	223	218	221	41	34	32	31	33	32	27	30	32.5	0.000200706	0.000192161	0.000196642	0.000177065	0.00019892	0.000196561	0.000169939	0.000184159	5322	754	1.06816	1.02268	1.04653	0.94234	1.05865	1.0461	0.904413	0.980092	0.151332	0.144889	0.148268	0.133507	0.149986	0.148207	0.128134	0.138856
	672.4	202	672.4	233	228	224	221	228	219	219	216	31	26	22	19	26	17	17	14	21.5	0.000151753	0.000146947	0.000135192	0.000108524	0.000156725	0.000104423	0.000106998	8.59407e-05	5322	754	0.807631	0.78205	0.71949	0.577563	0.834089	0.555741	0.569445	0.457376	0.114422	0.110798	0.101934	0.0818269	0.11817	0.0787351	0.0806767	0.0647993
	672.74	197	672.74	233	224	223	216	224	223	215	220	36	27	26	19	27	26	18	23	25.25	0.00017623	0.000152598	0.000159772	0.000108524	0.000162753	0.000159706	0.000113292	0.000141188	5322	754	0.937894	0.812129	0.850306	0.577563	0.866169	0.849956	0.602942	0.751404	0.132877	0.115059	0.120468	0.0818269	0.122715	0.120418	0.0854224	0.106456
	673.08	199	673.08	232	222	222	227	220	223	214	216	33	23	23	28	21	24	15	17	23	0.000161544	0.000129991	0.000141337	0.00015993	0.000126585	0.000147421	9.44103e-05	0.000104357	5322	754	0.859736	0.691813	0.752194	0.851145	0.673687	0.784575	0.502452	0.555386	0.121804	0.0980134	0.106568	0.120587	0.0954453	0.111155	0.0711854	0.0786849
	673.42	194	673.42	240	223	224	223	217	218	216	217	46	29	30	29	23	24	22	23	28.25	0.000225182	0.000163902	0.000184352	0.000165641	0.000138641	0.000147421	0.000138468	0.000141188	5322	754	1.19842	0.872286	0.981122	0.881544	0.737848	0.784575	0.736929	0.751404	0.169787	0.123582	0.139002	0.124894	0.104535	0.111155	0.104405	0.106456
	673.76	196	673.76	232	216	225	217	218	212	211	220	36	20	29	21	22	16	15	24	22.875	0.00017623	0.000113036	0.000178207	0.000119947	0.000132613	9.82807e-05	9.44103e-05	0.000147327	5115	765	0.901414	0.578178	0.911529	0.61353	0.678317	0.502706	0.482909	0.753577	0.134816	0.0864724	0.136328	0.0917596	0.101449	0.0751847	0.0722239	0.112705
	674.1	196	674.1	229	223	218	219	222	220	216	219	33	27	22	23	26	24	20	23	24.75	0.000161544	0.000152598	0.000135192	0.000131371	0.000156725	0.000147421	0.00012588	0.000141188	5115	765	0.826296	0.780541	0.691505	0.671961	0.801647	0.754059	0.643878	0.722178	0.123581	0.116738	0.103422	0.100499	0.119894	0.112777	0.0962985	0.108009
	674.44	200	674.44	226	221	220	219	218	223	215	214	26	21	20	19	18	23	15	14	19.5	0.000127277	0.000118688	0.000122901	0.000108524	0.000108502	0.000141279	9.44103e-05	8.59407e-05	5115	765	0.651021	0.607087	0.628641	0.555099	0.554986	0.72264	0.482909	0.439587	0.0973668	0.0907961	0.0940196	0.0830206	0.0830038	0.108078	0.0722239	0.0657446
	674.78	196	674.78	227	223	216	224	222	220	213	219	31	27	20	28	26	24	17	23	24.5	0.000151753	0.000152598	0.000122901	0.00015993	0.000156725	0.000147421	0.000106998	0.000141188	5115	765	0.776218	0.780541	0.628641	0.81804	0.801647	0.754059	0.547296	0.722178	0.116091	0.116738	0.0940196	0.122346	0.119894	0.112777	0.0818537	0.108009
	675.12	197	675.12	232	221	226	218	222	218	214	213	35	24	29	21	25	21	17	16	23.5	0.000171334	0.000135643	0.000178207	0.000119947	0.000150697	0.000128993	0.000106998	9.8218e-05	5115	765	0.876375	0.693814	0.911529	0.61353	0.770814	0.659801	0.547296	0.502385	0.131071	0.103767	0.136328	0.0917596	0.115283	0.09868	0.0818537	0.0751367
	675.46	200	675.46	225	223	222	219	216	218	211	214	25	23	22	19	16	18	11	14	18.5	0.000122382	0.000129991	0.000135192	0.000108524	9.6446e-05	0.000110566	6.92342e-05	8.59407e-05	5115	765	0.625982	0.664905	0.691505	0.555099	0.493321	0.565544	0.354133	0.439587	0.093622	0.0994433	0.103422	0.0830206	0.0737812	0.0845828	0.0529642	0.0657446
	675.8	189	675.8	227	227	218	215	220	213	219	216	38	38	29	26	31	24	30	27	30.375	0.00018602	0.000214768	0.000178207	0.000148506	0.000186864	0.000147421	0.000188821	0.000165743	4764	784	0.8862	1.02316	0.848979	0.707483	0.89022	0.702314	0.899541	0.789599	0.14584	0.168378	0.139714	0.116429	0.146501	0.115578	0.148035	0.129942
	676.14	200	676.14	228	220	222	218	213	221	217	215	28	20	22	18	13	21	17	15	19.25	0.000137067	0.000113036	0.000135192	0.000102812	7.83623e-05	0.000128993	0.000106998	9.20793e-05	4764	784	0.652989	0.538503	0.644053	0.489796	0.373318	0.614525	0.50974	0.438666	0.107461	0.0886201	0.10599	0.0806045	0.0614361	0.101131	0.0838867	0.0721902
	676.48	196	676.48	226	218	218	217	216	215	215	213	30	22	22	21	20	19	19	17	21.25	0.000146858	0.000124339	0.000135192	0.000119947	0.000120557	0.000116708	0.000119586	0.000104357	4764	784	0.699631	0.592353	0.644053	0.571429	0.574336	0.555999	0.569709	0.497155	0.115137	0.0974821	0.10599	0.0940386	0.094517	0.0914993	0.0937557	0.0818156
	676.82	199	676.82	228	223	211	217	215	212	213	212	29	24	12	18	16	13	14	13	17.375	0.000141963	0.000135643	7.37409e-05	0.000102812	9.6446e-05	7.98531e-05	8.81163e-05	7.98021e-05	4764	784	0.67631	0.646203	0.351302	0.489796	0.459469	0.38042	0.419786	0.380177	0.111299	0.106344	0.0578128	0.0806045	0.0756136	0.0626048	0.0690832	0.0625648
	677.16	199	677.16	229	221	218	216	221	214	212	216	30	22	19	17	22	15	13	17	19.375	0.000146858	0.000124339	0.000116756	9.71001e-05	0.000132613	9.21382e-05	8.18222e-05	0.000104357	4764	784	0.699631	0.592353	0.556227	0.462585	0.631769	0.438946	0.389801	0.497155	0.115137	0.0974821	0.091537	0.0761265	0.103969	0.0722363	0.0641486	0.0818156
	677.5	193	677.5	232	223	217	222	218	217	213	216	39	30	24	29	25	24	20	23	26.75	0.000190915	0.000169554	0.000147482	0.000165641	0.000150697	0.000147421	0.00012588	0.000141188	4378	798	0.835827	0.742306	0.645675	0.725178	0.659751	0.645409	0.551104	0.618122	0.15235	0.135304	0.11769	0.132182	0.120256	0.117642	0.100453	0.112668
	677.84	200	677.84	228	221	218	220	220	218	212	213	28	21	18	20	20	18	12	13	18.75	0.000137067	0.000118688	0.000110611	0.000114235	0.000120557	0.000110566	7.55282e-05	7.98021e-05	4378	798	0.600081	0.519615	0.484256	0.500123	0.527801	0.484057	0.330663	0.349374	0.10938	0.0947127	0.0882678	0.0911599	0.0962049	0.0882315	0.0602715	0.0636821
	678.18	200	678.18	236	225	213	213	218	215	213	216	36	25	13	13	18	15	13	16	18.625	0.00017623	0.000141295	7.98859e-05	7.4253e-05	0.000108502	9.21382e-05	8.18222e-05	9.8218e-05	4378	798	0.771533	0.618589	0.349741	0.32508	0.47502	0.403381	0.358218	0.429998	0.140631	0.112753	0.063749	0.0592539	0.0865844	0.0735263	0.0652942	0.0783779
	678.52	196	678.52	226	224	214	222	214	208	214	212	30	28	18	26	18	12	18	16	20.75	0.000146858	0.00015825	0.000110611	0.000148506	0.000108502	7.37105e-05	0.000113292	9.8218e-05	4378	798	0.642944	0.692819	0.484256	0.65016	0.47502	0.322705	0.495994	0.429998	0.117193	0.126284	0.0882678	0.118508	0.0865844	0.058821	0.0904073	0.0783779
	678.86	196	678.86	225	225	219	216	218	216	212	213	29	29	23	20	22	20	16	17	22	0.000141963	0.000163902	0.000141337	0.000114235	0.000132613	0.000122851	0.000100704	0.000104357	4378	798	0.621513	0.717563	0.618772	0.500123	0.580581	0.537841	0.440883	0.456873	0.113286	0.130794	0.112787	0.0911599	0.105825	0.098035	0.080362	0.0832766
	679.2	197	679.2	230	223	216	216	217	218	212	216	33	26	19	19	20	21	15	19	21.5	0.000161544	0.000146947	0.000116756	0.000108524	0.000120557	0.000128993	9.44103e-05	0.000116634	4378	798	0.707239	0.643332	0.511159	0.475117	0.527801	0.564733	0.413328	0.510623	0.128912	0.117263	0.0931716	0.0866019	0.0962049	0.102937	0.0753394	0.0930738
	679.54	197	679.54	231	218	216	218	219	221	216	219	34	21	19	21	22	24	19	22	22.75	0.000166439	0.000118688	0.000116756	0.000119947	0.000132613	0.000147421	0.000119586	0.00013505	4052	809	0.674411	0.480922	0.473097	0.486026	0.537349	0.59735	0.484564	0.547221	0.134649	0.0960183	0.0944559	0.0970373	0.107284	0.119264	0.0967454	0.109255
	679.88	195	679.88	230	224	217	223	223	216	212	217	35	29	22	28	28	21	17	22	25.25	0.000171334	0.000163902	0.000135192	0.00015993	0.00016878	0.000128993	0.000106998	0.00013505	4052	809	0.694247	0.664131	0.547796	0.648035	0.683898	0.522681	0.433557	0.547221	0.138609	0.132597	0.10937	0.129383	0.136543	0.104356	0.0865616	0.109255
	680.22	196	680.22	236	226	222	217	221	219	215	216	40	30	26	21	25	23	19	20	25.5	0.000195811	0.000169554	0.000159772	0.000119947	0.000150697	0.000141279	0.000119586	0.000122772	4052	809	0.793425	0.687032	0.647396	0.486026	0.610624	0.572461	0.484564	0.497474	0.158411	0.137169	0.129255	0.0970373	0.121914	0.114294	0.0967454	0.0993229
	680.56	197	680.56	233	226	222	219	219	219	216	222	36	29	25	22	22	22	19	25	25	0.00017623	0.000163902	0.000153627	0.000125659	0.000132613	0.000135136	0.000119586	0.000153466	4052	809	0.714082	0.664131	0.622496	0.50917	0.537349	0.547571	0.484564	0.621842	0.14257	0.132597	0.124284	0.101658	0.107284	0.109325	0.0967454	0.124154
	680.9	197	680.9	235	227	220	227	221	221	218	217	38	30	23	30	24	24	21	20	26.25	0.00018602	0.000169554	0.000141337	0.000171353	0.000144669	0.000147421	0.000132174	0.000122772	4052	809	0.753753	0.687032	0.572696	0.694323	0.586199	0.59735	0.535571	0.497474	0.15049	0.137169	0.114341	0.138625	0.117037	0.119264	0.106929	0.0993229
	681.24	193	681.24	236	225	220	229	219	220	217	220	43	32	27	36	26	27	24	27	30.25	0.000210496	0.000180857	0.000165917	0.000205624	0.000156725	0.000165849	0.000151056	0.000165743	4052	809	0.852932	0.732834	0.672296	0.833188	0.635048	0.672019	0.612081	0.67159	0.170292	0.146314	0.134227	0.16635	0.12679	0.134172	0.122205	0.134086
	681.58	194	681.58	228	226	214	223	218	221	218	222	34	32	20	29	24	27	24	28	27.25	0.000166439	0.000180857	0.000122901	0.000165641	0.000144669	0.000165849	0.000151056	0.000171881	3594	826	0.598182	0.650001	0.441708	0.595315	0.51994	0.59606	0.542897	0.617742	0.137479	0.149388	0.101517	0.13682	0.119497	0.136991	0.124773	0.141974
	681.92	199	681.92	235	220	223	226	216	221	219	219	36	21	24	27	17	22	20	20	23.375	0.00017623	0.000118688	0.000147482	0.000154218	0.000102474	0.000135136	0.00012588	0.000122772	3594	826	0.633369	0.426563	0.530049	0.554259	0.368291	0.485679	0.452414	0.441244	0.145566	0.098036	0.12182	0.127384	0.0846434	0.111622	0.103977	0.10141
	682.26	194	682.26	232	224	222	222	221	219	213	224	38	30	28	28	27	25	19	30	28.125	0.00018602	0.000169554	0.000172062	0.00015993	0.000162753	0.000153564	0.000119586	0.000184159	3594	826	0.668556	0.609376	0.618391	0.574787	0.584933	0.551908	0.429793	0.661866	0.153653	0.140051	0.142123	0.132102	0.134434	0.126844	0.0987783	0.152115
	682.6	196	682.6	233	224	219	224	222	220	218	221	37	28	23	28	26	24	22	25	26.625	0.000181125	0.00015825	0.000141337	0.00015993	0.000156725	0.000147421	0.000138468	0.000153466	3594	826	0.650963	0.568751	0.507964	0.574787	0.563269	0.529831	0.497655	0.551555	0.149609	0.130715	0.116744	0.132102	0.129455	0.12177	0.114375	0.126763
	682.94	196	682.94	234	220	222	214	213	218	217	219	38	24	26	18	17	22	21	23	23.625	0.00018602	0.000135643	0.000159772	0.000102812	0.000102474	0.000135136	0.000132174	0.000141188	3594	826	0.668556	0.487501	0.57422	0.369506	0.368291	0.485679	0.475035	0.507431	0.153653	0.112041	0.131972	0.0849226	0.0846434	0.111622	0.109176	0.116622
	683.28	195	683.28	233	220	219	220	221	217	217	222	38	25	24	25	26	22	22	27	26.125	0.00018602	0.000141295	0.000147482	0.000142794	0.000156725	0.000135136	0.000138468	0.000165743	3594	826	0.668556	0.507814	0.530049	0.513203	0.563269	0.485679	0.497655	0.59568	0.153653	0.11671	0.12182	0.117948	0.129455	0.111622	0.114375	0.136904
	683.62	200	683.62	226	221	217	217	213	218	217	214	26	21	17	17	13	18	17	14	17.875	0.000127277	0.000118688	0.000104466	9.71001e-05	7.83623e-05	0.000110566	0.000106998	8.59407e-05	3119	842	0.396977	0.370187	0.32583	0.302855	0.244412	0.344855	0.333728	0.268049	0.107167	0.099935	0.0879606	0.0817583	0.0659811	0.0930964	0.0900926	0.0723621
	683.96	197	683.96	231	222	220	223	217	216	210	218	34	25	23	26	20	19	13	21	22.625	0.000166439	0.000141295	0.000141337	0.000148506	0.000120557	0.000116708	8.18222e-05	0.000128911	3119	842	0.519123	0.440699	0.440829	0.46319	0.376019	0.364013	0.255204	0.402074	0.140142	0.11897	0.119005	0.125042	0.101509	0.0982684	0.0688943	0.108543
	684.29	196	684.29	234	214	212	216	216	214	214	212	38	18	16	20	20	18	18	16	20.5	0.00018602	0.000101732	9.83212e-05	0.000114235	0.000120557	0.000110566	0.000113292	9.8218e-05	3119	842	0.580197	0.317303	0.306664	0.3563	0.376019	0.344855	0.353359	0.306342	0.156629	0.0856586	0.0827864	0.0961862	0.101509	0.0930964	0.0953921	0.0826995
	684.63	194	684.63	230	219	214	219	213	214	216	214	36	25	20	25	19	20	22	20	23.375	0.00017623	0.000141295	0.000122901	0.000142794	0.00011453	0.000122851	0.000138468	0.000122772	3119	842	0.54966	0.440699	0.38333	0.445375	0.357218	0.383172	0.431883	0.382927	0.148385	0.11897	0.103483	0.120233	0.0964339	0.10344	0.11659	0.103374
	684.97	195	684.97	235	222	219	217	216	216	212	218	40	27	24	22	21	21	17	23	24.375	0.000195811	0.000152598	0.000147482	0.000125659	0.000126585	0.000128993	0.000106998	0.000141188	3119	842	0.610733	0.475954	0.459996	0.39193	0.39482	0.40233	0.333728	0.440366	0.164873	0.128488	0.12418	0.105805	0.106585	0.108612	0.0900926	0.118881
	685.31	199	685.31	228	224	217	221	215	214	214	211	29	25	18	22	16	15	15	12	19	0.000141963	0.000141295	0.000110611	0.000125659	9.6446e-05	9.21382e-05	9.44103e-05	7.36635e-05	3119	842	0.442782	0.440699	0.344997	0.39193	0.300815	0.287379	0.294466	0.229756	0.119533	0.11897	0.0931347	0.105805	0.0812075	0.0775803	0.0794935	0.0620246
	685.65	197	685.65	231	220	222	221	221	218	216	216	34	23	25	24	24	21	19	19	23.625	0.000166439	0.000129991	0.000153627	0.000137083	0.000144669	0.000128993	0.000119586	0.000116634	2689	857	0.447555	0.349546	0.413103	0.368615	0.389015	0.346863	0.321568	0.313628	0.142638	0.111402	0.131658	0.11748	0.123981	0.110547	0.102486	0.0999552
	685.99	200	685.99	230	224	223	219	218	219	215	223	30	24	23	19	18	19	15	23	21.375	0.000146858	0.000135643	0.000141337	0.000108524	0.000108502	0.000116708	9.44103e-05	0.000141188	2689	857	0.394901	0.364744	0.380054	0.29182	0.291761	0.313829	0.253869	0.379655	0.125857	0.116246	0.121126	0.0930048	0.092986	0.100019	0.0809096	0.120998
	686.33	197	686.33	233	227	224	228	224	219	219	219	36	30	27	31	27	22	22	22	27.125	0.00017623	0.000169554	0.000165917	0.000177065	0.000162753	0.000135136	0.000138468	0.00013505	2689	857	0.473881	0.45593	0.446151	0.476128	0.437642	0.363381	0.372342	0.363149	0.151029	0.145308	0.142191	0.151745	0.139479	0.115812	0.118667	0.115738
	686.67	194	686.67	235	224	221	225	225	222	221	225	41	30	27	31	31	28	27	31	30.75	0.000200706	0.000169554	0.000165917	0.000177065	0.000186864	0.000171991	0.000169939	0.000190297	2689	857	0.539698	0.45593	0.446151	0.476128	0.502477	0.462484	0.456965	0.511709	0.172005	0.145308	0.142191	0.151745	0.160142	0.147396	0.145637	0.163085
	687.01	195	687.01	239	230	231	229	226	229	220	230	44	35	36	34	31	34	25	35	34.25	0.000215392	0.000197813	0.000221223	0.0001942	0.000186864	0.000208846	0.00015735	0.000214852	2689	857	0.579188	0.531919	0.594868	0.522205	0.502477	0.561588	0.423115	0.577736	0.184591	0.169526	0.189588	0.16643	0.160142	0.178981	0.134849	0.184128
	687.34	191	687.34	248	242	236	235	237	233	234	232	57	51	45	44	46	42	43	41	46.125	0.00027903	0.000288241	0.000276528	0.000251318	0.000277282	0.000257987	0.000270643	0.000251684	2689	857	0.750312	0.775081	0.743585	0.675794	0.745612	0.693727	0.727759	0.676777	0.239129	0.247023	0.236985	0.21538	0.237631	0.221095	0.231941	0.215693
	687.68	199	687.68	252	248	240	246	239	238	241	238	53	49	41	47	40	39	42	39	43.75	0.000259449	0.000276938	0.000251948	0.000268453	0.000241115	0.000239559	0.000264349	0.000239406	2307	878	0.598549	0.638896	0.581244	0.619322	0.556252	0.552663	0.609853	0.55231	0.227796	0.243151	0.22121	0.235702	0.211699	0.210333	0.232098	0.210199
	688.02	198	688.02	260	253	242	244	249	245	249	245	62	55	44	46	51	47	51	47	50.375	0.000303506	0.000310849	0.000270383	0.000262742	0.000307422	0.0002887	0.000320995	0.000288515	2307	878	0.700189	0.717128	0.623774	0.606145	0.709221	0.66603	0.740535	0.665605	0.266479	0.272925	0.237396	0.230687	0.269916	0.253478	0.281834	0.253316
	688.36	195	688.36	259	250	244	251	249	242	243	244	64	55	49	56	54	47	48	49	52.75	0.000313297	0.000310849	0.000301109	0.000319859	0.000325505	0.0002887	0.000302113	0.000300792	2307	878	0.722776	0.717128	0.694657	0.737915	0.75094	0.66603	0.696974	0.693928	0.275075	0.272925	0.264373	0.280836	0.285794	0.253478	0.265255	0.264096
	688.7	198	688.7	260	250	241	245	240	240	246	242	62	52	43	47	42	42	48	44	47.5	0.000303506	0.000293893	0.000264238	0.000268453	0.000253171	0.000257987	0.000302113	0.000270099	2307	878	0.700189	0.678012	0.609597	0.619322	0.584065	0.595176	0.696974	0.623119	0.266479	0.258038	0.232001	0.235702	0.222284	0.226512	0.265255	0.237147
	689.04	195	689.04	257	246	241	240	247	243	241	242	62	51	46	45	52	48	46	47	49.625	0.000303506	0.000288241	0.000282673	0.00025703	0.000313449	0.000294842	0.000289525	0.000288515	2307	878	0.700189	0.664973	0.652127	0.592968	0.723128	0.680201	0.667934	0.665605	0.266479	0.253076	0.248187	0.225672	0.275209	0.258871	0.254203	0.253316
	689.38	199	689.38	256	240	233	232	232	230	237	236	57	41	34	33	33	31	38	37	38	0.00027903	0.000231724	0.000208932	0.000188488	0.00019892	0.000190419	0.000239173	0.000227129	2307	878	0.643723	0.534586	0.482007	0.434843	0.458908	0.439296	0.551771	0.523987	0.244988	0.203453	0.183443	0.165493	0.174652	0.167188	0.209994	0.199419
	689.72	196	689.72	246	234	228	230	224	220	224	224	50	38	32	34	28	24	28	28	32.75	0.000244763	0.000214768	0.000196642	0.0001942	0.00016878	0.000147421	0.000176233	0.000171881	1906	899	0.466519	0.409348	0.3748	0.370146	0.321696	0.280985	0.335899	0.327606	0.220042	0.193077	0.176781	0.174586	0.151734	0.132532	0.158433	0.154521
	690.05	201	690.05	240	228	222	217	225	218	219	224	39	27	21	16	24	17	18	23	23.125	0.000190915	0.000152598	0.000129047	9.13884e-05	0.000144669	0.000104423	0.000113292	0.000141188	1906	899	0.363885	0.290853	0.245963	0.174186	0.275739	0.199031	0.215935	0.269105	0.171633	0.137186	0.116013	0.0821581	0.130057	0.0938765	0.10185	0.126928
	690.39	196	690.39	235	222	222	218	217	223	210	218	39	26	26	22	21	27	14	22	24.625	0.000190915	0.000146947	0.000159772	0.000125659	0.000126585	0.000165849	8.81163e-05	0.00013505	1906	899	0.363885	0.28008	0.304525	0.239506	0.241272	0.316108	0.16795	0.257405	0.171633	0.132105	0.143635	0.112967	0.1138	0.149098	0.0792165	0.12141
	690.73	193	690.73	231	216	216	218	217	212	218	216	38	23	23	25	24	19	25	23	25	0.00018602	0.000129991	0.000141337	0.000142794	0.000144669	0.000116708	0.00015735	0.000141188	1906	899	0.354554	0.247763	0.269388	0.272166	0.275739	0.222446	0.29991	0.269105	0.167232	0.116862	0.127062	0.128372	0.130057	0.104921	0.141458	0.126928
	691.07	194	691.07	228	220	212	212	210	218	222	215	34	26	18	18	16	24	28	21	23.125	0.000166439	0.000146947	0.000110611	0.000102812	9.6446e-05	0.000147421	0.000176233	0.000128911	1906	899	0.317233	0.28008	0.210825	0.195959	0.183826	0.280985	0.335899	0.245704	0.149629	0.132105	0.0994396	0.0924279	0.0867049	0.132532	0.158433	0.115891
	691.41	192	691.41	225	215	214	213	215	213	209	213	33	23	22	21	23	21	17	21	22.625	0.000161544	0.000129991	0.000135192	0.000119947	0.000138641	0.000128993	0.000106998	0.000128911	1906	899	0.307902	0.247763	0.257675	0.228619	0.26425	0.245861	0.203939	0.245704	0.145228	0.116862	0.121537	0.107833	0.124638	0.115965	0.0961915	0.115891
	691.75	192	691.75	224	214	218	214	210	212	206	209	32	22	26	22	18	20	14	17	21.375	0.000156649	0.000124339	0.000159772	0.000125659	0.000108502	0.000122851	8.81163e-05	0.000104357	1563	917	0.244842	0.194343	0.249723	0.196405	0.169588	0.192016	0.137726	0.163109	0.143647	0.114019	0.146511	0.115229	0.0994961	0.112654	0.0808026	0.095695
	692.08	197	692.08	220	219	215	212	211	211	211	205	23	22	18	15	14	14	14	8	16	0.000112591	0.000124339	0.000110611	8.56766e-05	8.43902e-05	8.59956e-05	8.81163e-05	4.9109e-05	1563	917	0.17598	0.194343	0.172885	0.133913	0.131902	0.134411	0.137726	0.0767573	0.103246	0.114019	0.101431	0.0785654	0.0773858	0.078858	0.0808026	0.0450329
	692.42	195	692.42	223	209	212	213	214	210	211	210	28	14	17	18	19	15	16	15	17.75	0.000137067	7.91251e-05	0.000104466	0.000102812	0.00011453	9.21382e-05	0.000100704	9.20793e-05	1563	917	0.214236	0.123673	0.163281	0.160695	0.17901	0.144012	0.157401	0.14392	0.125691	0.0725577	0.0957955	0.0942785	0.105024	0.0844907	0.0923458	0.0844368
	692.76	198	692.76	221	209	210	211	212	211	204	215	23	11	12	13	14	13	6	17	13.625	0.000112591	6.21697e-05	7.37409e-05	7.4253e-05	8.43902e-05	7.98531e-05	3.77641e-05	0.000104357	1563	917	0.17598	0.0971713	0.115257	0.116058	0.131902	0.12481	0.0590253	0.163109	0.103246	0.0570096	0.0676204	0.06809	0.0773858	0.0732253	0.0346297	0.095695
	693.1	197	693.1	229	215	214	219	220	208	214	215	32	18	17	22	23	11	17	18	19.75	0.000156649	0.000101732	0.000104466	0.000125659	0.000138641	6.7568e-05	0.000106998	0.000110495	1563	917	0.244842	0.159008	0.163281	0.196405	0.216696	0.105609	0.167238	0.172704	0.143647	0.0932885	0.0957955	0.115229	0.127134	0.0619598	0.0981175	0.101324
	693.44	199	693.44	235	219	218	216	222	216	214	220	36	20	19	17	23	17	15	21	21	0.00017623	0.000113036	0.000116756	9.71001e-05	0.000138641	0.000104423	9.44103e-05	0.000128911	1563	917	0.275447	0.176675	0.18249	0.151768	0.216696	0.163214	0.147563	0.201488	0.161603	0.103654	0.107066	0.0890408	0.127134	0.0957561	0.0865742	0.118211
	693.77	199	693.77	232	234	227	230	226	229	229	225	33	35	28	31	27	30	30	26	30	0.000161544	0.000197813	0.000172062	0.000177065	0.000162753	0.000184276	0.000188821	0.000159604	1276	942	0.20613	0.252409	0.219551	0.225935	0.207672	0.235137	0.240935	0.203655	0.152174	0.18634	0.162082	0.166795	0.153313	0.173588	0.177869	0.150347
	694.11	199	694.11	242	237	232	237	235	236	232	237	43	38	33	38	36	37	33	38	37	0.000210496	0.000214768	0.000202787	0.000217047	0.000217003	0.000227274	0.000207703	0.000233268	1276	942	0.268593	0.274044	0.258757	0.276952	0.276896	0.290002	0.265029	0.29765	0.198288	0.202312	0.191026	0.204459	0.204417	0.214092	0.195656	0.219738
	694.45	198	694.45	247	238	234	232	236	227	227	229	49	40	36	34	38	29	29	31	35.75	0.000239868	0.000226072	0.000221223	0.0001942	0.000229059	0.000178134	0.000182527	0.000190297	1276	942	0.306072	0.288468	0.28228	0.2478	0.29228	0.227299	0.232904	0.242819	0.225956	0.21296	0.208392	0.182937	0.215774	0.167802	0.17194	0.17926
	694.79	196	694.79	245	228	228	226	229	230	227	229	49	32	32	30	33	34	31	33	34.25	0.000239868	0.000180857	0.000196642	0.000171353	0.00019892	0.000208846	0.000195115	0.000202575	1276	942	0.306072	0.230774	0.250916	0.218647	0.253822	0.266488	0.248966	0.258485	0.225956	0.170368	0.185237	0.161415	0.187382	0.196733	0.183798	0.190825
	695.13	191	695.13	234	221	224	224	223	220	219	225	43	30	33	33	32	29	28	34	32.75	0.000210496	0.000169554	0.000202787	0.000188488	0.000192892	0.000178134	0.000176233	0.000208713	1276	942	0.268593	0.216351	0.258757	0.240511	0.24613	0.227299	0.224873	0.266318	0.198288	0.15972	0.191026	0.177556	0.181704	0.167802	0.166011	0.196608
	695.46	197	695.46	237	224	219	213	221	215	213	214	40	27	22	16	24	18	16	17	22.5	0.000195811	0.000152598	0.000135192	9.13884e-05	0.000144669	0.000110566	0.000100704	0.000104357	1276	942	0.249854	0.194716	0.172504	0.116612	0.184598	0.141082	0.128499	0.133159	0.184454	0.143748	0.12735	0.0860878	0.136278	0.104153	0.0948635	0.0983039
	695.8	199	695.8	231	212	214	212	217	209	211	210	32	13	15	13	18	10	12	11	15.5	0.000156649	7.34733e-05	9.21761e-05	7.4253e-05	0.000108502	6.14254e-05	7.55282e-05	6.75248e-05	1014	965	0.158842	0.0745019	0.0934666	0.0752926	0.110021	0.0622854	0.0765856	0.0684702	0.151166	0.0709017	0.0889499	0.0716542	0.104704	0.0592755	0.0728847	0.0651615
	696.14	192	696.14	226	215	211	210	210	211	211	211	34	23	19	18	18	19	19	19	21.125	0.000166439	0.000129991	0.000116756	0.000102812	0.000108502	0.000116708	0.000119586	0.000116634	1014	965	0.168769	0.131811	0.118391	0.104251	0.110021	0.118342	0.121261	0.118267	0.160614	0.125442	0.11267	0.0992135	0.104704	0.112624	0.115401	0.112552
	696.48	199	696.48	223	212	211	207	211	207	207	210	24	13	12	8	12	8	8	11	12	0.000117486	7.34733e-05	7.37409e-05	4.56942e-05	7.23345e-05	4.91404e-05	5.03522e-05	6.75248e-05	1014	965	0.119131	0.0745019	0.0747732	0.0463339	0.0733472	0.0498283	0.0510571	0.0684702	0.113374	0.0709017	0.0711599	0.0440949	0.0698028	0.0474204	0.0485898	0.0651615
	696.81	199	696.81	221	209	211	208	208	209	205	206	22	10	12	9	9	10	6	7	10.625	0.000107696	5.65179e-05	7.37409e-05	5.1406e-05	5.42509e-05	6.14254e-05	3.77641e-05	4.29704e-05	1014	965	0.109204	0.0573092	0.0747732	0.0521256	0.0550104	0.0622854	0.0382928	0.0435719	0.103926	0.0545398	0.0711599	0.0496067	0.0523521	0.0592755	0.0364424	0.0414664
	697.15	194	697.15	214	214	207	208	203	206	207	208	20	20	13	14	9	12	13	14	14.375	9.79053e-05	0.000113036	7.98859e-05	7.99648e-05	5.42509e-05	7.37105e-05	8.18222e-05	8.59407e-05	1014	965	0.099276	0.114618	0.0810044	0.0810843	0.0550104	0.0747425	0.0829678	0.0871439	0.0944786	0.10908	0.0770899	0.077166	0.0523521	0.0711307	0.0789585	0.0829328
	697.49	192	697.49	217	214	212	206	206	212	207	207	25	22	20	14	14	20	15	15	18.125	0.000122382	0.000124339	0.000122901	7.99648e-05	8.43902e-05	0.000122851	9.44103e-05	9.20793e-05	1014	965	0.124095	0.12608	0.124622	0.0810843	0.0855717	0.124571	0.095732	0.0933684	0.118098	0.119988	0.1186	0.077166	0.0814366	0.118551	0.0911059	0.0888566
	697.83	190	697.83	214	209	208	205	205	206	200	208	24	19	18	15	15	16	10	18	16.875	0.000117486	0.000107384	0.000110611	8.56766e-05	9.04181e-05	9.82807e-05	6.29402e-05	0.000110495	809	994	0.0950465	0.0868737	0.0894846	0.0693124	0.0731482	0.0795091	0.0509186	0.0893906	0.116781	0.10674	0.109948	0.0851625	0.0898756	0.097691	0.0625625	0.109832
	698.16	194	698.16	219	209	206	205	205	208	205	202	25	15	12	11	11	14	11	8	13.375	0.000122382	8.47769e-05	7.37409e-05	6.28295e-05	6.63066e-05	8.59956e-05	6.92342e-05	4.9109e-05	809	994	0.0990068	0.0685845	0.0596564	0.0508291	0.053642	0.0695705	0.0560105	0.0397292	0.121647	0.0842682	0.0732984	0.0624525	0.0659088	0.0854796	0.0688188	0.0488143
	698.5	200	698.5	220	207	207	207	211	204	208	201	20	7	7	7	11	4	8	1	8.125	9.79053e-05	3.95626e-05	4.30155e-05	3.99824e-05	6.63066e-05	2.45702e-05	5.03522e-05	6.13862e-06	809	994	0.0792054	0.0320061	0.0347995	0.0323458	0.053642	0.0198773	0.0407349	0.00496615	0.0973179	0.0393252	0.0427574	0.0397425	0.0659088	0.0244228	0.05005	0.00610179
	698.84	195	698.84	216	214	208	205	200	208	207	206	21	19	13	10	5	13	12	11	13	0.000102801	0.000107384	7.98859e-05	5.71177e-05	3.01394e-05	7.98531e-05	7.55282e-05	6.75248e-05	809	994	0.0831657	0.0868737	0.0646277	0.0462082	0.0243827	0.0646011	0.0611023	0.0546276	0.102184	0.10674	0.0794066	0.056775	0.0299585	0.079374	0.0750751	0.0671197
	699.18	195	699.18	218	211	210	205	209	208	201	198	23	16	15	10	14	13	6	3	12.5	0.000112591	9.04287e-05	9.21761e-05	5.71177e-05	8.43902e-05	7.98531e-05	3.77641e-05	1.84159e-05	809	994	0.0910862	0.0731568	0.0745705	0.0462082	0.0682717	0.0646011	0.0305512	0.0148984	0.111916	0.0898861	0.091623	0.056775	0.0838839	0.079374	0.0375375	0.0183054
	699.51	196	699.51	217	211	211	198	205	204	204	206	21	15	15	2	9	8	8	10	11	0.000102801	8.47769e-05	9.21761e-05	1.14235e-05	5.42509e-05	4.91404e-05	5.03522e-05	6.13862e-05	649	1027	0.0667176	0.0550202	0.0598223	0.00741388	0.0352088	0.0318921	0.0326785	0.0398397	0.105576	0.0870659	0.0946648	0.011732	0.0557156	0.0504671	0.0517117	0.0630437
	699.85	198	699.85	219	213	205	204	204	204	206	204	21	15	7	6	6	6	8	6	9.375	0.000102801	8.47769e-05	4.30155e-05	3.42706e-05	3.61672e-05	3.68553e-05	5.03522e-05	3.68317e-05	649	1027	0.0667176	0.0550202	0.0279171	0.0222416	0.0234725	0.0239191	0.0326785	0.0239038	0.105576	0.0870659	0.0441769	0.0351959	0.0371438	0.0378504	0.0517117	0.0378262
	700.19	199	700.19	215	209	206	205	209	205	203	208	16	10	7	6	10	6	4	9	8.5	7.83243e-05	5.65179e-05	4.30155e-05	3.42706e-05	6.02787e-05	3.68553e-05	2.51761e-05	5.52476e-05	649	1027	0.0508324	0.0366801	0.0279171	0.0222416	0.0391209	0.0239191	0.0163393	0.0358557	0.080439	0.0580439	0.0441769	0.0351959	0.0619063	0.0378504	0.0258558	0.0567393
	700.52	197	700.52	221	211	204	206	209	208	206	205	24	14	7	9	12	11	9	8	11.75	0.000117486	7.91251e-05	4.30155e-05	5.1406e-05	7.23345e-05	6.7568e-05	5.66462e-05	4.9109e-05	649	1027	0.0762487	0.0513522	0.0279171	0.0333625	0.0469451	0.0438516	0.0367634	0.0318717	0.120659	0.0812615	0.0441769	0.0527939	0.0742875	0.0693923	0.0581756	0.0504349
	700.86	200	700.86	216	213	208	208	207	210	204	204	16	13	8	8	7	10	4	4	8.75	7.83243e-05	7.34733e-05	4.91606e-05	4.56942e-05	4.21951e-05	6.14254e-05	2.51761e-05	2.45545e-05	649	1027	0.0508324	0.0476842	0.0319052	0.0296555	0.0273846	0.0398651	0.0163393	0.0159359	0.080439	0.0754571	0.0504879	0.0469279	0.0433344	0.0630839	0.0258558	0.0252175
	701.2	194	701.2	219	209	205	212	203	204	205	204	25	15	11	18	9	10	11	10	13.625	0.000122382	8.47769e-05	6.75958e-05	0.000102812	5.42509e-05	6.14254e-05	6.92342e-05	6.13862e-05	649	1027	0.0794257	0.0550202	0.0438697	0.0667249	0.0352088	0.0398651	0.044933	0.0398397	0.125686	0.0870659	0.0694209	0.105588	0.0557156	0.0630839	0.0711035	0.0630437
	701.53	191	701.53	221	208	208	210	208	208	204	209	30	17	17	19	17	17	13	18	18.5	0.000146858	9.60805e-05	0.000104466	0.000108524	0.000102474	0.000104423	8.18222e-05	0.000110495	527	1054	0.0773942	0.0506344	0.0550537	0.057192	0.0540037	0.0550311	0.0431203	0.058231	0.154788	0.101269	0.110107	0.114384	0.108007	0.110062	0.0862406	0.116462
	701.87	200	701.87	217	209	210	209	212	208	207	208	17	9	10	9	12	8	7	8	10	8.32195e-05	5.08661e-05	6.14507e-05	5.1406e-05	7.23345e-05	4.91404e-05	4.40581e-05	4.9109e-05	527	1054	0.0438567	0.0268065	0.0323845	0.0270909	0.0381203	0.025897	0.0232186	0.0258804	0.0877134	0.0536129	0.0647691	0.0541819	0.0762405	0.0517939	0.0464373	0.0517609
	702.21	194	702.21	217	213	209	211	209	206	206	206	23	19	15	17	15	12	12	12	15.625	0.000112591	0.000107384	9.21761e-05	9.71001e-05	9.04181e-05	7.37105e-05	7.55282e-05	7.36635e-05	527	1054	0.0593355	0.0565914	0.0485768	0.0511718	0.0476503	0.0388454	0.0398034	0.0388206	0.118671	0.113183	0.0971536	0.102344	0.0953007	0.0776909	0.0796067	0.0776413
	702.55	193	702.55	219	212	209	210	202	207	209	204	26	19	16	17	9	14	16	11	16	0.000127277	0.000107384	9.83212e-05	9.71001e-05	5.42509e-05	8.59956e-05	0.000100704	6.75248e-05	527	1054	0.0670749	0.0565914	0.0518153	0.0511718	0.0285902	0.0453197	0.0530712	0.0355856	0.13415	0.113183	0.103631	0.102344	0.0571804	0.0906394	0.106142	0.0711712
	702.88	196	702.88	217	210	207	206	210	208	207	212	21	14	11	10	14	12	11	16	13.625	0.000102801	7.91251e-05	6.75958e-05	5.71177e-05	8.43902e-05	7.37105e-05	6.92342e-05	9.8218e-05	527	1054	0.0541759	0.0416989	0.035623	0.030101	0.0444736	0.0388454	0.0364864	0.0517609	0.108352	0.0833979	0.071246	0.0602021	0.0889473	0.0776909	0.0729729	0.103522
	703.22	195	703.22	218	207	211	210	209	208	211	213	23	12	16	15	14	13	16	18	15.875	0.000112591	6.78215e-05	9.83212e-05	8.56766e-05	8.43902e-05	7.98531e-05	0.000100704	0.000110495	527	1054	0.0593355	0.0357419	0.0518153	0.0451516	0.0444736	0.0420826	0.0530712	0.058231	0.118671	0.0714839	0.103631	0.0903031	0.0889473	0.0841651	0.106142	0.116462
	703.56	197	703.56	223	217	210	218	205	208	205	202	26	20	13	21	8	11	8	5	14	0.000127277	0.000113036	7.98859e-05	0.000119947	4.8223e-05	6.7568e-05	5.03522e-05	3.06931e-05	427	1089	0.0543472	0.0482663	0.0341113	0.0512175	0.0205912	0.0288515	0.0215004	0.013106	0.138605	0.123096	0.0869958	0.130623	0.0525148	0.0735815	0.0548335	0.0334248
	703.89	191	703.89	223	214	213	212	211	213	206	210	32	23	22	21	20	22	15	19	21.75	0.000156649	0.000129991	0.000135192	0.000119947	0.000120557	0.000135136	9.44103e-05	0.000116634	427	1089	0.0668889	0.0555063	0.0577268	0.0512175	0.051478	0.0577031	0.0403132	0.0498026	0.17059	0.14156	0.147224	0.130623	0.131287	0.147163	0.102813	0.127014
	704.23	194	704.23	229	223	214	214	217	214	214	210	35	29	20	20	23	20	20	16	22.875	0.000171334	0.000163902	0.000122901	0.000114235	0.000138641	0.000122851	0.00012588	9.8218e-05	427	1089	0.0731597	0.0699862	0.0524789	0.0487785	0.0591997	0.0524573	0.0537509	0.0419391	0.186583	0.178489	0.13384	0.124402	0.15098	0.133785	0.137084	0.106959
	704.57	191	704.57	228	218	220	216	212	212	213	212	37	27	29	25	21	21	22	21	25.375	0.000181125	0.000152598	0.000178207	0.000142794	0.000126585	0.000128993	0.000138468	0.000128911	427	1089	0.0773403	0.0651595	0.0760944	0.0609732	0.0540519	0.0550802	0.059126	0.055045	0.197245	0.16618	0.194068	0.155503	0.137851	0.140474	0.150792	0.140384
	704.9	195	704.9	225	221	220	219	219	216	216	215	30	26	25	24	24	21	21	20	23.875	0.000146858	0.000146947	0.000153627	0.000137083	0.000144669	0.000128993	0.000132174	0.000122772	427	1089	0.0627084	0.0627462	0.0655987	0.0585342	0.0617736	0.0550802	0.0564385	0.0524238	0.159928	0.160025	0.1673	0.149283	0.157544	0.140474	0.143938	0.133699
	705.24	195	705.24	228	224	220	223	227	214	221	217	33	29	25	28	32	19	26	22	26.75	0.000161544	0.000163902	0.000153627	0.00015993	0.000192892	0.000116708	0.000163644	0.00013505	427	1089	0.0689792	0.0699862	0.0655987	0.06829	0.0823649	0.0498345	0.0698762	0.0576662	0.175921	0.178489	0.1673	0.174163	0.210059	0.127095	0.178209	0.147069
	705.57	197	705.57	233	228	228	225	221	220	222	223	36	31	31	28	24	23	25	26	28	0.00017623	0.000175206	0.000190497	0.00015993	0.000144669	0.000141279	0.00015735	0.000159604	331	1125	0.058332	0.057993	0.0630546	0.0529367	0.0478854	0.0467632	0.052083	0.052829	0.198258	0.197106	0.214309	0.179921	0.162753	0.158938	0.177019	0.179555
	705.91	194	705.91	239	233	232	228	227	222	226	229	45	39	38	34	33	28	32	35	35.5	0.000220287	0.00022042	0.000233513	0.0001942	0.00019892	0.000171991	0.000201409	0.000214852	331	1125	0.072915	0.072959	0.0772927	0.0642803	0.0658425	0.0569291	0.0666662	0.0711159	0.247823	0.247972	0.262702	0.218475	0.223785	0.19349	0.226585	0.241708
	706.25	192	706.25	249	241	238	244	243	235	234	235	57	49	46	52	51	43	42	43	47.875	0.00027903	0.000276938	0.000282673	0.000297012	0.000307422	0.000264129	0.000264349	0.000263961	331	1125	0.092359	0.0916664	0.0935649	0.098311	0.101757	0.0874268	0.0874994	0.087371	0.313909	0.311555	0.318008	0.334139	0.345849	0.297146	0.297392	0.296956
	706.58	198	706.58	260	254	249	254	254	248	249	246	62	56	51	56	56	50	51	48	53.75	0.000303506	0.0003165	0.000313399	0.000319859	0.000337561	0.000307127	0.000320995	0.000294654	331	1125	0.100461	0.104762	0.103735	0.105873	0.111733	0.101659	0.106249	0.0975304	0.341445	0.356063	0.352574	0.359842	0.379756	0.345518	0.361119	0.331486
	706.92	196	706.92	284	279	262	268	263	261	259	266	88	83	66	72	67	65	63	70	71.75	0.000430783	0.000469099	0.000405575	0.000411248	0.000403867	0.000399265	0.000396523	0.000429704	331	1125	0.142589	0.155272	0.134245	0.136123	0.13368	0.132157	0.131249	0.142232	0.484631	0.527736	0.456272	0.462654	0.454351	0.449174	0.446089	0.483417
	707.26	192	707.26	292	286	266	284	279	273	273	273	100	94	74	92	87	81	81	81	86.25	0.000489527	0.000531269	0.000454735	0.000525483	0.000524425	0.000497546	0.000509816	0.000497228	331	1125	0.162033	0.17585	0.150517	0.173935	0.173585	0.164688	0.168749	0.164583	0.550717	0.597677	0.511577	0.591168	0.589978	0.559739	0.573542	0.559382
	707.59	197	707.59	304	296	286	292	286	283	281	283	107	99	89	95	89	86	84	86	91.875	0.000523793	0.000559528	0.000546911	0.000542618	0.000536481	0.000528259	0.000528698	0.000527922	277	1151	0.145091	0.154989	0.151494	0.150305	0.148605	0.146328	0.146449	0.146234	0.602886	0.644016	0.629495	0.624554	0.617489	0.608026	0.608531	0.607638
	707.93	195	707.93	304	299	284	289	286	284	279	287	109	104	89	94	91	89	84	92	94	0.000533584	0.000587786	0.000546911	0.000536907	0.000548536	0.000546686	0.000528698	0.000564753	277	1151	0.147803	0.162817	0.151494	0.148723	0.151945	0.151432	0.146449	0.156437	0.614155	0.676542	0.629495	0.61798	0.631365	0.629236	0.608531	0.650031
	708.26	191	708.26	303	285	277	277	277	275	273	275	112	94	86	86	86	84	82	84	89.25	0.00054827	0.000531269	0.000528476	0.000491212	0.000518397	0.000515974	0.00051611	0.000515644	277	1151	0.151871	0.147161	0.146388	0.136066	0.143596	0.142925	0.142962	0.142833	0.631059	0.61149	0.608276	0.565386	0.596675	0.593886	0.594042	0.593507
	708.6	194	708.6	305	281	273	275	275	271	273	270	111	87	79	81	81	77	79	76	83.875	0.000543375	0.000491706	0.000485461	0.000462654	0.000488258	0.000472976	0.000497227	0.000466535	277	1151	0.150515	0.136203	0.134473	0.128155	0.135247	0.131014	0.137732	0.12923	0.625424	0.565954	0.558765	0.532514	0.561985	0.544395	0.572309	0.536982
	708.94	192	708.94	308	289	276	286	282	284	272	285	116	97	84	94	90	92	80	93	93.25	0.000567851	0.000548224	0.000516186	0.000536907	0.000542509	0.000565114	0.000503522	0.000570892	277	1151	0.157295	0.151858	0.142984	0.148723	0.150275	0.156537	0.139475	0.158137	0.653596	0.631006	0.59413	0.61798	0.624427	0.650446	0.579553	0.657097
	709.27	196	709.27	320	308	283	299	298	298	289	293	124	112	87	103	102	102	93	97	102.5	0.000607013	0.000633001	0.000534621	0.000588313	0.000614843	0.000626539	0.000585344	0.000595446	277	1151	0.168143	0.175341	0.14809	0.162963	0.170312	0.173551	0.16214	0.164939	0.698672	0.728584	0.615349	0.677148	0.707684	0.721147	0.673731	0.685359
	709.61	197	709.61	329	309	300	311	299	305	304	297	132	112	103	114	102	108	107	100	109.75	0.000646175	0.000633001	0.000632943	0.000651142	0.000614843	0.000663395	0.00067346	0.000613862	236	1195	0.152497	0.149388	0.149374	0.15367	0.145103	0.156561	0.158937	0.144871	0.772179	0.756436	0.756366	0.778115	0.734737	0.792757	0.804785	0.733565
	709.94	198	709.94	315	298	296	299	304	293	284	292	117	100	98	101	106	95	86	94	99.625	0.000572746	0.000565179	0.000602217	0.000576889	0.000638955	0.000583542	0.000541286	0.000577031	236	1195	0.135168	0.133382	0.142123	0.136146	0.150793	0.137716	0.127743	0.136179	0.684432	0.675389	0.719649	0.689382	0.763551	0.697332	0.646836	0.689551
	710.28	195	710.28	307	278	272	275	274	273	268	273	112	83	77	80	79	78	73	78	82.5	0.00054827	0.000469099	0.000473171	0.000456942	0.000476202	0.000479118	0.000459463	0.000478813	236	1195	0.129392	0.110707	0.111668	0.107838	0.112384	0.113072	0.108433	0.113	0.655182	0.560573	0.565439	0.546045	0.569061	0.572547	0.549059	0.572181
	710.62	195	710.62	298	255	255	255	259	257	252	255	103	60	60	60	64	62	57	60	65.75	0.000504212	0.000339108	0.000368704	0.000342706	0.000385784	0.000380838	0.000358759	0.000368317	236	1195	0.118994	0.0800294	0.0870142	0.0808787	0.091045	0.0898777	0.0846671	0.0869229	0.602534	0.405234	0.440602	0.409534	0.461012	0.455101	0.428717	0.440139
	710.95	197	710.95	274	248	252	246	248	244	244	234	77	51	55	49	51	47	47	37	51.75	0.000376935	0.000288241	0.000337979	0.000279877	0.000307422	0.0002887	0.000295819	0.000227129	236	1195	0.0889568	0.068025	0.079763	0.0660509	0.0725515	0.0681331	0.0698133	0.0536025	0.450438	0.344449	0.403885	0.334453	0.367369	0.344996	0.353504	0.271419
	711.29	194	711.29	268	244	238	233	239	230	245	235	74	50	44	39	45	36	51	41	47.5	0.00036225	0.00028259	0.000270383	0.000222759	0.000271254	0.000221132	0.000320995	0.000251684	236	1195	0.0854909	0.0666912	0.0638104	0.0525712	0.064016	0.0521871	0.0757548	0.0593973	0.432888	0.337695	0.323108	0.266197	0.324149	0.264252	0.383589	0.300762
	711.62	195	711.62	259	239	242	235	233	235	238	229	64	44	47	40	38	40	43	34	43.75	0.000313297	0.000248679	0.000288818	0.000228471	0.000229059	0.000245702	0.000270643	0.000208713	187	1232	0.0585865	0.046503	0.054009	0.0427241	0.0428341	0.0459462	0.0506102	0.0390294	0.385982	0.306372	0.355824	0.281476	0.282201	0.302705	0.333432	0.257135
	711.96	193	711.96	264	254	244	249	245	240	240	246	71	61	51	56	52	47	47	53	54.75	0.000347564	0.000344759	0.000313399	0.000319859	0.000313449	0.0002887	0.000295819	0.000325347	187	1232	0.0649944	0.06447	0.0586056	0.0598137	0.058615	0.0539868	0.0553181	0.0608399	0.428199	0.424744	0.386107	0.394067	0.38617	0.355678	0.364449	0.400827
	712.29	190	712.29	273	266	256	271	264	259	255	268	83	76	66	81	74	69	65	78	74	0.000406307	0.000429536	0.000405575	0.000462654	0.000446063	0.000423836	0.000409111	0.000478813	187	1232	0.0759794	0.0803233	0.0758425	0.0865162	0.0834137	0.0792572	0.0765038	0.0895379	0.50057	0.529189	0.499668	0.569989	0.549549	0.522165	0.504025	0.589897
	712.63	198	712.63	288	282	274	281	278	279	266	275	90	84	76	83	80	81	68	77	79.875	0.000440574	0.000474751	0.000467026	0.000474077	0.00048223	0.000497546	0.000427993	0.000472674	187	1232	0.0823873	0.0887784	0.0873338	0.0886524	0.090177	0.0930411	0.0800347	0.08839	0.542787	0.584893	0.575375	0.584063	0.594107	0.612977	0.527288	0.582334
	712.96	197	712.96	302	292	277	289	282	287	276	289	105	95	80	92	85	90	79	92	89.75	0.000514003	0.00053692	0.000491606	0.000525483	0.000512369	0.000552829	0.000497227	0.000564753	187	1232	0.0961185	0.100404	0.0919303	0.0982653	0.095813	0.103379	0.0929815	0.105609	0.633252	0.661486	0.605658	0.647395	0.631239	0.681085	0.612584	0.695776
	713.3	193	713.3	300	276	272	287	277	278	272	268	107	83	79	94	84	85	79	75	85.75	0.000523793	0.000469099	0.000485461	0.000536907	0.000506341	0.000522116	0.000497227	0.000460397	187	1232	0.0979494	0.0877215	0.0907812	0.100402	0.0946858	0.0976357	0.0929815	0.0860942	0.645314	0.57793	0.598088	0.661469	0.623813	0.643247	0.612584	0.567209
	713.64	194	713.64	287	268	271	267	268	260	257	259	93	74	77	73	74	66	63	65	73.125	0.00045526	0.000418233	0.000473171	0.000416959	0.000446063	0.000405408	0.000396523	0.00039901	169	1268	0.0769389	0.0706813	0.0799658	0.0704661	0.0753846	0.0685139	0.0670124	0.0674328	0.577269	0.530319	0.59998	0.528705	0.565607	0.514057	0.502791	0.505945
	713.97	192	713.97	280	245	254	245	250	245	252	240	88	53	62	53	58	53	60	48	59.375	0.000430783	0.000299545	0.000380995	0.000302724	0.000349617	0.000325555	0.000377641	0.000294654	169	1268	0.0728024	0.0506231	0.0643881	0.0511603	0.0590852	0.0550188	0.0638214	0.0497965	0.546233	0.379823	0.483101	0.383854	0.443314	0.412804	0.478849	0.373621
	714.31	195	714.31	271	238	237	233	235	232	232	230	76	43	42	38	40	37	37	35	43.5	0.00037204	0.000243027	0.000258093	0.000217047	0.000241115	0.000227274	0.000232879	0.000214852	169	1268	0.0628748	0.0410716	0.0436177	0.036681	0.0407484	0.0384093	0.0393565	0.03631	0.471747	0.308158	0.327262	0.275216	0.305734	0.288184	0.29529	0.272432
	714.64	194	714.64	251	226	229	225	230	222	221	219	57	32	35	31	36	28	27	25	33.875	0.00027903	0.000180857	0.000215078	0.000177065	0.000217003	0.000171991	0.000169939	0.000153466	169	1268	0.0471561	0.0305649	0.0363481	0.029924	0.0366736	0.0290665	0.0287196	0.0259357	0.35381	0.229327	0.272718	0.224518	0.27516	0.218085	0.215482	0.194594
	714.98	196	714.98	241	219	221	219	221	213	216	216	45	23	25	23	25	17	20	20	24.75	0.000220287	0.000129991	0.000153627	0.000131371	0.000150697	0.000104423	0.00012588	0.000122772	169	1268	0.0372285	0.0219685	0.0259629	0.0222017	0.0254678	0.0176475	0.0212738	0.0207485	0.279324	0.164829	0.194799	0.166578	0.191084	0.132409	0.159616	0.155675
	715.31	199	715.31	229	216	217	210	213	212	215	208	30	17	18	11	14	13	16	9	16	0.000146858	9.60805e-05	0.000110611	6.28295e-05	8.43902e-05	7.98531e-05	0.000100704	5.52476e-05	169	1268	0.024819	0.0162376	0.0186933	0.0106182	0.0142619	0.0134952	0.017019	0.00933684	0.186216	0.12183	0.140255	0.0796678	0.107007	0.101254	0.127693	0.070054
	715.65	197	715.65	225	212	211	211	206	210	208	206	28	15	14	14	9	13	11	9	14.125	0.000137067	8.47769e-05	8.6031e-05	7.99648e-05	5.42509e-05	7.98531e-05	6.92342e-05	5.52476e-05	147	1298	0.0201489	0.0124622	0.0126466	0.0117548	0.00797488	0.0117384	0.0101774	0.0081214	0.177914	0.11004	0.111668	0.103794	0.0704176	0.103649	0.089866	0.0717114
	715.98	190	715.98	221	211	208	212	208	209	203	210	31	21	18	22	18	19	13	20	20.25	0.000151753	0.000118688	0.000110611	0.000125659	0.000108502	0.000116708	8.18222e-05	0.000122772	147	1298	0.0223077	0.0174471	0.0162599	0.0184719	0.0159498	0.0171561	0.0120279	0.0180475	0.196976	0.154057	0.143573	0.163105	0.140835	0.151487	0.106205	0.159359
	716.32	195	716.32	224	211	212	205	206	204	200	205	29	16	17	10	11	9	5	10	13.375	0.000141963	9.04287e-05	0.000104466	5.71177e-05	6.63066e-05	5.52829e-05	3.14701e-05	6.13862e-05	147	1298	0.0208685	0.013293	0.0153565	0.00839631	0.00974707	0.00812659	0.0046261	0.00902377	0.184268	0.117376	0.135597	0.0741388	0.086066	0.0717572	0.0408482	0.0796793
	716.65	196	716.65	219	212	208	210	207	206	201	208	23	16	12	14	11	10	5	12	12.875	0.000112591	9.04287e-05	7.37409e-05	7.99648e-05	6.63066e-05	6.14254e-05	3.14701e-05	7.36635e-05	147	1298	0.0165509	0.013293	0.0108399	0.0117548	0.00974707	0.00902954	0.0046261	0.0108285	0.146143	0.117376	0.0957157	0.103794	0.086066	0.0797302	0.0408482	0.0956152
	716.99	196	716.99	221	210	206	205	202	204	203	202	25	14	10	9	6	8	7	6	10.625	0.000122382	7.91251e-05	6.14507e-05	5.1406e-05	3.61672e-05	4.91404e-05	4.40581e-05	3.68317e-05	147	1298	0.0179901	0.0116314	0.00903326	0.00755668	0.00531658	0.00722363	0.00647655	0.00541426	0.158851	0.102704	0.079763	0.0667249	0.0469451	0.0637842	0.0571875	0.0478076
	717.32	198	717.32	213	204	206	207	206	204	206	206	15	6	8	9	8	6	8	8	8.5	7.3429e-05	3.39108e-05	4.91606e-05	5.1406e-05	4.8223e-05	3.68553e-05	5.03522e-05	4.9109e-05	147	1298	0.0107941	0.00498488	0.00722661	0.00755668	0.00708878	0.00541772	0.00740177	0.00721902	0.0953108	0.0440162	0.0638104	0.0667249	0.0625934	0.0478381	0.0653571	0.0637435
	717.66	197	717.66	217	208	209	206	203	207	202	207	20	11	12	9	6	10	5	10	10.375	9.79053e-05	6.21697e-05	7.37409e-05	5.1406e-05	3.61672e-05	6.14254e-05	3.14701e-05	6.13862e-05	135	1337	0.0132172	0.00839291	0.00995502	0.0069398	0.00488258	0.00829243	0.00424846	0.00828714	0.130899	0.0831209	0.0985915	0.0687298	0.0483556	0.0821258	0.0420755	0.0820734
	717.99	198	717.99	212	208	209	204	208	207	203	199	14	10	11	6	10	9	5	1	8.25	6.85337e-05	5.65179e-05	6.75958e-05	3.42706e-05	6.02787e-05	5.52829e-05	3.14701e-05	6.13862e-06	135	1337	0.00925205	0.00762992	0.00912543	0.00462654	0.00813763	0.00746319	0.00424846	0.000828714	0.0916296	0.0755645	0.0903756	0.0458198	0.0805927	0.0739132	0.0420755	0.00820734
	718.33	193	718.33	216	207	205	202	206	204	202	202	23	14	12	9	13	11	9	9	12.5	0.000112591	7.91251e-05	7.37409e-05	5.1406e-05	7.83623e-05	6.7568e-05	5.66462e-05	5.52476e-05	135	1337	0.0151998	0.0106819	0.00995502	0.0069398	0.0105789	0.00912168	0.00764723	0.00745843	0.150534	0.10579	0.0985915	0.0687298	0.10477	0.0903384	0.0757359	0.073866
	718.66	196	718.66	217	205	208	204	202	205	204	200	21	9	12	8	6	9	8	4	9.625	0.000102801	5.08661e-05	7.37409e-05	4.56942e-05	3.61672e-05	5.52829e-05	5.03522e-05	2.45545e-05	135	1337	0.0138781	0.00686693	0.00995502	0.00616871	0.00488258	0.00746319	0.00679754	0.00331486	0.137444	0.068008	0.0985915	0.0610931	0.0483556	0.0739132	0.0673208	0.0328294
	718.99	197	718.99	212	208	210	205	205	208	207	199	15	11	13	8	8	11	10	2	9.75	7.3429e-05	6.21697e-05	7.98859e-05	4.56942e-05	4.8223e-05	6.7568e-05	6.29402e-05	1.22772e-05	135	1337	0.00991291	0.00839291	0.0107846	0.00616871	0.0065101	0.00912168	0.00849693	0.00165743	0.0981746	0.0831209	0.106808	0.0610931	0.0644741	0.0903384	0.084151	0.0164147
	719.33	193	719.33	216	213	208	202	207	206	203	203	23	20	15	9	14	13	10	10	14.25	0.000112591	0.000113036	9.21761e-05	5.1406e-05	8.43902e-05	7.98531e-05	6.29402e-05	6.13862e-05	135	1337	0.0151998	0.0152598	0.0124438	0.0069398	0.0113927	0.0107802	0.00849693	0.00828714	0.150534	0.151129	0.123239	0.0687298	0.11283	0.106764	0.084151	0.0820734
	719.66	198	719.66	213	212	210	208	202	206	201	207	15	14	12	10	4	8	3	9	9.375	7.3429e-05	7.91251e-05	7.37409e-05	5.71177e-05	2.41115e-05	4.91404e-05	1.88821e-05	5.52476e-05	117	1374	0.00859119	0.00925764	0.00862768	0.00668277	0.00282104	0.00574942	0.0022092	0.00646397	0.100891	0.108718	0.10132	0.0784798	0.0331292	0.0675188	0.0259439	0.0759102
	720	197	720	214	207	211	207	206	202	204	204	17	10	14	10	9	5	7	7	9.875	8.32195e-05	5.65179e-05	8.6031e-05	5.71177e-05	5.42509e-05	3.07127e-05	4.40581e-05	4.29704e-05	117	1374	0.00973668	0.0066126	0.0100656	0.00668277	0.00634735	0.00359339	0.0051548	0.00502753	0.114344	0.0776556	0.118207	0.0784798	0.0745407	0.0421993	0.0605359	0.0590413
	720.33	195	720.33	212	212	206	208	209	206	203	207	17	17	11	13	14	11	8	12	12.875	8.32195e-05	9.60805e-05	6.75958e-05	7.4253e-05	8.43902e-05	6.7568e-05	5.03522e-05	7.36635e-05	117	1374	0.00973668	0.0112414	0.00790871	0.00868761	0.00987366	0.00790545	0.0058912	0.00861863	0.114344	0.132015	0.0928766	0.102024	0.115952	0.0928384	0.0691839	0.101214
	720.67	197	720.67	212	210	210	204	208	203	204	203	15	13	13	7	11	6	7	6	9.75	7.3429e-05	7.34733e-05	7.98859e-05	3.99824e-05	6.63066e-05	3.68553e-05	4.40581e-05	3.68317e-05	117	1374	0.00859119	0.00859638	0.00934666	0.00467794	0.00775787	0.00431207	0.0051548	0.00430931	0.100891	0.100952	0.109763	0.0549358	0.0911053	0.0506391	0.0605359	0.0506068
	721	197	721	218	205	206	202	201	203	203	201	21	8	9	5	4	6	6	4	7.875	0.000102801	4.52143e-05	5.53057e-05	2.85589e-05	2.41115e-05	3.68553e-05	3.77641e-05	2.45545e-05	117	1374	0.0120277	0.00529008	0.00647076	0.00334139	0.00282104	0.00431207	0.0044184	0.00287288	0.141248	0.0621245	0.07599	0.0392399	0.0331292	0.0506391	0.0518879	0.0337379
	721.34	194	721.34	216	213	210	206	204	206	205	202	22	19	16	12	10	12	11	8	13.75	0.000107696	0.000107384	9.83212e-05	6.85413e-05	6.02787e-05	7.37105e-05	6.92342e-05	4.9109e-05	117	1374	0.0126004	0.0125639	0.0115036	0.00801933	0.00705261	0.00862413	0.0081004	0.00574575	0.147974	0.147546	0.135093	0.0941757	0.082823	0.101278	0.0951278	0.0674757
	721.67	195	721.67	210	206	203	208	201	206	202	204	15	11	8	13	6	11	7	9	10	7.3429e-05	6.21697e-05	4.91606e-05	7.4253e-05	3.61672e-05	6.7568e-05	4.40581e-05	5.52476e-05	103	1405	0.00756319	0.00640348	0.00506354	0.00764806	0.00372523	0.0069595	0.00453799	0.0056905	0.103168	0.0873485	0.0690706	0.104326	0.050815	0.094933	0.0619017	0.0776229
	722	196	722	213	206	208	203	204	202	206	202	17	10	12	7	8	6	10	6	9.5	8.32195e-05	5.65179e-05	7.37409e-05	3.99824e-05	4.8223e-05	3.68553e-05	6.29402e-05	3.68317e-05	103	1405	0.00857161	0.00582135	0.00759531	0.00411819	0.00496697	0.00379609	0.00648284	0.00379367	0.116923	0.0794077	0.103606	0.0561753	0.0677533	0.0517816	0.088431	0.0517486
	722.34	202	722.34	214	203	205	206	207	202	204	203	12	1	3	4	5	0	2	1	3.5	5.87432e-05	5.65179e-06	1.84352e-05	2.28471e-05	3.01394e-05	0	1.2588e-05	6.13862e-06	103	1405	0.00605055	0.000582135	0.00189883	0.00235325	0.00310435	0	0.00129657	0.000632278	0.0825342	0.00794077	0.0259015	0.0321002	0.0423458	0	0.0176862	0.00862476
	722.67	197	722.67	214	208	203	204	205	203	206	206	17	11	6	7	8	6	9	9	9.125	8.32195e-05	6.21697e-05	3.68704e-05	3.99824e-05	4.8223e-05	3.68553e-05	5.66462e-05	5.52476e-05	103	1405	0.00857161	0.00640348	0.00379766	0.00411819	0.00496697	0.00379609	0.00583456	0.0056905	0.116923	0.0873485	0.051803	0.0561753	0.0677533	0.0517816	0.0795879	0.0776229
	723.01	195	723.01	215	205	208	205	206	200	204	202	20	10	13	10	11	5	9	7	10.625	9.79053e-05	5.65179e-05	7.98859e-05	5.71177e-05	6.63066e-05	3.07127e-05	5.66462e-05	4.29704e-05	103	1405	0.0100842	0.00582135	0.00822825	0.00588313	0.00682958	0.00316341	0.00583456	0.00442595	0.137557	0.0794077	0.11224	0.0802504	0.0931608	0.0431514	0.0795879	0.0603734
	723.34	193	723.34	216	205	206	206	203	206	202	204	23	12	13	13	10	13	9	11	13	0.000112591	6.78215e-05	7.98859e-05	7.4253e-05	6.02787e-05	7.98531e-05	5.66462e-05	6.75248e-05	103	1405	0.0115969	0.00698562	0.00822825	0.00764806	0.00620871	0.00822487	0.00583456	0.00695506	0.158191	0.0952892	0.11224	0.104326	0.0846916	0.112194	0.0795879	0.0948724
	723.67	198	723.67	213	205	206	209	204	203	202	201	15	7	8	11	6	5	4	3	7.375	7.3429e-05	3.95626e-05	4.91606e-05	6.28295e-05	3.61672e-05	3.07127e-05	2.51761e-05	1.84159e-05	103	1438	0.00756319	0.00407494	0.00506354	0.00647144	0.00372523	0.00316341	0.00259314	0.00189683	0.105591	0.0568909	0.0706929	0.0903488	0.0520085	0.0441649	0.0362032	0.026482
	724.01	192	724.01	215	209	202	204	204	209	202	201	23	17	10	12	12	17	10	9	13.75	0.000112591	9.60805e-05	6.14507e-05	6.85413e-05	7.23345e-05	0.000104423	6.29402e-05	5.52476e-05	103	1438	0.0115969	0.00989629	0.00632943	0.00705975	0.00745045	0.0107556	0.00648284	0.0056905	0.161906	0.138164	0.0883661	0.0985623	0.104017	0.150161	0.090508	0.0794461
	724.34	195	724.34	214	204	212	207	204	204	198	198	19	9	17	12	9	9	3	3	10.125	9.301e-05	5.08661e-05	0.000104466	6.85413e-05	5.42509e-05	5.52829e-05	1.88821e-05	1.84159e-05	103	1438	0.00958004	0.00523921	0.01076	0.00705975	0.00558784	0.00569414	0.00194485	0.00189683	0.133748	0.0731455	0.150222	0.0985623	0.0780127	0.0794968	0.0271524	0.026482
	724.68	191	724.68	211	209	208	208	202	203	204	206	20	18	17	17	11	12	13	15	15.375	9.79053e-05	0.000101732	0.000104466	9.71001e-05	6.63066e-05	7.37105e-05	8.18222e-05	9.20793e-05	103	1438	0.0100842	0.0104784	0.01076	0.0100013	0.00682958	0.00759218	0.00842769	0.00948417	0.140788	0.146291	0.150222	0.13963	0.0953489	0.105996	0.11766	0.13241
	725.01	195	725.01	215	210	205	200	205	201	204	202	20	15	10	5	10	6	9	7	10.25	9.79053e-05	8.47769e-05	6.14507e-05	2.85589e-05	6.02787e-05	3.68553e-05	5.66462e-05	4.29704e-05	103	1438	0.0100842	0.00873202	0.00632943	0.00294156	0.00620871	0.00379609	0.00583456	0.00442595	0.140788	0.121909	0.0883661	0.0410676	0.0866808	0.0529979	0.0814572	0.0617914
	725.34	191	725.34	214	208	203	209	203	202	204	203	23	17	12	18	12	11	13	12	14.75	0.000112591	9.60805e-05	7.37409e-05	0.000102812	7.23345e-05	6.7568e-05	8.18222e-05	7.36635e-05	103	1438	0.0115969	0.00989629	0.00759531	0.0105896	0.00745045	0.0069595	0.00842769	0.00758734	0.161906	0.138164	0.106039	0.147844	0.104017	0.0971628	0.11766	0.105928
	725.68	196	725.68	213	207	209	204	203	206	202	201	17	11	13	8	7	10	6	5	9.625	8.32195e-05	6.21697e-05	7.98859e-05	4.56942e-05	4.21951e-05	6.14254e-05	3.77641e-05	3.06931e-05	92.1	1459	0.00766452	0.00572583	0.0073575	0.00420843	0.00388617	0.00565728	0.00347807	0.00282684	0.121417	0.0907056	0.116554	0.0666678	0.0615627	0.0896197	0.0550978	0.0447813
	726.01	192	726.01	217	204	202	206	205	206	200	199	25	12	10	14	13	14	8	7	12.875	0.000122382	6.78215e-05	6.14507e-05	7.99648e-05	7.83623e-05	8.59956e-05	5.03522e-05	4.29704e-05	92.1	1459	0.0112713	0.00624636	0.00565961	0.00736476	0.00721717	0.0079202	0.00463743	0.00395757	0.178555	0.0989516	0.0896566	0.116669	0.114331	0.125468	0.0734638	0.0626938
	726.35	193	726.35	216	207	208	209	203	205	204	205	23	14	15	16	10	12	11	12	14.125	0.000112591	7.91251e-05	9.21761e-05	9.13884e-05	6.02787e-05	7.37105e-05	6.92342e-05	7.36635e-05	92.1	1459	0.0103696	0.00728742	0.00848942	0.00841687	0.00555167	0.00678874	0.00637647	0.00678441	0.16427	0.115444	0.134485	0.133336	0.0879467	0.107544	0.101013	0.107475
	726.68	199	726.68	213	212	207	207	206	203	202	205	14	13	8	8	7	4	3	6	7.875	6.85337e-05	7.34733e-05	4.91606e-05	4.56942e-05	4.21951e-05	2.45702e-05	1.88821e-05	3.68317e-05	92.1	1459	0.00631196	0.00676689	0.00452769	0.00420843	0.00388617	0.00226291	0.00173904	0.0033922	0.0999907	0.107198	0.0717253	0.0666678	0.0615627	0.0358479	0.0275489	0.0537375
	727.01	192	727.01	218	205	206	203	204	206	203	203	26	13	14	11	12	14	11	11	14	0.000127277	7.34733e-05	8.6031e-05	6.28295e-05	7.23345e-05	8.59956e-05	6.92342e-05	6.75248e-05	92.1	1459	0.0117222	0.00676689	0.00792346	0.0057866	0.00666201	0.0079202	0.00637647	0.00621904	0.185697	0.107198	0.125519	0.0916682	0.105536	0.125468	0.101013	0.0985188
	727.35	194	727.35	212	203	207	206	203	204	199	202	18	9	13	12	9	10	5	8	10.5	8.81148e-05	5.08661e-05	7.98859e-05	6.85413e-05	5.42509e-05	6.14254e-05	3.14701e-05	4.9109e-05	92.1	1459	0.00811537	0.00468477	0.0073575	0.00631265	0.0049965	0.00565728	0.0028984	0.00452294	0.128559	0.0742137	0.116554	0.100002	0.079152	0.0896197	0.0459149	0.07165
	727.68	197	727.68	213	207	205	207	203	202	199	207	16	10	8	10	6	5	2	10	8.375	7.83243e-05	5.65179e-05	4.91606e-05	5.71177e-05	3.61672e-05	3.07127e-05	1.2588e-05	6.13862e-05	92.1	1483	0.00721366	0.0052053	0.00452769	0.00526054	0.003331	0.00282864	0.00115936	0.00565367	0.116155	0.0838161	0.0729051	0.0847056	0.053636	0.045547	0.0186681	0.0910358
	728.01	193	728.01	218	207	205	203	207	201	202	201	25	14	12	10	14	8	9	8	12.5	0.000122382	7.91251e-05	7.37409e-05	5.71177e-05	8.43902e-05	4.91404e-05	5.66462e-05	4.9109e-05	92.1	1483	0.0112713	0.00728742	0.00679153	0.00526054	0.00777234	0.00452583	0.00521711	0.00452294	0.181492	0.117343	0.109358	0.0847056	0.125151	0.0728751	0.0840063	0.0728286
	728.35	196	728.35	215	207	206	205	204	203	202	201	19	11	10	9	8	7	6	5	9.375	9.301e-05	6.21697e-05	6.14507e-05	5.1406e-05	4.8223e-05	4.29978e-05	3.77641e-05	3.06931e-05	92.1	1483	0.00856623	0.00572583	0.00565961	0.00473449	0.00444134	0.0039601	0.00347807	0.00282684	0.137934	0.0921977	0.0911314	0.076235	0.0715147	0.0637657	0.0560042	0.0455179
	728.68	191	728.68	215	204	205	202	202	206	201	196	24	13	14	11	11	15	10	5	12.875	0.000117486	7.34733e-05	8.6031e-05	6.28295e-05	6.63066e-05	9.21382e-05	6.29402e-05	3.06931e-05	92.1	1483	0.0108205	0.00676689	0.00792346	0.0057866	0.00610684	0.00848592	0.00579679	0.00282684	0.174232	0.108961	0.127584	0.0931761	0.0983327	0.136641	0.0933403	0.0455179
	729.01	198	729.01	214	205	205	202	207	204	205	200	16	7	7	4	9	6	7	2	7.25	7.83243e-05	3.95626e-05	4.30155e-05	2.28471e-05	5.42509e-05	3.68553e-05	4.40581e-05	1.22772e-05	92.1	1483	0.00721366	0.00364371	0.00396173	0.00210422	0.0049965	0.00339437	0.00405775	0.00113073	0.116155	0.0586713	0.063792	0.0338822	0.080454	0.0546564	0.0653382	0.0182072
	729.35	196	729.35	219	209	200	202	202	202	203	203	23	13	4	6	6	6	7	7	9	0.000112591	7.34733e-05	2.45803e-05	3.42706e-05	3.61672e-05	3.68553e-05	4.40581e-05	4.29704e-05	92.1	1483	0.0103696	0.00676689	0.00226384	0.00315633	0.003331	0.00339437	0.00405775	0.00395757	0.166973	0.108961	0.0364526	0.0508234	0.053636	0.0546564	0.0653382	0.063725
	729.68	195	729.68	218	206	203	202	207	204	201	201	23	11	8	7	12	9	6	6	10.25	0.000112591	6.21697e-05	4.91606e-05	3.99824e-05	7.23345e-05	5.52829e-05	3.77641e-05	3.68317e-05	80.8	1502	0.00909736	0.00502331	0.00397218	0.00323058	0.00584463	0.00446686	0.00305134	0.002976	0.169112	0.0933789	0.0738392	0.0600536	0.108646	0.0830349	0.0567217	0.0553213
	730.01	197	730.01	215	206	208	203	203	200	204	203	18	9	11	6	6	3	7	6	8.25	8.81148e-05	5.08661e-05	6.75958e-05	3.42706e-05	3.61672e-05	1.84276e-05	4.40581e-05	3.68317e-05	80.8	1502	0.00711967	0.00410998	0.00546174	0.00276907	0.00292231	0.00148895	0.0035599	0.002976	0.132348	0.0764009	0.101529	0.0514745	0.0543232	0.0276783	0.0661753	0.0553213
	730.35	197	730.35	213	206	206	209	204	204	201	205	16	9	9	12	7	7	4	8	9	7.83243e-05	5.08661e-05	5.53057e-05	6.85413e-05	4.21951e-05	4.29978e-05	2.51761e-05	4.9109e-05	80.8	1502	0.0063286	0.00410998	0.0044687	0.00553813	0.00340936	0.00347422	0.00203423	0.00396801	0.117643	0.0764009	0.0830691	0.102949	0.0633771	0.0645827	0.0378145	0.0737617
	730.68	198	730.68	212	202	206	209	204	201	206	201	14	4	8	11	6	3	8	3	7.125	6.85337e-05	2.26072e-05	4.91606e-05	6.28295e-05	3.61672e-05	1.84276e-05	5.03522e-05	1.84159e-05	80.8	1502	0.00553752	0.00182666	0.00397218	0.00507662	0.00292231	0.00148895	0.00406845	0.001488	0.102938	0.033956	0.0738392	0.0943699	0.0543232	0.0276783	0.0756289	0.0276606
	731.01	193	731.01	213	208	203	206	204	205	202	203	20	15	10	13	11	12	9	10	12.5	9.79053e-05	8.47769e-05	6.14507e-05	7.4253e-05	6.63066e-05	7.37105e-05	5.66462e-05	6.13862e-05	80.8	1502	0.00791075	0.00684997	0.00496522	0.00599965	0.00535757	0.00595581	0.00457701	0.00496001	0.147054	0.127335	0.092299	0.111528	0.0995925	0.110713	0.0850825	0.0922021
	731.34	196	731.34	209	207	204	200	203	202	205	202	13	11	8	4	7	6	9	6	8	6.36385e-05	6.21697e-05	4.91606e-05	2.28471e-05	4.21951e-05	3.68553e-05	5.66462e-05	3.68317e-05	80.8	1502	0.00514199	0.00502331	0.00397218	0.00184604	0.00340936	0.00297791	0.00457701	0.002976	0.095585	0.0933789	0.0738392	0.0343163	0.0633771	0.0553566	0.0850825	0.0553213
	731.68	197	731.68	217	208	200	204	212	206	204	199	20	11	3	7	15	9	7	2	9.25	9.79053e-05	6.21697e-05	1.84352e-05	3.99824e-05	9.04181e-05	5.52829e-05	4.40581e-05	1.22772e-05	80.8	1508	0.00791075	0.00502331	0.00148957	0.00323058	0.00730578	0.00446686	0.0035599	0.000992001	0.147641	0.0937519	0.0278003	0.0602935	0.13635	0.0833666	0.0664397	0.0185141
	732.01	196	732.01	213	204	208	204	206	203	200	204	17	8	12	8	10	7	4	8	9.25	8.32195e-05	4.52143e-05	7.37409e-05	4.56942e-05	6.02787e-05	4.29978e-05	2.51761e-05	4.9109e-05	80.8	1508	0.00672414	0.00365332	0.00595826	0.00369209	0.00487052	0.00347422	0.00203423	0.00396801	0.125495	0.0681832	0.111201	0.0689068	0.0909003	0.0648407	0.0379655	0.0740563
	732.34	193	732.34	213	207	203	207	203	203	206	202	20	14	10	14	10	10	13	9	12.5	9.79053e-05	7.91251e-05	6.14507e-05	7.99648e-05	6.02787e-05	6.14254e-05	8.18222e-05	5.52476e-05	80.8	1508	0.00791075	0.00639331	0.00496522	0.00646116	0.00487052	0.00496318	0.00661124	0.00446401	0.147641	0.119321	0.0926677	0.120587	0.0909003	0.0926296	0.123388	0.0833134
	732.68	200	732.68	219	205	203	202	204	202	208	203	19	5	3	2	4	2	8	3	5.75	9.301e-05	2.8259e-05	1.84352e-05	1.14235e-05	2.41115e-05	1.22851e-05	5.03522e-05	1.84159e-05	80.8	1508	0.00751521	0.00228332	0.00148957	0.000923022	0.00194821	0.000992635	0.00406845	0.001488	0.140259	0.0426145	0.0278003	0.0172267	0.0363601	0.0185259	0.075931	0.0277711
	733.01	197	733.01	210	204	206	200	203	201	204	202	13	7	9	3	6	4	7	5	6.75	6.36385e-05	3.95626e-05	5.53057e-05	1.71353e-05	3.61672e-05	2.45702e-05	4.40581e-05	3.06931e-05	80.8	1508	0.00514199	0.00319665	0.0044687	0.00138453	0.00292231	0.00198527	0.0035599	0.00248	0.0959668	0.0596603	0.0834009	0.0258401	0.0545402	0.0370518	0.0664397	0.0462852
	733.34	197	733.34	217	204	204	208	201	202	201	201	20	7	7	11	4	5	4	4	7.75	9.79053e-05	3.95626e-05	4.30155e-05	6.28295e-05	2.41115e-05	3.07127e-05	2.51761e-05	2.45545e-05	80.8	1508	0.00791075	0.00319665	0.00347565	0.00507662	0.00194821	0.00248159	0.00203423	0.001984	0.147641	0.0596603	0.0648674	0.0947469	0.0363601	0.0463148	0.0379655	0.0370282
	733.67	195	733.67	215	208	209	201	209	203	204	199	20	13	14	6	14	8	9	4	11	9.79053e-05	7.34733e-05	8.6031e-05	3.42706e-05	8.43902e-05	4.91404e-05	5.66462e-05	2.45545e-05	73.3	1513	0.00717646	0.00538559	0.00630607	0.00251204	0.0061858	0.00360199	0.00415216	0.00179984	0.148131	0.111165	0.130165	0.0518515	0.127682	0.0743494	0.0857057	0.0371509
	734.01	198	734.01	213	203	206	205	204	202	201	203	15	5	8	7	6	4	3	5	6.625	7.3429e-05	2.8259e-05	4.91606e-05	3.99824e-05	3.61672e-05	2.45702e-05	1.88821e-05	3.06931e-05	73.3	1513	0.00538234	0.00207138	0.00360347	0.00293071	0.00265106	0.00180099	0.00138405	0.00224981	0.111098	0.0427558	0.07438	0.0604934	0.054721	0.0371747	0.0285686	0.0464387
	734.34	198	734.34	212	207	204	205	202	204	203	198	14	9	6	7	4	6	5	0	6.375	6.85337e-05	5.08661e-05	3.68704e-05	3.99824e-05	2.41115e-05	3.68553e-05	3.14701e-05	0	73.3	1513	0.00502352	0.00372849	0.0027026	0.00293071	0.00176737	0.00270149	0.00230676	0	0.103692	0.0769605	0.055785	0.0604934	0.0364807	0.055762	0.0476143	0
	734.67	192	734.67	215	208	204	204	206	200	199	202	23	16	12	12	14	8	7	10	12.75	0.000112591	9.04287e-05	7.37409e-05	6.85413e-05	8.43902e-05	4.91404e-05	4.40581e-05	6.13862e-05	73.3	1513	0.00825293	0.00662842	0.00540521	0.00502408	0.0061858	0.00360199	0.00322946	0.00449961	0.17035	0.136819	0.11157	0.103703	0.127682	0.0743494	0.06666	0.0928774
	735	193	735	214	203	205	205	204	208	199	205	21	10	12	12	11	15	6	12	12.375	0.000102801	5.65179e-05	7.37409e-05	6.85413e-05	6.63066e-05	9.21382e-05	3.77641e-05	7.36635e-05	73.3	1513	0.00753528	0.00414276	0.00540521	0.00502408	0.00486027	0.00675373	0.00276811	0.00539953	0.155537	0.0855116	0.11157	0.103703	0.100322	0.139405	0.0571371	0.111453
	735.34	191	735.34	211	207	203	203	203	200	201	203	20	16	12	12	12	9	10	12	12.875	9.79053e-05	9.04287e-05	7.37409e-05	6.85413e-05	7.23345e-05	5.52829e-05	6.29402e-05	7.36635e-05	73.3	1513	0.00717646	0.00662842	0.00540521	0.00502408	0.00530212	0.00405224	0.00461352	0.00539953	0.148131	0.136819	0.11157	0.103703	0.109442	0.083643	0.0952285	0.111453
	735.67	197	735.67	211	204	212	204	202	208	201	200	14	7	15	7	5	11	4	3	8.25	6.85337e-05	3.95626e-05	9.21761e-05	3.99824e-05	3.01394e-05	6.7568e-05	2.51761e-05	1.84159e-05	73.3	1505	0.00502352	0.00289994	0.00675651	0.00293071	0.00220922	0.00495273	0.00184541	0.00134988	0.103143	0.0595416	0.138725	0.0601735	0.0453597	0.10169	0.03789	0.0277159
	736	193	736	212	202	203	206	203	200	200	198	19	9	10	13	10	7	7	5	10	9.301e-05	5.08661e-05	6.14507e-05	7.4253e-05	6.02787e-05	4.29978e-05	4.40581e-05	3.06931e-05	73.3	1505	0.00681764	0.00372849	0.00450434	0.00544275	0.00441843	0.00315174	0.00322946	0.00224981	0.13998	0.0765535	0.0924833	0.111751	0.0907195	0.0647117	0.0663075	0.0461931
	736.33	195	736.33	216	208	209	205	201	203	204	198	21	13	14	10	6	8	9	3	10.5	0.000102801	7.34733e-05	8.6031e-05	5.71177e-05	3.61672e-05	4.91404e-05	5.66462e-05	1.84159e-05	73.3	1505	0.00753528	0.00538559	0.00630607	0.00418673	0.00265106	0.00360199	0.00415216	0.00134988	0.154715	0.110577	0.129477	0.0859622	0.0544317	0.0739562	0.0852525	0.0277159
	736.67	199	736.67	211	207	202	202	202	201	205	197	12	8	3	3	3	2	6	-2	4.375	5.87432e-05	4.52143e-05	1.84352e-05	1.71353e-05	1.80836e-05	1.22851e-05	3.77641e-05	-1.22772e-05	73.3	1505	0.00430588	0.00331421	0.0013513	0.00125602	0.00132553	0.000900497	0.00276811	-0.000899922	0.0884085	0.0680476	0.027745	0.0257887	0.0272158	0.0184891	0.056835	-0.0184773
	737	195	737	217	208	204	201	200	201	202	204	22	13	9	6	5	6	7	9	9.625	0.000107696	7.34733e-05	5.53057e-05	3.42706e-05	3.01394e-05	3.68553e-05	4.40581e-05	5.52476e-05	73.3	1505	0.00789411	0.00538559	0.0040539	0.00251204	0.00220922	0.00270149	0.00322946	0.00404965	0.162082	0.110577	0.083235	0.0515773	0.0453597	0.0554672	0.0663075	0.0831476
	737.33	196	737.33	211	204	207	205	204	206	200	204	15	8	11	9	8	10	4	8	9.125	7.3429e-05	4.52143e-05	6.75958e-05	5.1406e-05	4.8223e-05	6.14254e-05	2.51761e-05	4.9109e-05	73.3	1505	0.00538234	0.00331421	0.00495477	0.00376806	0.00353474	0.00450248	0.00184541	0.00359969	0.110511	0.0680476	0.101732	0.077366	0.0725756	0.0924453	0.03789	0.073909
	737.66	193	737.66	213	209	205	206	205	206	205	204	20	16	12	13	12	13	12	11	13.625	9.79053e-05	9.04287e-05	7.37409e-05	7.4253e-05	7.23345e-05	7.98531e-05	7.55282e-05	6.75248e-05	73.3	1488	0.00717646	0.00662842	0.00540521	0.00544275	0.00530212	0.00585323	0.00553622	0.00494957	0.145683	0.134558	0.109726	0.110489	0.107634	0.118821	0.112386	0.100477
	737.99	192	737.99	208	205	205	198	204	204	205	202	16	13	13	6	12	12	13	10	11.875	7.83243e-05	7.34733e-05	7.98859e-05	3.42706e-05	7.23345e-05	7.37105e-05	8.18222e-05	6.13862e-05	73.3	1488	0.00574117	0.00538559	0.00585564	0.00251204	0.00530212	0.00540298	0.00599757	0.00449961	0.116546	0.109328	0.11887	0.0509947	0.107634	0.109681	0.121751	0.0913427
	738.33	199	738.33	211	209	204	205	206	201	201	202	12	10	5	6	7	2	2	3	5.875	5.87432e-05	5.65179e-05	3.07254e-05	3.42706e-05	4.21951e-05	1.22851e-05	1.2588e-05	1.84159e-05	73.3	1488	0.00430588	0.00414276	0.00225217	0.00251204	0.0030929	0.000900497	0.000922703	0.00134988	0.0874099	0.0840987	0.0457193	0.0509947	0.0627863	0.0182802	0.018731	0.0274028
	738.66	194	738.66	215	203	204	204	204	200	202	201	21	9	10	10	10	6	8	7	10.125	0.000102801	5.08661e-05	6.14507e-05	5.71177e-05	6.02787e-05	3.68553e-05	5.03522e-05	4.29704e-05	73.3	1488	0.00753528	0.00372849	0.00450434	0.00418673	0.00441843	0.00270149	0.00369081	0.00314973	0.152967	0.0756888	0.0914387	0.0849912	0.0896947	0.0548406	0.074924	0.0639399
	738.99	197	738.99	210	205	209	206	202	204	206	202	13	8	12	9	5	7	9	5	8.5	6.36385e-05	4.52143e-05	7.37409e-05	5.1406e-05	3.01394e-05	4.29978e-05	5.66462e-05	3.06931e-05	73.3	1488	0.0046647	0.00331421	0.00540521	0.00376806	0.00220922	0.00315174	0.00415216	0.00224981	0.094694	0.0672789	0.109726	0.0764921	0.0448474	0.0639807	0.0842895	0.0456714
	739.32	195	739.32	211	203	204	199	201	203	200	201	16	8	9	4	6	8	5	6	7.75	7.83243e-05	4.52143e-05	5.53057e-05	2.28471e-05	3.61672e-05	4.91404e-05	3.14701e-05	3.68317e-05	73.3	1488	0.00574117	0.00331421	0.0040539	0.00167469	0.00265106	0.00360199	0.00230676	0.00269977	0.116546	0.0672789	0.0822948	0.0339965	0.0538168	0.0731208	0.0468275	0.0548056
	739.65	196	739.65	209	200	203	203	202	201	200	203	13	4	7	7	6	5	4	7	6.625	6.36385e-05	2.26072e-05	4.30155e-05	3.99824e-05	3.61672e-05	3.07127e-05	2.51761e-05	4.29704e-05	73.3	1467	0.0046647	0.00165711	0.00315304	0.00293071	0.00265106	0.00225124	0.00184541	0.00314973	0.0933576	0.0331647	0.0631038	0.0586542	0.0530573	0.0450556	0.0369333	0.0630375
	739.99	198	739.99	215	202	205	207	206	204	201	198	17	4	7	9	8	6	3	0	6.75	8.32195e-05	2.26072e-05	4.30155e-05	5.1406e-05	4.8223e-05	3.68553e-05	1.88821e-05	0	73.3	1467	0.00609999	0.00165711	0.00315304	0.00376806	0.00353474	0.00270149	0.00138405	0	0.122083	0.0331647	0.0631038	0.0754125	0.0707431	0.0540667	0.0277	0
	740.32	197	740.32	214	208	203	204	201	203	199	205	17	11	6	7	4	6	2	8	7.625	8.32195e-05	6.21697e-05	3.68704e-05	3.99824e-05	2.41115e-05	3.68553e-05	1.2588e-05	4.9109e-05	73.3	1467	0.00609999	0.00455704	0.0027026	0.00293071	0.00176737	0.00270149	0.000922703	0.00359969	0.122083	0.091203	0.0540889	0.0586542	0.0353716	0.0540667	0.0184667	0.0720429
	740.65	196	740.65	211	208	206	202	206	201	208	202	15	12	10	6	10	5	12	6	9.5	7.3429e-05	6.78215e-05	6.14507e-05	3.42706e-05	6.02787e-05	3.07127e-05	7.55282e-05	3.68317e-05	73.3	1467	0.00538234	0.00497132	0.00450434	0.00251204	0.00441843	0.00225124	0.00553622	0.00269977	0.10772	0.0994942	0.0901482	0.050275	0.0884289	0.0450556	0.1108	0.0540322
	740.98	196	740.98	213	207	204	209	203	205	201	204	17	11	8	13	7	9	5	8	9.75	8.32195e-05	6.21697e-05	4.91606e-05	7.4253e-05	4.21951e-05	5.52829e-05	3.14701e-05	4.9109e-05	73.3	1467	0.00609999	0.00455704	0.00360347	0.00544275	0.0030929	0.00405224	0.00230676	0.00359969	0.122083	0.091203	0.0721186	0.108929	0.0619002	0.0811	0.0461666	0.0720429
	741.31	200	741.31	214	208	197	203	203	202	200	205	14	8	-3	3	3	2	0	5	4	6.85337e-05	4.52143e-05	-1.84352e-05	1.71353e-05	1.80836e-05	1.22851e-05	0	3.06931e-05	73.3	1467	0.00502352	0.00331421	-0.0013513	0.00125602	0.00132553	0.000900497	0	0.00224981	0.100539	0.0663294	-0.0270445	0.0251375	0.0265287	0.0180222	0	0.0450268
	741.64	196	741.64	212	205	207	200	205	207	197	206	16	9	11	4	9	11	1	10	8.875	7.83243e-05	5.08661e-05	6.75958e-05	2.28471e-05	5.42509e-05	6.7568e-05	6.29402e-06	6.13862e-05	73.3	1435	0.00574117	0.00372849	0.00495477	0.00167469	0.00397659	0.00495273	0.000461352	0.00449961	0.112395	0.0729929	0.097	0.0327856	0.07785	0.0969601	0.00903192	0.0880892
	741.98	196	741.98	216	208	207	206	205	204	206	201	20	12	11	10	9	8	10	5	10.625	9.79053e-05	6.78215e-05	6.75958e-05	5.71177e-05	5.42509e-05	4.91404e-05	6.29402e-05	3.06931e-05	73.3	1435	0.00717646	0.00497132	0.00495477	0.00418673	0.00397659	0.00360199	0.00461352	0.00224981	0.140494	0.0973239	0.097	0.0819639	0.07785	0.0705164	0.0903192	0.0440446
	742.31	195	742.31	210	207	205	210	205	203	200	206	15	12	10	15	10	8	5	11	10.75	7.3429e-05	6.78215e-05	6.14507e-05	8.56766e-05	6.02787e-05	4.91404e-05	3.14701e-05	6.75248e-05	73.3	1435	0.00538234	0.00497132	0.00450434	0.00628009	0.00441843	0.00360199	0.00230676	0.00494957	0.105371	0.0973239	0.0881818	0.122946	0.0865	0.0705164	0.0451596	0.0968982
	742.64	195	742.64	211	204	206	205	207	202	202	203	16	9	11	10	12	7	7	8	10	7.83243e-05	5.08661e-05	6.75958e-05	5.71177e-05	7.23345e-05	4.29978e-05	4.40581e-05	4.9109e-05	73.3	1435	0.00574117	0.00372849	0.00495477	0.00418673	0.00530212	0.00315174	0.00322946	0.00359969	0.112395	0.0729929	0.097	0.0819639	0.1038	0.0617019	0.0632234	0.0704714
	742.97	197	742.97	221	208	206	206	207	208	201	204	24	11	9	9	10	11	4	7	10.625	0.000117486	6.21697e-05	5.53057e-05	5.1406e-05	6.02787e-05	6.7568e-05	2.51761e-05	4.29704e-05	73.3	1435	0.00861175	0.00455704	0.0040539	0.00376806	0.00441843	0.00495273	0.00184541	0.00314973	0.168593	0.0892136	0.0793636	0.0737675	0.0865	0.0969601	0.0361277	0.0616625
	743.3	195	743.3	215	207	207	204	205	208	202	206	20	12	12	9	10	13	7	11	11.75	9.79053e-05	6.78215e-05	7.37409e-05	5.1406e-05	6.02787e-05	7.98531e-05	4.40581e-05	6.75248e-05	73.3	1435	0.00717646	0.00497132	0.00540521	0.00376806	0.00441843	0.00585323	0.00322946	0.00494957	0.140494	0.0973239	0.105818	0.0737675	0.0865	0.114589	0.0632234	0.0968982
	743.63	197	743.63	216	207	204	208	205	203	199	209	19	10	7	11	8	6	2	12	9.375	9.301e-05	5.65179e-05	4.30155e-05	6.28295e-05	4.8223e-05	3.68553e-05	1.2588e-05	7.36635e-05	73.3	1394	0.00681764	0.00414276	0.00315304	0.0046054	0.00353474	0.00270149	0.000922703	0.00539953	0.129656	0.078786	0.0599636	0.0875843	0.0672228	0.0513762	0.0175477	0.102687
	743.96	196	743.96	217	209	207	205	206	208	206	204	21	13	11	9	10	12	10	8	11.75	0.000102801	7.34733e-05	6.75958e-05	5.1406e-05	6.02787e-05	7.37105e-05	6.29402e-05	4.9109e-05	73.3	1394	0.00753528	0.00538559	0.00495477	0.00376806	0.00441843	0.00540298	0.00461352	0.00359969	0.143304	0.102422	0.0942285	0.0716599	0.0840285	0.102752	0.0877386	0.0684579
	744.3	198	744.3	208	207	208	206	205	205	201	200	10	9	10	8	7	7	3	2	7	4.89527e-05	5.08661e-05	6.14507e-05	4.56942e-05	4.21951e-05	4.29978e-05	1.88821e-05	1.22772e-05	73.3	1394	0.00358823	0.00372849	0.00450434	0.00334938	0.0030929	0.00315174	0.00138405	0.000899922	0.06824	0.0709074	0.0856623	0.0636977	0.05882	0.0599389	0.0263216	0.0171145
	744.63	196	744.63	213	204	203	204	202	203	205	204	17	8	7	8	6	7	9	8	8.75	8.32195e-05	4.52143e-05	4.30155e-05	4.56942e-05	3.61672e-05	4.29978e-05	5.66462e-05	4.9109e-05	73.3	1394	0.00609999	0.00331421	0.00315304	0.00334938	0.00265106	0.00315174	0.00415216	0.00359969	0.116008	0.0630288	0.0599636	0.0636977	0.0504171	0.0599389	0.0789648	0.0684579
	744.96	193	744.96	214	205	209	207	205	202	202	202	21	12	16	14	12	9	9	9	12.75	0.000102801	6.78215e-05	9.83212e-05	7.99648e-05	7.23345e-05	5.52829e-05	5.66462e-05	5.52476e-05	73.3	1394	0.00753528	0.00497132	0.00720694	0.00586142	0.00530212	0.00405224	0.00415216	0.00404965	0.143304	0.0945432	0.13706	0.111471	0.100834	0.0770644	0.0789648	0.0770152
	745.29	195	745.29	211	204	207	206	205	201	198	205	16	9	12	11	10	6	3	10	9.625	7.83243e-05	5.08661e-05	7.37409e-05	6.28295e-05	6.02787e-05	3.68553e-05	1.88821e-05	6.13862e-05	73.3	1394	0.00574117	0.00372849	0.00540521	0.0046054	0.00441843	0.00270149	0.00138405	0.00449961	0.109184	0.0709074	0.102795	0.0875843	0.0840285	0.0513762	0.0263216	0.0855724
	745.62	198	745.62	210	206	208	206	205	200	199	203	12	8	10	8	7	2	1	5	6.625	5.87432e-05	4.52143e-05	6.14507e-05	4.56942e-05	4.21951e-05	1.22851e-05	6.29402e-06	3.06931e-05	73.3	1338	0.00430588	0.00331421	0.00450434	0.00334938	0.0030929	0.000900497	0.000461352	0.00224981	0.0785984	0.0604968	0.0822211	0.0611388	0.0564571	0.0164374	0.0084214	0.0410674
	745.95	191	745.95	211	209	202	201	207	201	197	200	20	18	11	10	16	10	6	9	12.5	9.79053e-05	0.000101732	6.75958e-05	5.71177e-05	9.6446e-05	6.14254e-05	3.77641e-05	5.52476e-05	73.3	1338	0.00717646	0.00745698	0.00495477	0.00418673	0.00706949	0.00450248	0.00276811	0.00404965	0.130997	0.136118	0.0904432	0.0764235	0.129045	0.0821872	0.0505284	0.0739213
	746.28	197	746.28	213	201	206	203	204	200	199	203	16	4	9	6	7	3	2	6	6.625	7.83243e-05	2.26072e-05	5.53057e-05	3.42706e-05	4.21951e-05	1.84276e-05	1.2588e-05	3.68317e-05	73.3	1338	0.00574117	0.00165711	0.0040539	0.00251204	0.0030929	0.00135075	0.000922703	0.00269977	0.104798	0.0302484	0.073999	0.0458541	0.0564571	0.0246562	0.0168428	0.0492809
	746.61	194	746.61	213	206	209	203	204	208	197	204	19	12	15	9	10	14	3	10	11.5	9.301e-05	6.78215e-05	9.21761e-05	5.1406e-05	6.02787e-05	8.59956e-05	1.88821e-05	6.13862e-05	73.3	1338	0.00681764	0.00497132	0.00675651	0.00376806	0.00441843	0.00630348	0.00138405	0.00449961	0.124447	0.0907452	0.123332	0.0687812	0.0806529	0.115062	0.0252642	0.0821348
	746.94	199	746.94	208	209	207	203	207	205	203	202	9	10	8	4	8	6	4	3	6.5	4.40574e-05	5.65179e-05	4.91606e-05	2.28471e-05	4.8223e-05	3.68553e-05	2.51761e-05	1.84159e-05	73.3	1338	0.00322941	0.00414276	0.00360347	0.00167469	0.00353474	0.00270149	0.00184541	0.00134988	0.0589488	0.075621	0.0657769	0.0305694	0.0645224	0.0493123	0.0336856	0.0246404
	747.27	196	747.27	206	207	208	204	205	207	201	203	10	11	12	8	9	11	5	7	9.125	4.89527e-05	6.21697e-05	7.37409e-05	4.56942e-05	5.42509e-05	6.7568e-05	3.14701e-05	4.29704e-05	73.3	1338	0.00358823	0.00455704	0.00540521	0.00334938	0.00397659	0.00495273	0.00230676	0.00314973	0.0654987	0.0831831	0.0986653	0.0611388	0.0725876	0.090406	0.042107	0.0574943
	747.6	195	747.6	213	207	210	208	198	207	205	207	18	12	15	13	3	12	10	12	11.875	8.81148e-05	6.78215e-05	9.21761e-05	7.4253e-05	1.80836e-05	7.37105e-05	6.29402e-05	7.36635e-05	61.9	1281	0.00545431	0.00419815	0.0057057	0.00459626	0.00111938	0.00456268	0.003896	0.00455977	0.112875	0.0868794	0.118078	0.0951181	0.0231651	0.0944232	0.0806264	0.0943629
	747.94	194	747.94	208	208	203	206	204	203	203	200	14	14	9	12	10	9	9	6	10.375	6.85337e-05	7.91251e-05	5.53057e-05	6.85413e-05	6.02787e-05	5.52829e-05	5.66462e-05	3.68317e-05	61.9	1281	0.00424224	0.00489784	0.00342342	0.0042427	0.00373125	0.00342201	0.0035064	0.00227988	0.0877917	0.101359	0.0708465	0.0878014	0.0772171	0.0708174	0.0725637	0.0471815
	748.27	192	748.27	214	204	204	201	205	206	198	201	22	12	12	9	13	14	6	9	12.125	0.000107696	6.78215e-05	7.37409e-05	5.1406e-05	7.83623e-05	8.59956e-05	3.77641e-05	5.52476e-05	61.9	1281	0.00666637	0.00419815	0.00456456	0.00318203	0.00485063	0.00532313	0.0023376	0.00341983	0.137958	0.0868794	0.0944621	0.065851	0.100382	0.11016	0.0483758	0.0707722
	748.6	193	748.6	210	205	203	206	202	200	202	198	17	12	10	13	9	7	9	5	10.25	8.32195e-05	6.78215e-05	6.14507e-05	7.4253e-05	5.42509e-05	4.29978e-05	5.66462e-05	3.06931e-05	61.9	1281	0.00515129	0.00419815	0.0038038	0.00459626	0.00335813	0.00266156	0.0035064	0.0018999	0.106604	0.0868794	0.0787184	0.0951181	0.0694953	0.0550802	0.0725637	0.0393179
	748.93	198	748.93	213	200	201	200	206	205	203	204	15	2	3	2	8	7	5	6	6	7.3429e-05	1.13036e-05	1.84352e-05	1.14235e-05	4.8223e-05	4.29978e-05	3.14701e-05	3.68317e-05	61.9	1281	0.00454525	0.000699692	0.00114114	0.000707117	0.002985	0.00266156	0.001948	0.00227988	0.0940625	0.0144799	0.0236155	0.0146336	0.0617736	0.0550802	0.0403132	0.0471815
	749.26	195	749.26	214	210	207	204	205	199	201	202	19	15	12	9	10	4	6	7	10.25	9.301e-05	8.47769e-05	7.37409e-05	5.1406e-05	6.02787e-05	2.45702e-05	3.77641e-05	4.29704e-05	61.9	1281	0.00575732	0.00524769	0.00456456	0.00318203	0.00373125	0.00152089	0.0023376	0.00265987	0.119146	0.108599	0.0944621	0.065851	0.0772171	0.0314744	0.0483758	0.055045
	749.59	194	749.59	213	205	206	204	203	206	201	199	19	11	12	10	9	12	7	5	10.625	9.301e-05	6.21697e-05	7.37409e-05	5.71177e-05	5.42509e-05	7.37105e-05	4.40581e-05	3.06931e-05	61.9	1209	0.00575732	0.00384831	0.00456456	0.00353559	0.00335813	0.00456268	0.0027272	0.0018999	0.112449	0.0751632	0.0891527	0.0690553	0.0655893	0.089116	0.0532663	0.037108
	749.92	191	749.92	212	207	205	204	201	202	200	201	21	16	14	13	10	11	9	10	13	0.000102801	9.04287e-05	8.6031e-05	7.4253e-05	6.02787e-05	6.7568e-05	5.66462e-05	6.13862e-05	61.9	1209	0.00636336	0.00559754	0.00532532	0.00459626	0.00373125	0.00418246	0.0035064	0.00379981	0.124286	0.109328	0.104012	0.0897719	0.072877	0.0816897	0.0684852	0.0742159
	750.25	191	750.25	211	203	201	201	203	203	197	197	20	12	10	10	12	12	6	6	11	9.79053e-05	6.78215e-05	6.14507e-05	5.71177e-05	7.23345e-05	7.37105e-05	3.77641e-05	3.68317e-05	61.9	1209	0.00606034	0.00419815	0.0038038	0.00353559	0.0044775	0.00456268	0.0023376	0.00227988	0.118368	0.0819962	0.0742939	0.0690553	0.0874524	0.089116	0.0456568	0.0445296
	750.58	194	750.58	215	206	201	204	206	202	201	199	21	12	7	10	12	8	7	5	10.25	0.000102801	6.78215e-05	4.30155e-05	5.71177e-05	7.23345e-05	4.91404e-05	4.40581e-05	3.06931e-05	61.9	1209	0.00636336	0.00419815	0.00266266	0.00353559	0.0044775	0.00304179	0.0027272	0.0018999	0.124286	0.0819962	0.0520058	0.0690553	0.0874524	0.0594107	0.0532663	0.037108
	750.91	193	750.91	211	207	206	202	208	198	197	203	18	14	13	9	15	5	4	10	11	8.81148e-05	7.91251e-05	7.98859e-05	5.1406e-05	9.04181e-05	3.07127e-05	2.51761e-05	6.13862e-05	61.9	1209	0.00545431	0.00489784	0.00494494	0.00318203	0.00559688	0.00190112	0.0015584	0.00379981	0.106531	0.0956622	0.0965821	0.0621498	0.109315	0.0371317	0.0304379	0.0742159
	751.24	192	751.24	210	205	205	206	205	202	199	197	18	13	13	14	13	10	7	5	11.625	8.81148e-05	7.34733e-05	7.98859e-05	7.99648e-05	7.83623e-05	6.14254e-05	4.40581e-05	3.06931e-05	61.9	1209	0.00545431	0.004548	0.00494494	0.00494982	0.00485063	0.00380223	0.0027272	0.0018999	0.106531	0.0888292	0.0965821	0.0966775	0.0947401	0.0742634	0.0532663	0.037108
	751.57	196	751.57	209	200	205	203	204	201	201	196	13	4	9	7	8	5	5	0	6.375	6.36385e-05	2.26072e-05	5.53057e-05	3.99824e-05	4.8223e-05	3.07127e-05	3.14701e-05	0	61.9	1132	0.00393922	0.00139938	0.00342342	0.00247491	0.002985	0.00190112	0.001948	0	0.0720387	0.0255913	0.062606	0.0452601	0.0545884	0.0347668	0.0356241	0
	751.9	201	751.9	210	202	205	204	208	204	200	201	9	1	4	3	7	3	-1	0	3.25	4.40574e-05	5.65179e-06	2.45803e-05	1.71353e-05	4.21951e-05	1.84276e-05	-6.29402e-06	0	61.9	1132	0.00272715	0.000349846	0.00152152	0.00106068	0.00261188	0.00114067	-0.0003896	0	0.049873	0.00639783	0.0278249	0.0193972	0.0477649	0.0208601	-0.00712483	0
	752.23	197	752.23	216	202	205	206	206	202	200	203	19	5	8	9	9	5	3	6	8	9.301e-05	2.8259e-05	4.91606e-05	5.1406e-05	5.42509e-05	3.07127e-05	1.88821e-05	3.68317e-05	61.9	1132	0.00575732	0.00174923	0.00304304	0.00318203	0.00335813	0.00190112	0.0011688	0.00227988	0.105287	0.0319891	0.0556498	0.0581915	0.061412	0.0347668	0.0213745	0.0416935
	752.56	191	752.56	214	208	202	203	203	204	203	203	23	17	11	12	12	13	12	12	14	0.000112591	9.60805e-05	6.75958e-05	6.85413e-05	7.23345e-05	7.98531e-05	7.55282e-05	7.36635e-05	61.9	1132	0.00696939	0.00594738	0.00418418	0.0042427	0.0044775	0.00494291	0.0046752	0.00455977	0.127453	0.108763	0.0765184	0.0775887	0.0818826	0.0903937	0.085498	0.083387
	752.89	197	752.89	214	204	207	202	202	204	203	199	17	7	10	5	5	7	6	2	7.375	8.32195e-05	3.95626e-05	6.14507e-05	2.85589e-05	3.01394e-05	4.29978e-05	3.77641e-05	1.22772e-05	61.9	1132	0.00515129	0.00244892	0.0038038	0.00176779	0.00186563	0.00266156	0.0023376	0.000759961	0.0942045	0.0447848	0.0695622	0.0323286	0.0341178	0.0486735	0.042749	0.0138978
	753.22	193	753.22	209	204	207	205	203	203	199	202	16	11	14	12	10	10	6	9	11	7.83243e-05	6.21697e-05	8.6031e-05	6.85413e-05	6.02787e-05	6.14254e-05	3.77641e-05	5.52476e-05	61.9	1132	0.00484827	0.00384831	0.00532532	0.0042427	0.00373125	0.00380223	0.0023376	0.00341983	0.0886631	0.0703761	0.0973871	0.0775887	0.0682355	0.0695336	0.042749	0.0625403
	753.55	199	753.55	216	207	203	204	203	202	201	201	17	8	4	5	4	3	2	2	5.625	8.32195e-05	4.52143e-05	2.45803e-05	2.85589e-05	2.41115e-05	1.84276e-05	1.2588e-05	1.22772e-05	61.9	1056	0.00515129	0.00279877	0.00152152	0.00176779	0.0014925	0.00114067	0.0007792	0.000759961	0.0878798	0.0477463	0.0259568	0.0301582	0.0254617	0.0194596	0.013293	0.0129648
	753.88	192	753.88	212	206	202	203	201	205	202	202	20	14	10	11	9	13	10	10	12.125	9.79053e-05	7.91251e-05	6.14507e-05	6.28295e-05	5.42509e-05	7.98531e-05	6.29402e-05	6.13862e-05	61.9	1056	0.00606034	0.00489784	0.0038038	0.00388915	0.00335813	0.00494291	0.003896	0.00379981	0.103388	0.0835561	0.064892	0.0663479	0.0572889	0.0843248	0.0664648	0.0648239
	754.21	195	754.21	209	208	207	205	203	201	204	196	14	13	12	10	8	6	9	1	9.125	6.85337e-05	7.34733e-05	7.37409e-05	5.71177e-05	4.8223e-05	3.68553e-05	5.66462e-05	6.13862e-06	61.9	1056	0.00424224	0.004548	0.00456456	0.00353559	0.002985	0.00228134	0.0035064	0.000379981	0.0723716	0.0775878	0.0778704	0.0603163	0.0509235	0.0389192	0.0598184	0.00648239
	754.54	195	754.54	211	206	203	207	203	202	201	200	16	11	8	12	8	7	6	5	9.125	7.83243e-05	6.21697e-05	4.91606e-05	6.85413e-05	4.8223e-05	4.29978e-05	3.77641e-05	3.06931e-05	61.9	1056	0.00484827	0.00384831	0.00304304	0.0042427	0.002985	0.00266156	0.0023376	0.0018999	0.0827104	0.0656512	0.0519136	0.0723796	0.0509235	0.0454057	0.0398789	0.0324119
	754.87	192	754.87	214	208	203	204	204	206	199	198	22	16	11	12	12	14	7	6	12.5	0.000107696	9.04287e-05	6.75958e-05	6.85413e-05	7.23345e-05	8.59956e-05	4.40581e-05	3.68317e-05	61.9	1056	0.00666637	0.00559754	0.00418418	0.0042427	0.0044775	0.00532313	0.0027272	0.00227988	0.113727	0.0954927	0.0713812	0.0723796	0.0763852	0.0908114	0.0465254	0.0388943
	755.2	191	755.2	212	205	201	203	205	201	197	199	21	14	10	12	14	10	6	8	11.875	0.000102801	7.91251e-05	6.14507e-05	6.85413e-05	8.43902e-05	6.14254e-05	3.77641e-05	4.9109e-05	61.9	1056	0.00636336	0.00489784	0.0038038	0.0042427	0.00522375	0.00380223	0.0023376	0.00303985	0.108557	0.0835561	0.064892	0.0723796	0.0891161	0.0648653	0.0398789	0.0518591
	755.53	193	755.53	211	205	202	206	203	206	196	196	18	12	9	13	10	13	3	3	10.125	8.81148e-05	6.78215e-05	5.53057e-05	7.4253e-05	6.02787e-05	7.98531e-05	1.88821e-05	1.84159e-05	61.9	983	0.00545431	0.00419815	0.00342342	0.00459626	0.00373125	0.00494291	0.0011688	0.00113994	0.0866168	0.0666686	0.0543655	0.0729907	0.059254	0.0784956	0.0185611	0.0181028
	755.86	193	755.86	208	202	203	207	208	200	201	200	15	9	10	14	15	7	8	7	10.625	7.3429e-05	5.08661e-05	6.14507e-05	7.99648e-05	9.04181e-05	4.29978e-05	5.03522e-05	4.29704e-05	61.9	983	0.00454525	0.00314861	0.0038038	0.00494982	0.00559688	0.00266156	0.0031168	0.00265987	0.0721807	0.0500014	0.0604061	0.0786054	0.088881	0.0422668	0.0494962	0.0422399
[truncated: 138 more rows]
[truncated: 24 more columns]

## Sheet: FL2 spectral data
	Light spectral parameters of FL2 lamps
	Dark		light	Raw count									Net count										Relative spectral photon distribution											Nλ (relative)*σr									Nλ (relative)*σfr
[truncated: 1,316 more rows]
[truncated: 31 more columns]

## Sheet: Red light spectral data
	Light spectral parameters of filtered red light
[truncated: 1,318 more rows]
