# Supplementary material for: Phytochrome A and B Regulate Primary Metabolism in Arabidopsis Leaves in Response to Light
Source: Front Plant Sci. 2017 Aug 9;8:1394. doi: 10.3389/fpls.2017.01394 (PMC5552712; doi:10.3389/fpls.2017.01394)
Supplement: Supplementary file 3 [file Data_Sheet_2.XLSX]

## Sheet: Supplementary Table 5
	Supplementary Table 5 starch contents at ED in phyA, phyB, phyAB and WT grown under four white light conditions in an independent experiment from Fig 3B
	Repeated experiment			mean	SD	SE
	Ler-FL1-H	ED	54.2262	58.9893	4.67083	2.69671
	Ler-FL1-H	ED	59.1796
	Ler-FL1-H	ED	63.5621
	phyAB-FL1-H	ED	34.6831	39.4164	6.33823	3.65938
	phyAB-FL1-H	ED	46.6173
	phyAB-FL1-H	ED	36.9488
	phyA-FL1-H	ED	49.3826	54.0499	4.88944	2.82292
	phyA-FL1-H	ED	59.1347
	phyA-FL1-H	ED	53.6323
	phyB-FL1-H	ED	66.329	59.5187	6.34237	3.66177
	phyB-FL1-H	ED	53.7812
	phyB-FL1-H	ED	58.4458
	Ler-FL2-H	ED	65.6406	58.4993	6.20045	3.57983
	Ler-FL2-H	ED	54.4841
	Ler-FL2-H	ED	55.3733
	phyAB-FL2-H	ED	46.3224	40.1936	6.6452	3.83661
	phyAB-FL2-H	ED	41.1277
	phyAB-FL2-H	ED	33.1308
	phyA-FL2-H	ED	44.5841	42.1315	4.74979	2.74229
	phyA-FL2-H	ED	45.1536
	phyA-FL2-H	ED	36.6567
	phyB-FL2-H	ED	53.9135	57.1658	2.8884	1.66762
	phyB-FL2-H	ED	59.4322
	phyB-FL2-H	ED	58.1516
	Ler-FL1-L	ED	46.5075	44.1403	2.05015	1.18365
	Ler-FL1-L	ED	42.9403
	Ler-FL1-L	ED	42.973
	phyAB-FL1-L	ED	33.7265	30.3828	3.55141	2.05041
	phyAB-FL1-L	ED	26.6549
	phyAB-FL1-L	ED	30.7669
	phyA-FL1-L	ED	44.1748	39.6821	3.89391	2.24815
	phyA-FL1-L	ED	37.5922
	phyA-FL1-L	ED	37.2794
	phyB-FL1-L	ED	38.3007	42.6872	3.81681	2.20364
	phyB-FL1-L	ED	45.2507
	phyB-FL1-L	ED	44.5101
	Ler-FL2-L	ED	43.0089	41.7538	2.02075	1.16668
	Ler-FL2-L	ED	39.4228
	Ler-FL2-L	ED	42.8298
	phyAB-FL2-L	ED	30.1081	31.8167	2.32215	1.3407
	phyAB-FL2-L	ED	34.4607
	phyAB-FL2-L	ED	30.8814
	phyA-FL2-L	ED	34.8065	31.7601	3.71793	2.14655
	phyA-FL2-L	ED	27.6172
	phyA-FL2-L	ED	32.8566
	phyB-FL2-L	ED	44.2116	40.5041	3.30488	1.90807
	phyB-FL2-L	ED	37.8672
	phyB-FL2-L	ED	39.4335

## Sheet: Supplementary Table 6
Supplementary Table 6 Metabolites levels at ED in single phyA, single phyB , double phyAB mutants and wild type grown under four different white light conditions
	2methylmalate	Alanine	allo-Threonine	Arginine	Asparagine	Aspartate	GABA	Glutamate	Glycerate	Glycine	Guanidine	Homoserine	Isoleucine	Leucine	Lysine	Methionine	OAS	ornithine	Phenylalanine	Proline	Serine	Threonine	Tryptophan	Tyrosine	Urea	Valine	1,6-hydro-glucose	Fructose	Glucose	Glucose-1-phosphate	Maltose	Sucrose	Erythritol	Erythronate	Galactinol	Galactonicacid-1,4-lactone	Galactose	myo-Inositol	Raffinose	Trehalose	Pyroglutamate	Threonate	Ascorbate	Dehydroascorbate dimer	Citrate	Fumarate	Succinate	Ethanolamine	Glycerol
Ler C1 (FL1-H)	1a	1bc	1a	1a	1a	1ab	1ab	1a	1a	1a	1a	1a	1a	1a	1a	1a	1abc	1a	1a	1ab	1a	1a	1bc	1a	1a	1a	1a	1abc	1abc	1abcd	1abc	1a	1a	1a	1a	1a	1a	1bc	1d	1a	1ab	1a	1abc	1abc	1a	1a	1a	1a	1a
phyAB C1 (FL1-H)	0.79ab	0.88c	0.67a	0.83abc	1.09a	0.57cde	0.83ab	0.65bcde	0.59bc	0.92ab	0a	0.5bcd	0.54bc	0.61bcd	0.68bcd	0.67a	1.09ab	0.71abcd	0.83ab	1.24a	0.91ab	0.67bcde	1.34abc	0.63ab	0.35b	0.66b	0.65abcd	0.71bcd	0.84bcd	0.74abcd	0.89abcd	0.63abc	0.57bcd	0.79abc	1.09a	0.69abcde	0.69bc	1.1b	2.64bcd	0.73a	0.71bc	0.56bcd	0.44bc	0.66bcd	0.34def	0.6a	0.57cd	0.52bc	0.48a
phyA C1 (FL1-H)	0.65bcd	1.1bc	0.61a	0.9abc	0.83a	0.53de	0.74ab	0.49def	0.58bcd	0.62bc	0.09a	0.73b	0.56b	0.56bcd	0.68bcd	0.6a	0.9abcd	0.78abc	0.74bcd	0.35cd	0.72bcd	0.93ab	0.76c	0.74ab	0.52ab	0.63bc	0.92ab	0.79bcd	0.77cd	1.16ab	0.86abcd	0.64abc	0.69abcd	0.66abcd	0.96a	0.74abcd	0.76abc	0.76cd	0.9d	1.03a	0.6bc	0.56bcd	0.65abc	1.27ab	0.37cdef	0.56a	0.43cde	0.55bc	0.7a
phyB C1 (FL1-H)	0.73abc	1.17bc	0.81a	0.8abc	0.93a	0.87bc	0.94ab	0.87ab	0.6bc	0.95a	0.04a	0.51bcd	0.62b	0.62bcd	0.56cd	0.41a	0.71bcdef	0.61abcd	0.81abc	0.61abcd	0.61cdef	0.77abcd	1.67abc	0.69ab	0.36b	0.64bc	0.61abcd	0.66cd	0.79bcd	0.89abcd	1.04ab	0.59abc	0.59bcd	0.95a	1.06a	0.71abcde	0.7bc	0.89bcd	1.97bcd	0.96a	0.88abc	1.07a	0.43c	0.4cd	0.77ab	0.69a	0.82ab	0.54bc	0.37a
Ler C2 (FL2-H)	0.57bcd	1.38abc	0.78a	0.98ab	1.12a	0.81bcd	0.74ab	0.74abcd	0.73b	0.71abc	0.14a	0.74ab	0.6b	0.57bcd	0.69bcd	0.66a	0.81abcde	0.82ab	0.69bcdef	0.23cd	0.65bcdef	0.75abcd	1.16abc	0.72ab	0.7ab	0.59bc	0.84abc	0.8bcd	0.72cd	1.2a	0.75bcd	0.66abc	0.75abc	0.64abcd	1.14a	0.83abc	0.81abc	0.74cd	0.68d	1.39a	0.88abc	0.73b	0.74abc	1.22ab	0.49cd	0.72a	0.61bc	0.82ab	0.74a
phyAB C2 (FL2-H)	0.68bcd	1.29abc	0.63a	0.64abc	0.93a	0.45e	0.97ab	0.5def	0.51bcde	0.62bc	0.03a	0.36de	0.55bc	0.7bc	0.66bcd	0.72a	1.17a	0.6abcd	0.61bcdefg	0.6abcd	0.68bcde	0.54de	1.85abc	0.59ab	0.52ab	0.57bc	0.68abcd	1.23a	1.25a	1abcd	0.76bcd	0.57bc	0.53cd	0.58bcd	1.12a	0.72abcde	0.63bc	0.77bcd	3.06bcd	0.89a	0.63bc	0.44cdef	0.42c	1abc	0.23ef	0.55a	0.44cde	0.47bc	0.79a
phyA C2 (FL2-H)	0.68bcd	2.08abc	0.78a	0.88abc	0.76a	0.61cde	0.67ab	0.51def	0.6bc	0.58c	0.42a	0.74ab	0.6b	0.57bcd	0.74bc	0.59a	0.86abcde	0.86ab	0.68bcdef	0.81abc	0.78abc	0.97a	0.8c	0.75ab	0.57ab	0.65bc	0.79abcd	0.83bcd	0.8bcd	1.08abc	0.84abcd	0.74abc	0.86ab	0.7abcd	1.16a	0.88ab	0.88ab	0.92d	0.67d	1.2a	0.65bc	0.52bcde	0.71abc	1.32ab	0.31def	0.72a	0.43cde	0.51bc	0.79a
phyB C2 (FL2-H)	0.53bcd	1.69abc	0.58a	0.54abc	0.58a	0.64cde	0.62ab	0.53def	0.42cde	0.53c	0.15a	0.37de	0.45bcd	0.43cde	0.48d	0.41a	0.54def	0.48bcd	0.47efg	0.79abc	0.43efg	0.53de	1bc	0.38b	0.3b	0.46bcd	0.43cd	0.57d	0.78bcd	0.64cd	0.76bcd	0.43c	0.56bcd	0.68abcd	1.03a	0.56bcde	0.55c	0.68bcd	1.96bcd	0.65a	0.59bc	0.65bc	0.62bc	0.3d	0.34def	0.52a	0.54cd	0.38c	0.32a
Ler C3 (FL1-L)	0.55bcd	2.44abc	0.69a	0.75abc	0.67a	0.84bc	0.7ab	0.58cdef	0.49bcde	0.2def	8.24a	0.51bcd	0.58b	0.55bcd	0.7bcd	0.58a	0.67cdef	0.63abcd	0.6cdefg	0.61abcd	0.6cdef	0.82abc	1.1bc	0.63ab	0.72ab	0.61bc	0.63abcd	0.75bcd	0.78bcd	0.98abcd	0.82abcd	0.67abc	0.69abcd	0.51bcd	1.29a	0.63bcde	0.7bc	0.95bcd	1.58cd	1.39a	0.73abc	0.34defg	1.35a	1.45a	0.57bc	0.68a	0.6bc	0.55bc	0.7a
phyAB C3 (FL1-L)	0.53bcd	1.37abc	0.74a	0.72abc	0.61a	0.45e	0.78ab	0.43ef	0.25e	0.59c	5.47a	0.39cde	0.38bcd	0.37de	0.53cd	0.62a	0.61cdef	0.58bcd	0.58cdefg	0.44bcd	0.69bcde	0.61cde	1.7abc	0.49ab	0.48ab	0.47bcd	0.48bcd	0.66cd	0.74cd	0.71bcd	0.73cd	0.7abc	0.42d	0.48cd	1.06a	0.52cde	0.58c	0.9bcd	4.48bc	1.14a	0.61bc	0.18g	0.76abc	0.97abcd	0.2f	0.76a	0.43cde	0.49bc	0.72a
phyA C3 (FL1-L)	0.51bcd	2.74ab	0.66a	0.97abc	0.66a	0.68cde	0.53b	0.46def	0.4cde	0.45cde	2.89a	0.64bc	0.49bcd	0.49bcde	0.71bc	0.66a	0.65cdef	0.78abcd	0.68bcdef	0.35bcd	0.59cdef	0.89ab	1.06bc	0.51ab	0.54ab	0.59bc	0.9ab	1.23a	1.04abc	1.17ab	0.79abcd	0.72abc	0.6bcd	0.52bcd	1.26a	0.66abcde	0.7bc	0.86bcd	0.77d	1.21a	0.72bc	0.35defg	1abc	1.05abc	0.36cdef	0.65a	0.41cde	0.52bc	0.69a
phyB C3 (FL1-L)	0.6bcd	2.62abc	1.15a	1.04a	0.87a	1.19a	0.97ab	0.87abc	0.46cde	0.48cd	2.83a	0.44cde	0.61b	0.71b	0.7bcd	0.71a	0.58def	0.76abcd	0.77bc	0.5bcd	0.46defg	0.75abcd	2.54ab	0.67ab	0.55ab	0.59bc	0.36d	1.04ab	1.29a	0.65cd	1.08a	0.75abc	0.53cd	0.87ab	1.23a	0.62bcde	0.67bc	0.89bcd	2.69bcd	1.17a	1.14a	0.6bc	0.6bc	0.5cd	0.9a	1.09a	0.89a	0.5bc	0.69a
Ler C4 (FL2-L)	0.47cd	3.03a	0.78a	0.47bc	0.54a	0.78bcd	0.52b	0.48def	0.49bcde	0.14ef	0.68a	0.27de	0.46bcd	0.39de	0.68bcd	0.51a	0.54def	0.4cd	0.52defg	0.09d	0.37fg	0.79abcd	0.97bc	0.6ab	0.69ab	0.45cd	0.6abcd	0.75bcd	0.7cd	0.98abcd	0.74bcd	0.63abc	0.7abcd	0.56bcd	1.13a	0.59bcde	0.61bc	1.15b	2.57bcd	1.19a	0.71bc	0.43cdef	1.16ab	1.05abc	0.48cd	0.73a	0.49cde	0.4bc	0.64a
phyAB C4 (FL2-L)	0.49bcd	1.7abc	1.2a	0.64abc	1.12a	0.73bcde	0.89ab	0.57def	0.32de	0.11f	0a	0.18e	0.31cd	0.26e	0.57cd	0.94a	0.72bcdef	0.41cd	0.41g	0.18cd	0.51cdefg	0.58cde	2.29abc	0.59ab	0.61ab	0.35d	0.37d	0.71bcd	0.73cd	0.61d	0.66d	0.91ab	0.5cd	0.46cd	1.2a	0.42de	0.65bc	1.66a	27.17a	1.68a	0.83abc	0.2fg	1.07abc	0.86abcd	0.22ef	1.27a	0.35de	0.51bc	1.14a
phyA C4 (FL2-L)	0.38d	3.04a	0.59a	0.48bc	0.35a	0.52de	0.72ab	0.29f	0.28e	0.09f	0.98a	0.25de	0.27d	0.21e	0.61bcd	0.42a	0.32f	0.38d	0.46fg	0.01d	0.28g	0.55de	0.98bc	0.65ab	0.56ab	0.3d	0.55bcd	0.68cd	0.64d	0.8abcd	0.69cd	0.59abc	0.56bcd	0.37d	1.24a	0.5cde	0.67bc	0.86bcd	1.58cd	1.07a	0.5c	0.19fg	1.04abc	1.44a	0.26def	0.56a	0.28e	0.44bc	0.66a
phyB C4 (FL2-L)	0.46cd	2.41abc	1.29a	0.46c	0.65a	0.69cde	1.42a	0.49def	0.25e	0.15ef	3.67a	0.17e	0.56b	0.68bc	0.82ab	0.46a	0.48ef	0.58bcd	0.69bcde	0.02d	0.24g	0.43e	2.85a	0.86ab	0.96a	0.36d	0.4d	0.93abc	1.12ab	0.62cd	0.81abcd	0.74abc	0.51cd	0.67abcd	1.23a	0.37e	0.62bc	0.96bcd	5.31b	1.91a	0.79abc	0.28efg	1.12abc	0.5cd	0.45cde	1.37a	0.56cd	0.54bc	1.27a
Results are mean, n=3, P < 0.05 (one way ANOVA, Turkey’s HSD test). Significantly different values were highlighted in yellow.
[truncated: 17 more columns]

## Sheet: Supplementary Table 7
Supplemental Table 7 Correlations analysis based on the metabolites levels in single phyA, single phyB , double phyAB mutants and wild type grown under four different light conditions in LD (16h light/8h dark)
			2methylmalate	Alanine	allo-Threonine	Arginine	Asparagine	Aspartate	GABA	Glutamate	Glycerate	Glycine	Guanidine	Homoserine	Isoleucine	Leucine	Lysine	Methionine	OAS	ornithine	Phenylalanine	Proline	Serine	Threonine	Tryptophan	Tyrosine	Urea	Valine	1,6-hydro-glucose	Fructose	Glucose	Glucose-1-phosphate	Maltose	Sucrose	Erythritol	Erythronate	Galactinol	Galactonicacid-1,4-lactone	Galactose	myo-Inositol	Raffinose	Trehalose	Pyroglutamate	Threonate	Ascorbate	Dehydroascorbate dimer	Citrate	Fumarate	Succinate
		2methylmalate	1	-0.405007	0.29473	0.578788	0.489328	0.2361	0.179842	0.589723	0.753755	0.826087	-0.205415	0.660606	0.74809	0.746509	0.354677	0.283663	0.694862	0.628327	0.769565	0.713307	0.804348	0.520817	-0.0478261	0.305929	-0.0955204	0.867325	0.473123	0.265349	0.455468	0.363505	0.733333	0.306719	0.462451	0.698682	-0.207773	0.759157	0.490646	0.0957839	-0.192885	-0.106983	0.310408	0.685771	-0.405665	-0.0364954	0.358103	0.228722	0.562451
		Alanine	-0.405007	1	-0.0544137	-0.380632	-0.788933	0.0474308	-0.510804	-0.511331	-0.346113	-0.58195	0.217865	-0.2639	-0.118182	-0.210013	0.136364	-0.5278	-0.589592	-0.383531	-0.307773	-0.35639	-0.513834	0.0256917	-0.202372	-0.261397	0.1361	-0.322661	-0.145586	0.233202	0.0805007	0.0752306	-0.0254282	-0.128458	0.217391	-0.387615	0.321739	-0.211858	-0.0454545	0.0744401	-0.0505929	0.0467721	-0.243215	-0.247694	0.435968	0.262187	-0.0158103	0.00487484	-0.220685
		allo-Threonine	0.29473	-0.0544137	1	0.281159	0.3722	0.623715	0.40751	0.518577	0.180105	0.0898551	0.0667289	0.0280632	0.402899	0.392622	0.482213	0.338208	0.0889328	0.326614	0.299605	-0.0123847	0.04361	0.169697	0.373123	0.474045	0.590646	0.20975	-0.199341	0.316864	0.357181	-0.161265	0.312385	0.799078	0.176416	0.431489	0.33913	0.114097	0.277075	0.564559	0.280105	0.531225	0.760606	0.107378	0.203557	-0.257576	0.445059	0.975231	0.51805
		Arginine	0.578788	-0.380632	0.281159	1	0.587615	0.365086	0.16087	0.585507	0.589592	0.56996	-0.0378462	0.795125	0.553623	0.497628	0.330962	0.525033	0.575889	0.805138	0.61278	0.423584	0.614097	0.640448	-0.0874835	0.302767	0.101976	0.737549	0.457576	0.336891	0.28274	0.390382	0.506324	0.510408	0.262055	0.452174	0.0233202	0.651383	0.578788	-0.0926219	-0.47892	0.246772	0.492622	0.465086	-0.241502	0.071805	0.380632	0.31502	0.357708
		Asparagine	0.489328	-0.788933	0.3722	0.587615	1	0.361265	0.604084	0.783267	0.494993	0.492622	-0.235294	0.342556	0.341634	0.419368	0.147958	0.66166	0.637154	0.583136	0.420422	0.296706	0.429644	0.101449	0.327404	0.3917	0.101845	0.43004	0.124506	0.0791831	0.17892	0.0162055	0.16087	0.401054	-0.0959157	0.50224	0.0693017	0.335573	0.189065	0.0055336	-0.0208169	0.211199	0.655072	0.35863	-0.334124	-0.267062	0.300264	0.329513	0.398946
		Aspartate	0.2361	0.0474308	0.623715	0.365086	0.361265	1	0.231225	0.76917	0.360211	0.0674572	0.0532835	0.2	0.464295	0.405007	0.336891	0.0500659	-0.00382082	0.278129	0.319895	0.0732543	-0.0903821	0.312516	0.191041	0.325296	0.34888	0.305007	-0.0808959	0.206456	0.247563	0.026087	0.428195	0.399209	0.24137	0.489592	0.358762	0.176548	0.224374	0.251383	-0.0944664	0.296706	0.831094	0.456522	0.213043	-0.260738	0.867721	0.638076	0.707378
		GABA	0.179842	-0.510804	0.40751	0.16087	0.604084	0.231225	1	0.47892	0.0100132	0.147958	-0.0156863	-0.140975	0.19473	0.397365	0.143347	0.283663	0.229249	0.168379	0.248748	0.00698287	-0.0299078	-0.361001	0.631621	0.361133	0.196574	0.0339921	-0.328195	0.00790514	0.23083	-0.391831	0.140184	0.266667	-0.432543	0.283531	0.128986	-0.149144	-0.124242	-0.00816864	0.344928	0.0519104	0.49249	0.0591568	-0.260738	-0.439262	0.216601	0.313966	0.31581
		Glutamate	0.589723	-0.511331	0.518577	0.585507	0.783267	0.76917	0.47892	1	0.608432	0.533597	-0.0913788	0.404348	0.578129	0.59776	0.199341	0.323715	0.435046	0.526614	0.557971	0.429644	0.332675	0.261265	0.282345	0.416469	0.0940711	0.573913	0.0554677	0.0931489	0.2722	0.0150198	0.498419	0.354414	0.10527	0.718972	0.0794466	0.392095	0.254018	0.0898551	-0.0839262	0.121344	0.836232	0.655072	-0.229644	-0.38274	0.724769	0.481028	0.797101
		Glycerate	0.753755	-0.346113	0.180105	0.589592	0.494993	0.360211	0.0100132	0.608432	1	0.67668	-0.199191	0.77141	0.703689	0.602635	0.346377	0.246509	0.675494	0.592622	0.62556	0.509881	0.669433	0.664559	-0.360211	0.413043	0.0444005	0.815415	0.678524	0.208827	0.127273	0.625165	0.569038	0.217918	0.663768	0.642161	-0.176943	0.876153	0.687879	-0.0231884	-0.507773	0.0632411	0.323979	0.784058	-0.295916	0.136232	0.485507	0.159947	0.534124
		Glycine	0.826087	-0.58195	0.0898551	0.56996	0.492622	0.0674572	0.147958	0.533597	0.67668	1	-0.193713	0.695916	0.59776	0.616733	0.119763	0.24664	0.645059	0.605665	0.734387	0.693281	0.814097	0.417128	-0.0499341	0.192754	-0.268906	0.799868	0.511331	0.0786561	0.283663	0.352833	0.572464	0.109223	0.262582	0.657971	-0.366667	0.698024	0.358103	-0.146113	-0.252833	-0.234783	0.223188	0.715415	-0.565086	-0.14664	0.249539	0.0223979	0.514493
		Guanidine	-0.205415	0.217865	0.0667289	-0.0378462	-0.235294	0.0532835	-0.0156863	-0.0913788	-0.199191	-0.193713	1	-0.0692188	-0.0985994	-0.0724556	0.0390912	-0.12549	-0.366511	-0.0615001	-0.115531	-0.0366013	-0.178276	0.000995954	0.0615001	-0.0507936	0.116278	-0.122751	-0.260691	0.0759415	-0.00597572	-0.215873	0.0239029	-0.0164332	-0.149891	-0.151136	0.0953626	-0.194211	-0.126735	-0.0470588	0.120261	0.0627451	0.042079	-0.178774	0.206909	-0.129225	0.0908808	0.064986	0.042577
		Homoserine	0.660606	-0.2639	0.0280632	0.795125	0.342556	0.2	-0.140975	0.404348	0.77141	0.695916	-0.0692188	1	0.683136	0.536495	0.380764	0.267325	0.557312	0.798024	0.668248	0.538735	0.749671	0.844005	-0.496443	0.293281	0.0457181	0.880105	0.782213	0.322003	0.2083	0.700791	0.551252	0.28419	0.627668	0.448748	-0.194993	0.877075	0.703689	-0.251647	-0.759157	0.10303	0.201186	0.634783	-0.232806	0.295784	0.383004	0.068643	0.366667
		Isoleucine	0.74809	-0.118182	0.402899	0.553623	0.341634	0.464295	0.19473	0.578129	0.703689	0.59776	-0.0985994	0.683136	1	0.926219	0.628854	0.0919631	0.484717	0.686034	0.835837	0.516996	0.515415	0.572727	-0.0711462	0.450461	0.232411	0.831225	0.457708	0.517128	0.558893	0.431752	0.810277	0.348485	0.602108	0.695784	-0.0412385	0.72108	0.62332	0.00632411	-0.355599	0.0328063	0.450593	0.710408	-0.230303	-0.0252964	0.656653	0.375626	0.734914
		Leucine	0.746509	-0.210013	0.392622	0.497628	0.419368	0.405007	0.397365	0.59776	0.602635	0.616733	-0.0724556	0.536495	0.926219	1	0.607773	0.14137	0.491568	0.632016	0.856126	0.522661	0.456126	0.353887	0.160343	0.39697	0.121739	0.759816	0.301713	0.54058	0.698946	0.235573	0.819368	0.291831	0.362451	0.739921	-0.0135705	0.605534	0.453755	-0.0135705	-0.139657	-0.131225	0.464559	0.678788	-0.38195	-0.219499	0.603689	0.326877	0.740316
		Lysine	0.354677	0.136364	0.482213	0.330962	0.147958	0.336891	0.143347	0.199341	0.346377	0.119763	0.0390912	0.380764	0.628854	0.607773	1	0.240184	0.240316	0.575231	0.547167	0.11357	0.234651	0.450329	-0.111726	0.409354	0.589723	0.466008	0.33834	0.657312	0.533202	0.333992	0.453623	0.57971	0.534124	0.333202	0.337418	0.428722	0.491568	0.300264	-0.208169	0.257708	0.354677	0.171014	0.302767	0.202372	0.444928	0.50303	0.379974
		Methionine	0.283663	-0.5278	0.338208	0.525033	0.66166	0.0500659	0.283663	0.323715	0.246509	0.24664	-0.12549	0.267325	0.0919631	0.14137	0.240184	1	0.514493	0.522925	0.13531	0.165349	0.485903	0.179578	0.184585	0.20448	0.340448	0.277339	0.237681	0.303426	0.230962	0.118445	-0.107246	0.610804	-0.00566535	0.0919631	0.214493	0.287088	0.261792	0.232938	0.0486166	0.430698	0.389065	-0.106719	0.0088274	0.115547	-0.0985507	0.392622	0.0347826
		OAS	0.694862	-0.589592	0.0889328	0.575889	0.637154	-0.00382082	0.229249	0.435046	0.675494	0.645059	-0.366511	0.557312	0.484717	0.491568	0.240316	0.514493	1	0.531225	0.478129	0.533597	0.756653	0.379183	-0.0976285	0.162187	-0.0374177	0.684453	0.510804	0.242161	0.235968	0.383926	0.289855	0.247563	0.283136	0.419104	-0.232543	0.627273	0.376285	-0.014888	-0.231752	-0.00500659	0.207773	0.433597	-0.37668	0.0437418	0.0277997	0.0545455	0.198287
		ornithine	0.628327	-0.383531	0.326614	0.805138	0.583136	0.278129	0.168379	0.526614	0.592622	0.605665	-0.0615001	0.798024	0.686034	0.632016	0.575231	0.522925	0.531225	1	0.723057	0.483267	0.635573	0.623715	-0.140184	0.407773	0.223584	0.76087	0.502372	0.503426	0.457181	0.408169	0.496706	0.553623	0.383663	0.589328	0.0783926	0.708037	0.599868	-0.0816864	-0.470751	0.252042	0.445323	0.448485	-0.172596	0.0923584	0.405797	0.347826	0.451647
		Phenylalanine	0.769565	-0.307773	0.299605	0.61278	0.420422	0.319895	0.248748	0.557971	0.62556	0.734387	-0.115531	0.668248	0.835837	0.856126	0.547167	0.13531	0.478129	0.723057	1	0.489328	0.585639	0.503557	0.0445323	0.400395	-0.0106719	0.799473	0.46087	0.431357	0.542424	0.333729	0.832543	0.293281	0.365217	0.761924	-0.138735	0.650066	0.545586	0.0162055	-0.270883	-0.14888	0.4	0.680105	-0.374177	-0.145323	0.579447	0.237154	0.653096
		Proline	0.713307	-0.35639	-0.0123847	0.423584	0.296706	0.0732543	0.00698287	0.429644	0.509881	0.693281	-0.0366013	0.538735	0.516996	0.522661	0.11357	0.165349	0.533597	0.483267	0.489328	1	0.705007	0.376285	-0.107905	0.0198946	-0.338472	0.731621	0.265086	0.0596838	0.284058	0.117918	0.492885	0.0296443	0.277734	0.521739	-0.231884	0.515547	0.254941	0.0350461	-0.169433	-0.31502	0.102899	0.544269	-0.429644	-0.168906	0.131094	-0.0380764	0.431752
		Serine	0.804348	-0.513834	0.04361	0.614097	0.429644	-0.0903821	-0.0299078	0.332675	0.669433	0.814097	-0.178276	0.749671	0.515415	0.456126	0.234651	0.485903	0.756653	0.635573	0.585639	0.705007	1	0.595125	-0.243347	0.222134	-0.0899868	0.822003	0.671014	0.168643	0.183663	0.490119	0.410277	0.291568	0.444928	0.380105	-0.259157	0.738472	0.551647	0.0762846	-0.32635	-0.0363636	0.0658762	0.424111	-0.317128	0.263241	0.00737813	0.0421607	0.222661
		Threonine	0.520817	0.0256917	0.169697	0.640448	0.101449	0.312516	-0.361001	0.261265	0.664559	0.417128	0.000995954	0.844005	0.572727	0.353887	0.450329	0.179578	0.379183	0.623715	0.503557	0.376285	0.595125	1	-0.577866	0.257049	0.215942	0.754677	0.716074	0.375362	0.118182	0.745191	0.478788	0.390382	0.754018	0.334651	-0.100264	0.749934	0.701186	0.0708827	-0.657708	0.276943	0.202635	0.457708	0.0806324	0.433333	0.404875	0.242819	0.285903
		Tryptophan	-0.0478261	-0.202372	0.373123	-0.0874835	0.327404	0.191041	0.631621	0.282345	-0.360211	-0.0499341	0.0615001	-0.496443	-0.0711462	0.160343	-0.111726	0.184585	-0.0976285	-0.140184	0.0445323	-0.107905	-0.243347	-0.577866	1	-0.0204216	-0.0653491	-0.252306	-0.605665	-0.0121212	0.298287	-0.596706	0.0252964	0.102503	-0.677207	0.0832675	0.264559	-0.461001	-0.437945	0.197101	0.740448	-0.0565217	0.420158	-0.180632	-0.199736	-0.579578	0.0670619	0.287352	0.192095
		Tyrosine	0.305929	-0.261397	0.474045	0.302767	0.3917	0.325296	0.361133	0.416469	0.413043	0.192754	-0.0507936	0.293281	0.450461	0.39697	0.409354	0.20448	0.162187	0.407773	0.400395	0.0198946	0.222134	0.257049	-0.0204216	1	0.517391	0.3278	0.223057	0.162187	-0.0184453	0.196443	0.260079	0.506719	0.297233	0.348617	0.0847167	0.329908	0.570487	0.184321	-0.189196	0.39473	0.405534	0.220422	-0.00342556	0.0895916	0.400132	0.488406	0.387615
		Urea	-0.0955204	0.1361	0.590646	0.101976	0.101845	0.34888	0.196574	0.0940711	0.0444005	-0.268906	0.116278	0.0457181	0.232411	0.121739	0.589723	0.340448	-0.0374177	0.223584	-0.0106719	-0.338472	-0.0899868	0.215942	-0.0653491	0.517391	1	0.016469	0.0964427	0.384321	0.0967062	0.167325	-0.0878788	0.668775	0.344137	-0.0628458	0.407773	0.083004	0.313307	0.309618	-0.0741765	0.713043	0.409223	-0.217787	0.596706	0.281686	0.256126	0.677734	0.179578
		Valine	0.867325	-0.322661	0.20975	0.737549	0.43004	0.305007	0.0339921	0.573913	0.815415	0.799868	-0.122751	0.880105	0.831225	0.759816	0.466008	0.277339	0.684453	0.76087	0.799473	0.731621	0.822003	0.754677	-0.252306	0.3278	0.016469	1	0.634124	0.371542	0.404611	0.549934	0.722925	0.345059	0.588406	0.631357	-0.153228	0.845718	0.638208	-0.00645586	-0.481291	0.01278	0.350198	0.7083	-0.312912	0.10448	0.464032	0.214361	0.588801
		1,6-hydro-glucose	0.473123	-0.145586	-0.199341	0.457576	0.124506	-0.0808959	-0.328195	0.0554677	0.678524	0.511331	-0.260691	0.782213	0.457708	0.301713	0.33834	0.237681	0.510804	0.502372	0.46087	0.265086	0.671014	0.716074	-0.605665	0.223057	0.0964427	0.634124	1	0.322661	0.0552042	0.917655	0.293808	0.0952569	0.691173	0.189723	-0.287484	0.803162	0.664427	-0.159289	-0.727668	0.0573123	-0.125033	0.412516	-0.0541502	0.546377	0.116996	-0.146245	0.0429513
		Fructose	0.265349	0.233202	0.316864	0.336891	0.0791831	0.206456	0.00790514	0.0931489	0.208827	0.0786561	0.0759415	0.322003	0.517128	0.54058	0.657312	0.303426	0.242161	0.503426	0.431357	0.0596838	0.168643	0.375362	-0.0121212	0.162187	0.384321	0.371542	0.322661	1	0.778788	0.352174	0.366271	0.444137	0.318182	0.228063	0.222266	0.395257	0.422003	0.0708827	-0.18946	0.19473	0.267589	0.108827	0.126877	0.0865613	0.277602	0.349407	0.189328
		Glucose	0.455468	0.0805007	0.357181	0.28274	0.17892	0.247563	0.23083	0.2722	0.127273	0.283663	-0.00597572	0.2083	0.558893	0.698946	0.533202	0.230962	0.235968	0.457181	0.542424	0.284058	0.183663	0.118182	0.298287	-0.0184453	0.0967062	0.404611	0.0552042	0.778788	1	0.0180501	0.551779	0.330435	0.1083	0.419631	0.201318	0.276021	0.125033	0.0623188	0.0886693	-0.0897233	0.340448	0.25639	-0.130567	-0.264295	0.328327	0.318577	0.412385
		Glucose-1-phosphate	0.363505	0.0752306	-0.161265	0.390382	0.0162055	0.026087	-0.391831	0.0150198	0.625165	0.352833	-0.215873	0.700791	0.431752	0.235573	0.333992	0.118445	0.383926	0.408169	0.333729	0.117918	0.490119	0.745191	-0.596706	0.196443	0.167325	0.549934	0.917655	0.352174	0.0180501	1	0.247563	0.0814229	0.693149	0.10527	-0.166667	0.742819	0.6	-0.192885	-0.724111	0.203821	-0.072859	0.372727	0.0594203	0.601845	0.190514	-0.0922266	0.0372859
		Maltose	0.733333	-0.0254282	0.312385	0.506324	0.16087	0.428195	0.140184	0.498419	0.569038	0.572464	0.0239029	0.551252	0.810277	0.819368	0.453623	-0.107246	0.289855	0.496706	0.832543	0.492885	0.410277	0.478788	0.0252964	0.260079	-0.0878788	0.722925	0.293808	0.366271	0.551779	0.247563	1	0.184848	0.423979	0.716074	-0.0745718	0.590909	0.47747	0.0682477	-0.172464	-0.215547	0.320949	0.704216	-0.343083	-0.182477	0.640711	0.245586	0.676943
		Sucrose	0.306719	-0.128458	0.799078	0.510408	0.401054	0.399209	0.266667	0.354414	0.217918	0.109223	-0.0164332	0.28419	0.348485	0.291831	0.57971	0.610804	0.247563	0.553623	0.293281	0.0296443	0.291568	0.390382	0.102503	0.506719	0.668775	0.345059	0.0952569	0.444137	0.330435	0.0814229	0.184848	1	0.2639	0.228063	0.41581	0.276021	0.483531	0.518314	0.0134387	0.706061	0.594071	-0.0805007	0.311199	0.0889328	0.240053	0.855468	0.268248
		Erythritol	0.462451	0.217391	0.176416	0.262055	-0.0959157	0.24137	-0.432543	0.10527	0.663768	0.262582	-0.149891	0.627668	0.602108	0.362451	0.534124	-0.00566535	0.283136	0.383663	0.365217	0.277734	0.444928	0.754018	-0.677207	0.297233	0.344137	0.588406	0.691173	0.318182	0.1083	0.693149	0.423979	0.2639	1	0.298551	-0.0661397	0.723584	0.71581	0.16917	-0.576943	0.172859	0.0129117	0.468379	0.189723	0.465481	0.335178	0.228327	0.274572
		Erythronate	0.698682	-0.387615	0.431489	0.452174	0.50224	0.489592	0.283531	0.718972	0.642161	0.657971	-0.151136	0.448748	0.695784	0.739921	0.333202	0.0919631	0.419104	0.589328	0.761924	0.521739	0.380105	0.334651	0.0832675	0.348617	-0.0628458	0.631357	0.189723	0.228063	0.419631	0.10527	0.716074	0.228063	0.298551	1	-0.109354	0.534387	0.391831	0.0645586	-0.0700922	-0.144401	0.486957	0.782213	-0.415547	-0.422793	0.619631	0.337418	0.77668
		Galactinol	-0.207773	0.321739	0.33913	0.0233202	0.0693017	0.358762	0.128986	0.0794466	-0.176943	-0.366667	0.0953626	-0.194993	-0.0412385	-0.0135705	0.337418	0.214493	-0.232543	0.0783926	-0.138735	-0.231884	-0.259157	-0.100264	0.264559	0.0847167	0.407773	-0.153228	-0.287484	0.222266	0.201318	-0.166667	-0.0745718	0.41581	-0.0661397	-0.109354	1	-0.170487	0.0283267	0.278524	0.189987	0.395257	0.3722	-0.312516	0.422266	0.118445	0.161397	0.398551	0.0638999
		Galactonicacid-1,4-lactone	0.759157	-0.211858	0.114097	0.651383	0.335573	0.176548	-0.149144	0.392095	0.876153	0.698024	-0.194211	0.877075	0.72108	0.605534	0.428722	0.287088	0.627273	0.708037	0.650066	0.515547	0.738472	0.749934	-0.461001	0.329908	0.083004	0.845718	0.803162	0.395257	0.276021	0.742819	0.590909	0.276021	0.723584	0.534387	-0.170487	1	0.725033	-0.101713	-0.607773	0.103294	0.169038	0.665086	-0.266271	0.288274	0.346377	0.12253	0.406061
		Galactose	0.490646	-0.0454545	0.277075	0.578788	0.189065	0.224374	-0.124242	0.254018	0.687879	0.358103	-0.126735	0.703689	0.62332	0.453755	0.491568	0.261792	0.376285	0.599868	0.545586	0.254941	0.551647	0.701186	-0.437945	0.570487	0.313307	0.638208	0.664427	0.422003	0.125033	0.6	0.47747	0.483531	0.71581	0.391831	0.0283267	0.725033	1	0.130962	-0.541765	0.292095	0.185244	0.402372	-0.0158103	0.376021	0.308827	0.328327	0.246113
		myo-Inositol	0.0957839	0.0744401	0.564559	-0.0926219	0.0055336	0.251383	-0.00816864	0.0898551	-0.0231884	-0.146113	-0.0470588	-0.251647	0.00632411	-0.0135705	0.300264	0.232938	-0.014888	-0.0816864	0.0162055	0.0350461	0.0762846	0.0708827	0.197101	0.184321	0.309618	-0.00645586	-0.159289	0.0708827	0.0623188	-0.192885	0.0682477	0.518314	0.16917	0.0645586	0.278524	-0.101713	0.130962	1	0.463109	0.27892	0.238999	-0.252174	0.372991	-0.0283267	0.0388669	0.577339	0.101713
		Raffinose	-0.192885	-0.0505929	0.280105	-0.47892	-0.0208169	-0.0944664	0.344928	-0.0839262	-0.507773	-0.252833	0.120261	-0.759157	-0.355599	-0.139657	-0.208169	0.0486166	-0.231752	-0.470751	-0.270883	-0.169433	-0.32635	-0.657708	0.740448	-0.189196	-0.0741765	-0.481291	-0.727668	-0.18946	0.0886693	-0.724111	-0.172464	0.0134387	-0.576943	-0.0700922	0.189987	-0.607773	-0.541765	0.463109	1	-0.134124	0.0509881	-0.403821	-0.0495389	-0.51278	-0.254677	0.189987	-0.028722
		Trehalose	-0.106983	0.0467721	0.531225	0.246772	0.211199	0.296706	0.0519104	0.121344	0.0632411	-0.234783	0.0627451	0.10303	0.0328063	-0.131225	0.257708	0.430698	-0.00500659	0.252042	-0.14888	-0.31502	-0.0363636	0.276943	-0.0565217	0.39473	0.713043	0.01278	0.0573123	0.19473	-0.0897233	0.203821	-0.215547	0.706061	0.172859	-0.144401	0.395257	0.103294	0.292095	0.27892	-0.134124	1	0.427404	-0.314625	0.496047	0.296838	0.123584	0.643347	0.0242424
		Pyroglutamate	0.310408	-0.243215	0.760606	0.492622	0.655072	0.831094	0.49249	0.836232	0.323979	0.223188	0.042079	0.201186	0.450593	0.464559	0.354677	0.389065	0.207773	0.445323	0.4	0.102899	0.0658762	0.202635	0.420158	0.405534	0.409223	0.350198	-0.125033	0.267589	0.340448	-0.072859	0.320949	0.594071	0.0129117	0.486957	0.3722	0.169038	0.185244	0.238999	0.0509881	0.427404	1	0.328986	0.0890646	-0.351779	0.689065	0.761397	0.693149
		Threonate	0.685771	-0.247694	0.107378	0.465086	0.35863	0.456522	0.0591568	0.655072	0.784058	0.715415	-0.178774	0.634783	0.710408	0.678788	0.171014	-0.106719	0.433597	0.448485	0.680105	0.544269	0.424111	0.457708	-0.180632	0.220422	-0.217787	0.7083	0.412516	0.108827	0.25639	0.372727	0.704216	-0.0805007	0.468379	0.782213	-0.312516	0.665086	0.402372	-0.252174	-0.403821	-0.314625	0.328986	1	-0.498155	-0.243478	0.628458	0.0426877	0.688933
		Ascorbate	-0.405665	0.435968	0.203557	-0.241502	-0.334124	0.213043	-0.260738	-0.229644	-0.295916	-0.565086	0.206909	-0.232806	-0.230303	-0.38195	0.302767	0.0088274	-0.37668	-0.172596	-0.374177	-0.429644	-0.317128	0.0806324	-0.199736	-0.00342556	0.596706	-0.312912	-0.0541502	0.126877	-0.130567	0.0594203	-0.343083	0.311199	0.189723	-0.415547	0.422266	-0.266271	-0.0158103	0.372991	-0.0495389	0.496047	0.0890646	-0.498155	1	0.382609	0.0635046	0.313834	-0.157576
		Dehydroascorbate dimer	-0.0364954	0.262187	-0.257576	0.071805	-0.267062	-0.260738	-0.439262	-0.38274	0.136232	-0.14664	-0.129225	0.295784	-0.0252964	-0.219499	0.202372	0.115547	0.0437418	0.0923584	-0.145323	-0.168906	0.263241	0.433333	-0.579578	0.0895916	0.281686	0.10448	0.546377	0.0865613	-0.264295	0.601845	-0.182477	0.0889328	0.465481	-0.422793	0.118445	0.288274	0.376021	-0.0283267	-0.51278	0.296838	-0.351779	-0.243478	0.382609	1	-0.20751	-0.140053	-0.370487
		Citrate	0.358103	-0.0158103	0.445059	0.380632	0.300264	0.867721	0.216601	0.724769	0.485507	0.249539	0.0908808	0.383004	0.656653	0.603689	0.444928	-0.0985507	0.0277997	0.405797	0.579447	0.131094	0.00737813	0.404875	0.0670619	0.400132	0.256126	0.464032	0.116996	0.277602	0.328327	0.190514	0.640711	0.240053	0.335178	0.619631	0.161397	0.346377	0.308827	0.0388669	-0.254677	0.123584	0.689065	0.628458	0.0635046	-0.20751	1	0.437681	0.835705
		Fumarate	0.228722	0.00487484	0.975231	0.31502	0.329513	0.638076	0.313966	0.481028	0.159947	0.0223979	0.064986	0.068643	0.375626	0.326877	0.50303	0.392622	0.0545455	0.347826	0.237154	-0.0380764	0.0421607	0.242819	0.287352	0.488406	0.677734	0.214361	-0.146245	0.349407	0.318577	-0.0922266	0.245586	0.855468	0.228327	0.337418	0.398551	0.12253	0.328327	0.577339	0.189987	0.643347	0.761397	0.0426877	0.313834	-0.140053	0.437681	1	0.479447
		Succinate	0.562451	-0.220685	0.51805	0.357708	0.398946	0.707378	0.31581	0.797101	0.534124	0.514493	0.042577	0.366667	0.734914	0.740316	0.379974	0.0347826	0.198287	0.451647	0.653096	0.431752	0.222661	0.285903	0.192095	0.387615	0.179578	0.588801	0.0429513	0.189328	0.412385	0.0372859	0.676943	0.268248	0.274572	0.77668	0.0638999	0.406061	0.246113	0.101713	-0.028722	0.0242424	0.693149	0.688933	-0.157576	-0.370487	0.835705	0.479447	1
		Ethanolamine	0.295652	-0.593544	0.356785	0.645323	0.755336	0.39697	0.488274	0.62635	0.461924	0.361397	-0.0241519	0.506588	0.355863	0.316337	0.29025	0.601054	0.459025	0.61502	0.345323	0.136495	0.384058	0.324111	0.0274045	0.488538	0.415152	0.450856	0.281818	0.11278	0.0500659	0.213702	0.0801054	0.548353	0.0827404	0.279183	0.207246	0.349671	0.366403	-0.0762846	-0.337286	0.49025	0.642292	0.210672	0.0343874	0.0592885	0.3917	0.392754	0.37971
		Glycerol	0.0403162	-0.176021	0.505007	0.34137	0.347563	0.127931	0.219499	0.113307	0.150198	-0.100527	0.00323685	0.208564	0.085112	-0.015415	0.402503	0.666271	0.192754	0.430303	-0.040448	-0.16614	0.185903	0.288406	-0.117787	0.527536	0.781159	0.110013	0.182213	0.289065	-0.0220026	0.194335	-0.204216	0.791963	0.225428	-0.0710145	0.334651	0.220949	0.41278	0.260738	-0.147036	0.824506	0.335441	-0.289987	0.398419	0.35863	-0.00395257	0.595916	-0.0247694
		Glycerol-3-phosphate	-0.145718	0.0193676	0.532543	0.0932806	0.307378	0.299736	0.156785	0.163109	-0.016996	-0.349539	-0.0502957	-0.172069	-0.044137	-0.0873518	0.299209	0.547694	0.0140975	0.102899	-0.202503	-0.327536	-0.129117	-0.00790514	0.201976	0.260474	0.621476	-0.135968	-0.152306	0.16614	0.00909091	-0.0610013	-0.274308	0.581291	0.0350461	-0.165744	0.529908	-0.0814229	0.0781291	0.422793	0.153623	0.688933	0.493808	-0.346377	0.461528	0.224638	0.0725955	0.61054	0.0421607
		Octadecanoate	0.307246	-0.378393	0.571937	0.523847	0.562714	0.306983	0.290382	0.409223	0.337022	0.164032	-0.0450669	0.318182	0.220949	0.187615	0.506851	0.717391	0.393281	0.545323	0.281159	0.0500659	0.383004	0.357181	-0.0332016	0.536891	0.60527	0.354018	0.235837	0.285771	0.145982	0.140843	0.0791831	0.837681	0.235178	0.220685	0.303557	0.309223	0.447563	0.459289	-0.0903821	0.624374	0.533992	-0.0437418	0.282872	0.145191	0.218445	0.637154	0.231225
		Palmitate	-0.259552	0.246377	0.546377	0.156522	0.056917	0.251779	0.0491436	-0.0334651	-0.142161	-0.415679	0.119514	-0.0607378	-0.0852437	-0.198946	0.31357	0.393149	-0.171014	0.159025	-0.247563	-0.448353	-0.197628	0.154809	0.0156785	0.337022	0.749012	-0.158103	-0.0652174	0.271146	-0.0245059	0.0947299	-0.277339	0.715942	0.0857708	-0.25639	0.526614	-0.0665349	0.213702	0.314229	-0.0357049	0.917787	0.37141	-0.470751	0.584848	0.308169	0.0237154	0.659552	-0.10751
		3,4-dihydroxybenzoate	0.340316	-0.375362	0.542556	0.567457	0.526482	0.275626	0.313175	0.392622	0.331621	0.258103	-0.12798	0.446377	0.372332	0.250329	0.457839	0.59473	0.41357	0.624374	0.319104	0.0816864	0.445718	0.420949	-0.0403162	0.543215	0.611726	0.435573	0.276153	0.258366	0.129644	0.237549	0.109223	0.827404	0.27141	0.196838	0.328063	0.364427	0.525428	0.233992	-0.215942	0.682213	0.504348	-0.00131752	0.249144	0.240975	0.219631	0.608564	0.237418
		4-hydroxy-benzoic acid	-0.0745718	0.351383	0.457312	0.324769	0.0330698	0.281028	-0.0768116	0.0416337	0.0304348	-0.265481	0.194211	0.133202	0.0405797	-0.0944664	0.23083	0.31278	-0.00632411	0.152306	-0.174835	-0.206324	-0.0188406	0.337418	-0.0338603	0.164559	0.549671	0.0550725	0.0234519	0.279578	0.00777339	0.208564	-0.0798419	0.577866	0.195125	-0.264954	0.394203	0.120422	0.242424	0.209881	-0.123979	0.726877	0.355731	-0.242688	0.348485	0.33083	0.0181818	0.557708	-0.0793149
		Benzoate	-0.108959	0.130435	0.715152	0.232148	0.134519	0.438472	0.170092	0.156258	-0.0577075	-0.271937	0.125988	0.0216074	0.116864	0.0218709	0.473254	0.430567	-0.08722	0.244137	-0.0283267	-0.337418	-0.115547	0.261133	0.0725955	0.406192	0.86087	-0.000527009	-0.040448	0.391963	0.159025	0.0575758	-0.0770751	0.831621	0.177207	-0.0581028	0.42556	-0.00184453	0.241502	0.448617	0.0343874	0.813834	0.537286	-0.29025	0.56996	0.140184	0.260474	0.814097	0.161133
		Benzylalcohol	0.0306983	0.00105402	0.734783	0.330698	0.280632	0.415283	0.198682	0.250988	0.110804	-0.123715	0.064737	0.128458	0.138867	0.0387352	0.472464	0.567062	0.0737813	0.358498	0.00237154	-0.190514	0.0803689	0.30224	0.0284585	0.458762	0.803689	0.122134	0.0393939	0.326219	0.106719	0.0990777	-0.0801054	0.897233	0.227141	0.0111989	0.506588	0.1361	0.368379	0.47444	-0.0177866	0.852042	0.570883	-0.241502	0.507378	0.225033	0.201054	0.829513	0.170883
		Sinapicacid	0.193412	-0.215152	0.48498	0.434387	0.44809	0.554018	0.0621871	0.493808	0.445586	0.0461133	0.00746965	0.41581	0.36614	0.167721	0.409223	0.460738	0.246509	0.501054	0.125955	0.0916996	0.224242	0.529381	-0.233333	0.527009	0.678656	0.367325	0.274835	0.183267	-0.058498	0.331094	0.0361001	0.621212	0.467457	0.214229	0.268775	0.396706	0.432938	0.257839	-0.347431	0.736364	0.561265	0.124242	0.401581	0.244005	0.467589	0.585375	0.387088
		Nicotinate	-0.353887	0.270487	0.486825	0.00144928	0.0270092	0.46693	0.0393939	0.0885375	-0.0397892	-0.506456	0.115282	-0.13083	-0.0389987	-0.177339	0.314625	0.257049	-0.240711	-0.0083004	-0.28498	-0.543215	-0.342556	0.11581	-0.0555995	0.373781	0.831357	-0.232675	-0.0490119	0.194335	-0.131489	0.111067	-0.290119	0.519763	0.207642	-0.220553	0.5	-0.100791	0.192227	0.315547	-0.072332	0.764295	0.428458	-0.302108	0.708696	0.293676	0.274308	0.597101	0.0567852
		Pyruvate	-0.525646	0.267937	0.182802	-0.298044	-0.318499	-0.0632389	0.0185827	-0.403634	-0.604443	-0.659471	0.216207	-0.410981	-0.385339	-0.457509	0.103285	0.0594935	-0.484735	-0.256413	-0.449731	-0.534865	-0.362723	-0.182802	0.0606459	0.0671283	0.554889	-0.495251	-0.299196	-0.0230483	-0.179633	-0.271106	-0.452612	0.351919	-0.139154	-0.578225	0.384763	-0.520028	-0.12835	0.350623	0.198072	0.475372	-0.0777881	-0.788829	0.735242	0.334057	-0.208443	0.267073	-0.367909
		5,6-dihydrouracil	-0.043083	0.0591568	0.699736	0.190909	0.135968	0.337286	0.215415	0.144137	-0.0673254	-0.182213	0.189231	-0.0509881	0.057444	0.00698287	0.420817	0.485244	-0.0841897	0.235968	-0.0575758	-0.208959	-0.0213439	0.146904	0.200395	0.34585	0.721476	-0.029776	-0.087747	0.321344	0.127536	-0.000263505	-0.083531	0.778129	0.0637681	-0.0465086	0.414625	0.000395257	0.203162	0.487879	0.16469	0.733597	0.472596	-0.330171	0.547167	0.148617	0.154018	0.76996	0.142292
		beta-Alanine	0.638603	-0.332279	0.63386	0.499078	0.56087	0.247036	0.414888	0.468116	0.39473	0.507773	-0.172798	0.38946	0.601713	0.690382	0.612516	0.516864	0.542951	0.681555	0.655863	0.402503	0.505929	0.319236	0.242688	0.436627	0.277207	0.583926	0.217655	0.532148	0.603953	0.114097	0.469038	0.672859	0.231094	0.610935	0.127273	0.468116	0.401318	0.295125	0.0596838	0.164822	0.518577	0.307246	-0.219499	-0.186298	0.238472	0.592885	0.430171
		Ribulose-5-phosphate	-0.0449275	-0.291304	0.363505	0.307115	0.518182	0.223715	0.289065	0.244137	0.119631	-0.162582	0.0323685	0.0529644	-0.127273	-0.128063	0.243874	0.624901	0.153096	0.270751	-0.0562582	-0.249671	0.0591568	0.0951252	0.0615283	0.367062	0.452174	-0.0247694	-0.00974967	0.044664	-0.111594	-0.0301713	-0.257049	0.565613	-0.0151515	-0.0509881	0.453755	-0.00527009	0.210013	0.25112	-0.0147563	0.537418	0.430171	-0.206456	0.284453	0.178524	0.0708827	0.414888	-0.0536232
		Putrescine	0.721212	-0.456653	-0.16996	0.63307	0.45191	-0.0362319	-0.0442688	0.36087	0.772596	0.786957	-0.267912	0.824901	0.549802	0.50527	0.19249	0.342951	0.747036	0.641897	0.55863	0.631752	0.810277	0.586298	-0.376285	0.162055	-0.18722	0.793676	0.765086	0.211989	0.188274	0.661001	0.410935	0.0418972	0.461792	0.45942	-0.317523	0.826219	0.480369	-0.310935	-0.568643	-0.161792	0.0183136	0.656258	-0.452833	0.216469	0.128722	-0.181028	0.240975
		Spermidine	0.360079	-0.108564	-0.303426	0.353096	0.0397892	-0.333729	-0.362978	-0.157444	0.439394	0.295125	-0.16981	0.60527	0.235705	0.110145	0.261924	0.327273	0.532806	0.445059	0.165481	0.397497	0.658103	0.546772	-0.666008	0.10527	0.0807642	0.488406	0.733202	0.298682	0.0242424	0.630435	0.0416337	0.128854	0.565613	-0.0118577	-0.137022	0.632148	0.51805	-0.0823452	-0.582477	0.0756258	-0.355599	0.0878788	0.0210804	0.609881	-0.236495	-0.23083	-0.218972
		Glycolate	0.449671	-0.455204	0.612253	0.567589	0.611858	0.320553	0.295652	0.499209	0.532675	0.358103	-0.105322	0.511594	0.498287	0.387879	0.506983	0.623188	0.489196	0.669038	0.408169	0.171014	0.477207	0.489987	-0.110013	0.678261	0.644928	0.520817	0.401976	0.286825	0.131357	0.345982	0.211989	0.772596	0.419895	0.404216	0.0902503	0.542161	0.578788	0.262451	-0.237549	0.665349	0.545718	0.194466	0.103294	0.130171	0.317128	0.655599	0.401449
		Phosphate	0.236495	-0.234651	0.614756	0.57444	0.596443	0.450725	0.330435	0.484585	0.213834	0.0673254	-0.0488017	0.241238	0.232938	0.230962	0.489196	0.664032	0.275231	0.565744	0.275758	0.0393939	0.225428	0.233465	0.232016	0.432543	0.440975	0.276943	0.0192358	0.352964	0.264163	-0.0192358	0.085112	0.807773	0.059552	0.188406	0.480501	0.193281	0.359552	0.364822	-0.0445323	0.521871	0.677734	-0.0413702	0.216864	0.0256917	0.279183	0.666667	0.229381
		starch	0.612144	-0.256255	0.162857	0.464306	0.320232	0.476503	0.0487975	0.616104	0.622649	0.628201	0.0614678	0.643484	0.576224	0.508447	0.101204	-0.0273827	0.286669	0.400578	0.497444	0.390086	0.332832	0.464527	-0.229941	0.225296	0.00844281	0.615673	0.432021	0.110194	0.307235	0.427926	0.576998	0.0445354	0.403807	0.609648	-0.4406	0.589873	0.275783	-0.390081	-0.503289	0.0546355	0.380173	0.852568	-0.291066	-0.200279	0.646397	0.154992	0.667345
Results are Spearman's rank correlation coefficient. Values that are positively correlated significantly are indicated in red, and negatively in green ( P value-bonferroni corrected <0.05).
[truncated: 20 more columns]
